# Supplementary material for: Whole-genome assembly of Babesia ovata and comparative genomics between closely related pathogens
Source: BMC Genomics. 2017 Oct 27;18:832. doi: 10.1186/s12864-017-4230-4 (PMC5660447; doi:10.1186/s12864-017-4230-4)
Supplement: Supplementary file 1 — Functional annotation of B. ovata genes. Seq_name: Name of amino acid sequence corresponding to annotated genes. RPKM: Normalized mapped RNAseq reads. Columns K to O: Gene ID of orthologs identified with OMA. Columns P to T: Existence of homologs in each species. 1 and 0 represent with and without homologs, respectively. Regarding the other terms in the header, see the Blast2GO publication. (XLSX 1037 kb) [file 12864_2017_4230_MOESM1_ESM.xlsx]

## Sheet: v01
Gene_ID	Description	Length	#Hits	e-Value	sim mean	#GO	GO IDs	GO Names	Enzyme Codes	Enzyme Names	InterProScan	Bbig	Bbov	Bmic	Pfal	Tgon	Bbig_blast_30_30	Bbov	Bmic	Pfal	Tgon	RPMK
BOVATA_000010	hypothetical protein, conserved	283	20	2.8337E-39	46.3	2	C:GO:0016020; C:GO:0016021	C:membrane; C:integral component of membrane				CDR97511	NA	NA	NA	NA	1	0	0	0	0	64.9131
BOVATA_000020	ribosome binding protein	504	20	0.0	72.15	1	C:GO:0016020	C:membrane				NA	NA	NA	NA	NA	1	0	0	0	0	0.164556
BOVATA_000030	ribosome binding protein	1739	20	0.0	65.85	1	C:GO:0016020	C:membrane				CDR96913	NA	NA	NA	NA	1	0	0	0	0	0.548458
BOVATA_000040	major facilitator superfamily member protein	510	20	0.0	81.85	2	P:GO:0055085; C:GO:0016021	P:transmembrane transport; C:integral component of membrane				CDR97189	NA	NA	NA	NA	1	1	0	0	0	2733.73
BOVATA_000050	ubiquinol-cytochrome C iron-sulfur subunit	318	20	0.0	78.85	6	F:GO:0008121; F:GO:0046872; P:GO:1902600; C:GO:0005750; P:GO:0055114; F:GO:0051537	F:ubiquinol-cytochrome-c reductase activity; F:metal ion binding; P:hydrogen ion transmembrane transport; C:mitochondrial respiratory chain complex III; P:oxidation-reduction process; F:2 iron, 2 sulfur cluster binding	EC:1.10.2; EC:1.10.2.2	Acting on diphenols and related substances as donors; Quinol--cytochrome-c reductase		NA	NA	NA	NA	NA	1	1	1	1	1	984.935
BOVATA_000060	guanine nucleotide-binding subunit beta 1 homolog, putative	344	20	0.0	48.25	16	P:GO:0009790; P:GO:2000280; P:GO:0010044; P:GO:0072718; P:GO:0031570; P:GO:0009793; P:GO:0006282; P:GO:0009555; P:GO:0048700; P:GO:0009663; P:GO:0006974; C:GO:0005634; C:GO:0005737; P:GO:0071158; P:GO:0048481; P:GO:0010497	P:embryo development; P:regulation of root development; P:response to aluminum ion; P:response to cisplatin; P:DNA integrity checkpoint; P:embryo development ending in seed dormancy; P:regulation of DNA repair; P:pollen development; P:acquisition of desiccation tolerance in seed; P:plasmodesma organization; P:cellular response to DNA damage stimulus; C:nucleus; C:cytoplasm; P:positive regulation …			IPR001680 WD40 repeat REPEAT (SMART),IPR015943 WD40/YVTN repeat-like-containing domain DOMAIN (GENE3D),IPR015943 WD40/YVTN repeat-like-containing domain DOMAIN (GENE3D),IPR017986 WD40-repeat-containing domain DOMAIN (SUPERFAMILY)	CDR97468	NA	NA	NA	NA	1	0	0	0	0	197.215
BOVATA_000070	adenylylsulfate kinase, putative	111	2	4.97158	53.0	4	P:GO:0006508; F:GO:0008236; P:GO:0016310; F:GO:0016301	P:proteolysis; F:serine-type peptidase activity; P:phosphorylation; F:kinase activity				NA	NA	NA	NA	NA	1	1	0	0	1	0
BOVATA_000080	DNA-directed RNA polymerase	205	20	5.36005E-144	87.65	10	F:GO:0001056; F:GO:0003677; C:GO:0005736; F:GO:0001055; F:GO:0001054; P:GO:0006383; P:GO:0006360; P:GO:0006366; C:GO:0005666; C:GO:0005665	F:RNA polymerase III activity; F:DNA binding; C:DNA-directed RNA polymerase I complex; F:RNA polymerase II activity; F:RNA polymerase I activity; P:transcription from RNA polymerase III promoter; P:transcription from RNA polymerase I promoter; P:transcription from RNA polymerase II promoter; C:DNA-directed RNA polymerase III complex; C:DNA-directed RNA polymerase II, core complex	EC:2.7.7.6	DNA-directed RNA polymerase	IPR005571 RNA polymerase, Rpb5, N-terminal DOMAIN (GENE3D),IPR014381 DNA-directed RNA polymerase RPB5 subunit, eukaryote/virus FAMILY (PIRSF),IPR000783 RNA polymerase, subunit H/Rpb5 C-terminal DOMAIN (PFAM),IPR005571 RNA polymerase, Rpb5, N-terminal DOMAIN (PFAM),IPR000783 RNA polymerase, subunit H/Rpb5 C-terminal DOMAIN (GENE3D),IPR020608 RNA polymerase, subunit H/Rpb5, conserved site CONSERVED…	CDR97467	BBOV_III009920	BBM_III05035	PF3D7_1364800	TGME49_240590	1	1	1	1	1	123.393
BOVATA_000090	glycoside hydrolase family 16, putative	91	4	6.21293	51.5	40	P:GO:0060045; C:GO:0043209; C:GO:0009897; P:GO:0060548; P:GO:0007155; F:GO:0008201; C:GO:0043025; P:GO:0021794; P:GO:0007611; P:GO:0007413; C:GO:0030426; P:GO:0050850; C:GO:0070062; P:GO:0048167; P:GO:0033555; P:GO:0001928; P:GO:0034109; C:GO:0030424; F:GO:0019902; F:GO:0008270; F:GO:0042802; P:GO:0031175; P:GO:0007165; P:GO:0042220; P:GO:0007166; P:GO:0048666; P:GO:0007568; C:GO:0005886; C:GO:00…	P:positive regulation of cardiac muscle cell proliferation; C:myelin sheath; C:external side of plasma membrane; P:negative regulation of cell death; P:cell adhesion; F:heparin binding; C:neuronal cell body; P:thalamus development; P:learning or memory; P:axonal fasciculation; C:growth cone; P:positive regulation of calcium-mediated signaling; C:extracellular exosome; P:regulation of synaptic pla…				NA	NA	NA	NA	NA	1	1	0	0	0	14.5822
BOVATA_000100	normocyte binding protein, putative	247	20	2.86539E-134	60.05	16	P:GO:0008152; F:GO:0008026; F:GO:0004386; F:GO:0004553; F:GO:0008810; F:GO:0003676; F:GO:0003677; P:GO:0005975; F:GO:0005524; P:GO:0000272; F:GO:0003824; C:GO:0016020; C:GO:0016021; P:GO:0030245; F:GO:0016798; F:GO:0016787	P:metabolic process; F:ATP-dependent helicase activity; F:helicase activity; F:hydrolase activity, hydrolyzing O-glycosyl compounds; F:cellulase activity; F:nucleic acid binding; F:DNA binding; P:carbohydrate metabolic process; F:ATP binding; P:polysaccharide catabolic process; F:catalytic activity; C:membrane; C:integral component of membrane; P:cellulose catabolic process; F:hydrolase activity,…			IPR018612 Domain of unknown function DUF2040 DOMAIN (PFAM)	CDR97466	BBOV_III009910	BBM_III05055	NA	NA	1	1	1	1	1	109.127
BOVATA_000110	family transcriptional regulator, putative	74	4	0.218478	49.25	5	F:GO:0003677; P:GO:0006351; P:GO:0000160; P:GO:0006355; C:GO:0005622	F:DNA binding; P:transcription, DNA-templated; P:phosphorelay signal transduction system; P:regulation of transcription, DNA-templated; C:intracellular				NA	NA	NA	NA	NA	1	1	0	0	1	14.0095
BOVATA_000120	nuclear factor NF3	139	20	1.6946E-59	72.75	1	C:GO:0016021	C:integral component of membrane				CDR97463	BBOV_III009890	NA	NA	NA	1	1	1	1	1	16085.2
BOVATA_000130	importin alpha	541	20	0.0	70.45	4	C:GO:0044428; C:GO:0005737; P:GO:0006606; F:GO:0008565	C:nuclear part; C:cytoplasm; P:protein import into nucleus; F:protein transporter activity				CDR97462	BBOV_III009880	BBM_III05060	PF3D7_0812400	TGME49_252290	1	1	1	1	1	1392.21
BOVATA_000140	RNA recognition motif domain-containing protein	947	20	0.0	51.2	3	F:GO:0000166; F:GO:0003676; P:GO:0006396	F:nucleotide binding; F:nucleic acid binding; P:RNA processing				CDR97461	BBOV_III009870	BBM_III05025	NA	NA	1	1	1	0	0	291.679
BOVATA_000150	WD G-beta repeat-containing protein, putative	895	20	0.0	48.35						IPR015943 WD40/YVTN repeat-like-containing domain DOMAIN (GENE3D),IPR017986 WD40-repeat-containing domain DOMAIN (SUPERFAMILY)	CDR97459	NA	NA	NA	NA	1	1	0	0	0	7.59864
BOVATA_000160	hypothetical protein	139	4	0.820474	49.75	3	C:GO:0016020; C:GO:0016021; C:GO:0005886	C:membrane; C:integral component of membrane; C:plasma membrane				NA	NA	NA	NA	NA	1	0	1	0	0	0
BOVATA_000170	dynein heavy chain axonemal, putative	198	20	5.5054E-112	58.85	8	F:GO:0000166; F:GO:0016887; F:GO:0005524; F:GO:0003777; C:GO:0016020; C:GO:0016021; C:GO:0030286; P:GO:0007018	F:nucleotide binding; F:ATPase activity; F:ATP binding; F:microtubule motor activity; C:membrane; C:integral component of membrane; C:dynein complex; P:microtubule-based movement				CDR97458	BBOV_III009840	NA	NA	NA	1	1	0	0	0	55.0815
BOVATA_000180	hypothetical protein, conserved	1637	6	0.0	56.83	2	C:GO:0016020; C:GO:0016021	C:membrane; C:integral component of membrane				CDR97457	BBOV_III009830	NA	NA	NA	1	1	0	0	0	118.578
BOVATA_000190	transmembrane 178A	368	20	0.0	46.05	1	C:GO:0016021	C:integral component of membrane				CDR97456	BBOV_III009820	NA	NA	NA	1	1	0	0	0	426.739
BOVATA_000200	proteasome-activating nucleotidase	862	20	0.0	51.05	1	F:GO:0005524	F:ATP binding			IPR003959 ATPase, AAA-type, core DOMAIN (PFAM),IPR027417 P-loop containing nucleoside triphosphate hydrolase DOMAIN (SUPERFAMILY)	CDR97455	BBOV_III009810	NA	NA	NA	1	1	0	0	0	20.686
BOVATA_000210	patatin family protein	884	20	0.0	52.45	1	P:GO:0008152	P:metabolic process			IPR033562 Patatin-like phospholipase domain-containing protein FAMILY (PANTHER),IPR016035 Acyl transferase/acyl hydrolase/lysophospholipase DOMAIN (SUPERFAMILY)	CDR97454	BBOV_III009800	NA	NA	NA	1	1	1	0	1	131.347
BOVATA_000220	conjugative transfer protein Ti, putative	119	15	0.102279	46.0	9	P:GO:0006506; C:GO:0005887; F:GO:0051377; F:GO:0003824; P:GO:0008152; C:GO:0016020; C:GO:0016021; C:GO:0030176; F:GO:0016740	P:GPI anchor biosynthetic process; C:integral component of plasma membrane; F:mannose-ethanolamine phosphotransferase activity; F:catalytic activity; P:metabolic process; C:membrane; C:integral component of membrane; C:integral component of endoplasmic reticulum membrane; F:transferase activity				NA	NA	NA	NA	NA	0	0	0	0	0	0
BOVATA_000230	hypothetical protein, conserved	313	1	1.04539E-30	88.0							CDR97453	NA	NA	NA	NA	1	0	0	0	0	585.192
BOVATA_000240	myosin light chain MLC4	140	20	1.39061E-89	56.85	1	F:GO:0005509	F:calcium ion binding			IPR002048 EF-hand domain DOMAIN (PROSITE_PROFILES),IPR011992 EF-hand domain pair DOMAIN (SUPERFAMILY)	CDR97452	BBOV_III009780	BBM_III04765	PF3D7_0627200	NA	1	1	1	0	1	271.32
BOVATA_000250	zinc C3HC4 type RING finger domain-containing protein	199	20	1.95862E-93	62.4	3	F:GO:0008270; F:GO:0003824; C:GO:0016021	F:zinc ion binding; F:catalytic activity; C:integral component of membrane			IPR001841 Zinc finger, RING-type DOMAIN (SMART),IPR018957 Zinc finger, C3HC4 RING-type DOMAIN (PFAM),IPR013083 Zinc finger, RING/FYVE/PHD-type DOMAIN (GENE3D),IPR017907 Zinc finger, RING-type, conserved site CONSERVED_SITE (PROSITE_PATTERNS),IPR001841 Zinc finger, RING-type DOMAIN (PROSITE_PROFILES)	CDR97451	BBOV_III009770	NA	NA	NA	1	1	1	1	1	253.81
BOVATA_000260	glutamyl-tRNA amidotransferase	625	20	0.0	53.5	2	C:GO:0016021; F:GO:0016884	C:integral component of membrane; F:carbon-nitrogen ligase activity, with glutamine as amido-N-donor				CDR97450	BBOV_III009760	NA	NA	NA	1	1	0	1	0	169.92
BOVATA_000270	methionine adenosyltransferase	420	20	0.0	80.45	7	F:GO:0005524; F:GO:0042803; F:GO:0046872; C:GO:0005829; P:GO:0006556; F:GO:0004478; P:GO:0006730	F:ATP binding; F:protein homodimerization activity; F:metal ion binding; C:cytosol; P:S-adenosylmethionine biosynthetic process; F:methionine adenosyltransferase activity; P:one-carbon metabolic process	EC:2.5.1.6	Methionine adenosyltransferase	IPR022628 S-adenosylmethionine synthetase, N-terminal DOMAIN (PFAM),IPR022630 S-adenosylmethionine synthetase, C-terminal DOMAIN (PFAM),IPR002133 S-adenosylmethionine synthetase FAMILY (PIRSF),IPR002133 S-adenosylmethionine synthetase FAMILY (TIGRFAM),IPR022629 S-adenosylmethionine synthetase, central domain DOMAIN (PFAM),IPR002133 S-adenosylmethionine synthetase FAMILY (PANTHER),IPR022631 S-aden…	CDR97449	BBOV_III009750	BBM_III04775	PF3D7_0922200	TGME49_240690	1	1	1	1	1	1056.85
BOVATA_000280	60S ribosomal protein	128	20	3.26778E-85	88.25	10	C:GO:0031428; C:GO:0032040; F:GO:0003723; P:GO:0000470; P:GO:0030490; C:GO:0071011; C:GO:0046540; C:GO:0022625; P:GO:0000398; P:GO:0006412	C:box C/D snoRNP complex; C:small-subunit processome; F:RNA binding; P:maturation of LSU-rRNA; P:maturation of SSU-rRNA; C:precatalytic spliceosome; C:U4/U6 x U5 tri-snRNP complex; C:cytosolic large ribosomal subunit; P:mRNA splicing, via spliceosome; P:translation			IPR018492 Ribosomal protein L7Ae/L8/Nhp2 family FAMILY (PRINTS),IPR002415 H/ACA ribonucleoprotein complex, subunit Nhp2, eukaryote FAMILY (PRINTS),IPR029064 50S ribosomal protein L30e-like DOMAIN (GENE3D),IPR004038 Ribosomal protein L7Ae/L30e/S12e/Gadd45 DOMAIN (PFAM),IPR004037 Ribosomal protein L7Ae conserved site CONSERVED_SITE (PROSITE_PATTERNS),IPR029064 50S ribosomal protein L30e-like DOMAIN…	CDR97448	BBOV_III009740	BBM_I01580	PF3D7_1123900	TGME49_236580	1	1	1	1	1	1115.43
BOVATA_000290	RNA-binding S1 domain-containing protein	1183	20	0.0	53.55	1	F:GO:0003676	F:nucleic acid binding			IPR022967 RNA-binding domain, S1 DOMAIN (SMART),IPR003029 S1 domain DOMAIN (PROSITE_PROFILES),IPR003029 S1 domain DOMAIN (PROSITE_PROFILES),IPR012340 Nucleic acid-binding, OB-fold DOMAIN (SUPERFAMILY)	CDR97446	BBOV_III009720	NA	NA	NA	1	1	0	0	0	101.585
BOVATA_000300	hypothetical protein	914	20	0.0	66.65	2	F:GO:0005524; F:GO:0004386	F:ATP binding; F:helicase activity	EC:3.6.1.15	Nucleoside-triphosphate phosphatase	IPR014001 Helicase superfamily 1/2, ATP-binding domain DOMAIN (SMART),IPR001650 Helicase, C-terminal DOMAIN (SMART),IPR000330 SNF2-related, N-terminal domain DOMAIN (PFAM),IPR001650 Helicase, C-terminal DOMAIN (PFAM),IPR030101 SWI/SNF-related matrix-associated actin-dependent regulator of chromatin subfamily A-like protein 1 FAMILY (PANTHER),IPR001650 Helicase, C-terminal DOMAIN (PROSITE_PROFILES…	CDR97445	BBOV_III009710	NA	NA	NA	1	1	1	1	1	218.638
BOVATA_000310	carbon-nitrogen hydrolase, putative	166	2	3.93367	47.0							NA	NA	NA	NA	NA	0	0	0	0	0	0
BOVATA_000320	Piso0_005679, putative	370	1	0.0325802	40.0	5	F:GO:0000166; F:GO:0016887; C:GO:0005634; F:GO:0005524; P:GO:0000027	F:nucleotide binding; F:ATPase activity; C:nucleus; F:ATP binding; P:ribosomal large subunit assembly				NA	NA	NA	NA	NA	0	0	0	0	0	582.124
BOVATA_000330	hypothetical protein	371	17	0.0	55.76	1	C:GO:0016021	C:integral component of membrane				CDR97444	BBOV_III009700	BBM_I01980	NA	TGME49_205330	1	1	0	0	0	1132.72
BOVATA_000340	hypothetical protein, conserved	1438	20	0.0	47.5							CDR97443	BBOV_III009690	NA	NA	NA	1	1	0	0	0	253.192
BOVATA_000350	hypothetical protein GTGU_04676, partial	245	1	3.14467	44.0							NA	NA	NA	NA	NA	0	0	0	0	0	0
BOVATA_000360	Glutamate Leucine Phenylalanine Valine dehydrogenase family protein	1040	20	0.0	70.5	3	P:GO:0019551; P:GO:0055114; F:GO:0004352	P:glutamate catabolic process to 2-oxoglutarate; P:oxidation-reduction process; F:glutamate dehydrogenase (NAD+) activity	EC:1.4.1.2	Glutamate dehydrogenase	IPR006096 Glutamate/phenylalanine/leucine/valine dehydrogenase, C-terminal DOMAIN (SMART),IPR006096 Glutamate/phenylalanine/leucine/valine dehydrogenase, C-terminal DOMAIN (PFAM),IPR028971 NAD-glutamate dehydrogenase FAMILY (PFAM),IPR016040 NAD(P)-binding domain DOMAIN (SUPERFAMILY)	CDR97442	BBOV_III009680	BBM_I01990	PF3D7_0802000	TGME49_249390	1	1	1	1	1	1839.71
BOVATA_000370	dihydroorotase	241	20	1.92748E-153	65.4	2	F:GO:0004151; P:GO:0019856	F:dihydroorotase activity; P:pyrimidine nucleobase biosynthetic process	EC:3.5.2.3	Dihydroorotase	IPR006680 Amidohydrolase-related DOMAIN (PFAM),IPR004721 Dihydroorotase homodimeric type FAMILY (PANTHER),IPR002195 Dihydroorotase, conserved site CONSERVED_SITE (PROSITE_PATTERNS),IPR032466 Metal-dependent hydrolase DOMAIN (SUPERFAMILY)	CDR97441	BBOV_III009670	NA	PF3D7_1472900	NA	1	1	1	1	1	781.873
BOVATA_000380	n-acetylglucosaminyl transferase component gpi1	496	20	0.0	51.8	3	P:GO:0006506; C:GO:0016021; F:GO:0017176	P:GPI anchor biosynthetic process; C:integral component of membrane; F:phosphatidylinositol N-acetylglucosaminyltransferase activity	EC:2.4.1.198	Phosphatidylinositol N-acetylglucosaminyltransferase	IPR007720 N-acetylglucosaminyl transferase component FAMILY (PFAM)	CDR97440	NA	NA	NA	NA	1	1	0	0	0	229.078
BOVATA_000390	kinase domain containing protein	694	20	0.0	62.5	3	F:GO:0005524; F:GO:0004672; P:GO:0006468	F:ATP binding; F:protein kinase activity; P:protein phosphorylation			IPR000719 Protein kinase domain DOMAIN (SMART),IPR000719 Protein kinase domain DOMAIN (PFAM),IPR000719 Protein kinase domain DOMAIN (PROSITE_PROFILES),IPR011009 Protein kinase-like domain DOMAIN (SUPERFAMILY)	CDR97439	BBOV_III009650	NA	NA	NA	1	1	1	1	1	835.1
BOVATA_000400	mannose-6-phosphate isomerase	475	20	0.0	51.95	4	P:GO:0005975; F:GO:0008270; P:GO:0009298; F:GO:0004476	P:carbohydrate metabolic process; F:zinc ion binding; P:GDP-mannose biosynthetic process; F:mannose-6-phosphate isomerase activity	EC:5.3.1.8	Mannose-6-phosphate isomerase	IPR016305 Mannose-6-phosphate isomerase FAMILY (PRINTS),IPR014710 RmlC-like jelly roll fold DOMAIN (GENE3D),IPR016305 Mannose-6-phosphate isomerase FAMILY (PIRSF),IPR001250 Mannose-6-phosphate isomerase, type I FAMILY (TIGRFAM),IPR014710 RmlC-like jelly roll fold DOMAIN (GENE3D),IPR001250 Mannose-6-phosphate isomerase, type I FAMILY (PFAM),IPR016305 Mannose-6-phosphate isomerase FAMILY (PANTHER),…	CDR97438	BBOV_III009640	BBM_I02010	NA	NA	1	1	0	0	0	121.873
BOVATA_000410	hypothetical protein, conserved	254	20	3.2737E-99	71.1							CDR95711	NA	NA	NA	NA	1	0	0	0	0	19.1015
BOVATA_000420	Extracellular matrix-binding ebh, putative	623	20	3.23762E-54	47.0	3	F:GO:0046872; C:GO:0016020; C:GO:0016021	F:metal ion binding; C:membrane; C:integral component of membrane				NA	NA	NA	NA	NA	1	0	0	0	0	0.0665621
BOVATA_000430	hypothetical protein, conserved	203	20	5.13465E-59	61.9	3	F:GO:0046872; C:GO:0016020; C:GO:0016021	F:metal ion binding; C:membrane; C:integral component of membrane				NA	NA	NA	NA	NA	1	1	1	0	0	0.204277
BOVATA_000440	Extracellular matrix-binding ebh	3254	20	0.0	58.9	1	C:GO:0016020	C:membrane				NA	NA	NA	NA	NA	1	0	0	0	0	0.637188
BOVATA_000450	hypothetical protein	151										NA	NA	NA	NA	NA	0	0	0	0	0	0
BOVATA_000460	DNA mismatch repair protein, putative	112	7	2.21735	49.43	17	F:GO:0016887; P:GO:0006281; P:GO:0006298; F:GO:0008933; P:GO:0007018; P:GO:0006974; F:GO:0003684; F:GO:0000166; F:GO:0003677; F:GO:0005524; F:GO:0003777; F:GO:0003824; P:GO:0000270; C:GO:0016020; C:GO:0030286; F:GO:0030983; F:GO:0016787	F:ATPase activity; P:DNA repair; P:mismatch repair; F:lytic transglycosylase activity; P:microtubule-based movement; P:cellular response to DNA damage stimulus; F:damaged DNA binding; F:nucleotide binding; F:DNA binding; F:ATP binding; F:microtubule motor activity; F:catalytic activity; P:peptidoglycan metabolic process; C:membrane; C:dynein complex; F:mismatched DNA binding; F:hydrolase activity				NA	NA	NA	NA	NA	1	0	1	1	0	0
BOVATA_000470	hypothetical protein, conserved	944	20	0.0	67.95						IPR010884 6-Cysteine (6-Cys) domain DOMAIN (PFAM),IPR010884 6-Cysteine (6-Cys) domain DOMAIN (PROSITE_PROFILES)	CDR97432	NA	NA	NA	NA	1	1	0	0	0	0.614994
BOVATA_000480	elongation factor Ts	311	20	2.06435E-147	46.3	3	F:GO:0003746; P:GO:0006414; C:GO:0005622	F:translation elongation factor activity; P:translational elongation; C:intracellular				CDR97431	BBOV_III009630	NA	NA	NA	1	1	0	0	0	73.336
BOVATA_000490	Sec7 domain-containing protein	1909	20	0.0	53.8	3	F:GO:0005086; P:GO:0032012; P:GO:0043547	F:ARF guanyl-nucleotide exchange factor activity; P:regulation of ARF protein signal transduction; P:positive regulation of GTPase activity			IPR000904 Sec7 domain DOMAIN (SMART),IPR023394 Sec7 domain, alpha orthogonal bundle DOMAIN (GENE3D),IPR000904 Sec7 domain DOMAIN (PFAM),IPR032691 Guanine nucleotide exchange factor, N-terminal DOMAIN (PFAM),IPR000904 Sec7 domain DOMAIN (PROSITE_PROFILES),IPR000904 Sec7 domain DOMAIN (SUPERFAMILY)	CDR97430	BBOV_III009620	NA	NA	NA	1	1	0	0	0	328.922
BOVATA_000500	nitrite reductase, putative	150	7	2.20121	50.71	9	F:GO:0003676; F:GO:0003677; C:GO:0005634; P:GO:0006338; P:GO:0006306; F:GO:0008170; C:GO:0031011; F:GO:0008168; P:GO:0032259	F:nucleic acid binding; F:DNA binding; C:nucleus; P:chromatin remodeling; P:DNA methylation; F:N-methyltransferase activity; C:Ino80 complex; F:methyltransferase activity; P:methylation				NA	NA	NA	NA	NA	0	0	0	0	0	0
BOVATA_000510	prenyltransferase alpha	679	20	0.0	50.5	3	F:GO:0008318; C:GO:0005968; P:GO:0018344	F:protein prenyltransferase activity; C:Rab-protein geranylgeranyltransferase complex; P:protein geranylgeranylation			IPR002088 Protein prenyltransferase, alpha subunit REPEAT (PFAM),IPR032675 Leucine-rich repeat domain, L domain-like DOMAIN (GENE3D),IPR032955 Geranylgeranyl transferase type-2 subunit alpha FAMILY (PANTHER),IPR002088 Protein prenyltransferase, alpha subunit REPEAT (PROSITE_PROFILES),IPR002088 Protein prenyltransferase, alpha subunit REPEAT (PROSITE_PROFILES),IPR002088 Protein prenyltransferase, …	CDR97429	BBOV_III009610	NA	NA	NA	1	1	1	0	0	93.3798
BOVATA_000520	transcription factor with AP2 domain-containing protein	585	20	0.0	69.1	2	F:GO:0003700; P:GO:0006355	F:transcription factor activity, sequence-specific DNA binding; P:regulation of transcription, DNA-templated				CDR97428	BBOV_III009600	NA	NA	NA	1	1	0	0	0	100.871
BOVATA_000530	hypothetical protein	373	2	0.606364	47.5	5	F:GO:0003677; F:GO:0005524; P:GO:0043087; F:GO:0016817; F:GO:0016787	F:DNA binding; F:ATP binding; P:regulation of GTPase activity; F:hydrolase activity, acting on acid anhydrides; F:hydrolase activity				NA	NA	NA	NA	NA	0	0	0	0	0	91.8304
BOVATA_000540	phenylalanine tRNA beta subunit	71	20	2.90073E-26	68.25	6	F:GO:0000287; F:GO:0005524; F:GO:0003723; C:GO:0005737; F:GO:0004826; P:GO:0006432	F:magnesium ion binding; F:ATP binding; F:RNA binding; C:cytoplasm; F:phenylalanine-tRNA ligase activity; P:phenylalanyl-tRNA aminoacylation	EC:6.1.1.20	Phenylalanine--tRNA ligase		NA	NA	NA	NA	NA	1	1	1	1	1	31.5392
BOVATA_000550	hypothetical protein, conserved	657	20	0.0	51.15							CDR97426	BBOV_III009580	BBM_III07010	PF3D7_1364000	TGME49_255880	1	1	1	0	1	360.085
BOVATA_000560	beta-tubulin cofactor D	1797	20	0.0	54.75	5	P:GO:0007021; F:GO:0048487; F:GO:0005096; P:GO:0007023; P:GO:0043547	P:tubulin complex assembly; F:beta-tubulin binding; F:GTPase activator activity; P:post-chaperonin tubulin folding pathway; P:positive regulation of GTPase activity			IPR011989 Armadillo-like helical DOMAIN (GENE3D),IPR011989 Armadillo-like helical DOMAIN (GENE3D),IPR011989 Armadillo-like helical DOMAIN (GENE3D),IPR033162 Tubulin-folding cofactor D FAMILY (PANTHER),IPR016024 Armadillo-type fold DOMAIN (SUPERFAMILY)	CDR97425	BBOV_III009560	NA	NA	NA	1	1	0	0	0	75.4597
BOVATA_000570	cyclopropane-fatty-acyl-phospholipid synthase, putative	181	14	7.85324E-109	51.36	11	F:GO:0004326; F:GO:0005524; P:GO:0009396; C:GO:0016020; C:GO:0016021; P:GO:0008610; P:GO:0009058; P:GO:0046901; P:GO:0006730; F:GO:0016874; F:GO:0016787	F:tetrahydrofolylpolyglutamate synthase activity; F:ATP binding; P:folic acid-containing compound biosynthetic process; C:membrane; C:integral component of membrane; P:lipid biosynthetic process; P:biosynthetic process; P:tetrahydrofolylpolyglutamate biosynthetic process; P:one-carbon metabolic process; F:ligase activity; F:hydrolase activity				CDR97424	NA	NA	NA	NA	1	0	0	0	0	472.875
BOVATA_000580	hypothetical protein, conserved	202	20	1.24069E-86	68.25							CDR97423	NA	NA	NA	NA	1	1	1	1	1	66.7186
BOVATA_000590	kynurenine 3-monooxygenase and-related flavo monooxygenase family protein, putative	1283	20	0.0	55.5	2	P:GO:0055114; F:GO:0004497	P:oxidation-reduction process; F:monooxygenase activity				CDR97422	BBOV_III009540	BBM_III06465	NA	NA	1	1	0	0	0	119.039
BOVATA_000600	16S rRNA methyltransferase	283	20	8.85464E-164	61.95	3	F:GO:0008168; P:GO:0006364; P:GO:0032259	F:methyltransferase activity; P:rRNA processing; P:methylation			IPR029026 tRNA (guanine-N1-)-methyltransferase, N-terminal DOMAIN (GENE3D),IPR006700 Ribosomal RNA small subunit methyltransferase E FAMILY (TIGRFAM),IPR006700 Ribosomal RNA small subunit methyltransferase E FAMILY (PIRSF),IPR006700 Ribosomal RNA small subunit methyltransferase E FAMILY (PFAM),IPR006700 Ribosomal RNA small subunit methyltransferase E FAMILY (PANTHER),IPR029028 Alpha/beta knot met…	CDR97421	BBOV_III009530	BBM_III06470	NA	NA	1	1	0	1	1	130.559
BOVATA_000610	PTS cellobiose-specific IIC component, putative	274	4	7.12073E-120	55.0	8	C:GO:0016020; C:GO:0016021; P:GO:0008643; P:GO:0009401; F:GO:0008982; P:GO:0034219; P:GO:0006810; C:GO:0005886	C:membrane; C:integral component of membrane; P:carbohydrate transport; P:phosphoenolpyruvate-dependent sugar phosphotransferase system; F:protein-N(PI)-phosphohistidine-sugar phosphotransferase activity; P:carbohydrate transmembrane transport; P:transport; C:plasma membrane				CDR97420	NA	NA	NA	NA	1	0	0	0	0	182.067
BOVATA_000620	hypothetical protein, conserved	214	8	1.11582E-103	58.25							CDR97419	BBOV_III009520	NA	NA	NA	1	1	0	0	0	451.693
BOVATA_000630	NAC domain-containing protein	271	20	1.37169E-132	62.3	2	P:GO:0006810; F:GO:0016787	P:transport; F:hydrolase activity			IPR002715 Nascent polypeptide-associated complex NAC domain DOMAIN (SMART),IPR002715 Nascent polypeptide-associated complex NAC domain DOMAIN (PFAM),IPR016641 Nascent polypeptide-associated complex subunit alpha FAMILY (PANTHER),IPR002715 Nascent polypeptide-associated complex NAC domain DOMAIN (PROSITE_PROFILES)	CDR97418	BBOV_III009510	NA	NA	TGME49_205558	1	1	1	1	1	3225.8
BOVATA_000640	glutaredoxin, putative	283	2	0.459711	47.5	5	C:GO:0005623; F:GO:0015035; F:GO:0009055; P:GO:0045454; P:GO:0055114	C:cell; F:protein disulfide oxidoreductase activity; F:electron carrier activity; P:cell redox homeostasis; P:oxidation-reduction process				NA	NA	NA	NA	NA	0	0	0	0	0	44.5453
BOVATA_000650	signal recognition particle 68 kDa protein	598	20	0.0	55.85	5	F:GO:0030942; P:GO:0006614; F:GO:0008312; F:GO:0005047; C:GO:0005786	F:endoplasmic reticulum signal peptide binding; P:SRP-dependent cotranslational protein targeting to membrane; F:7S RNA binding; F:signal recognition particle binding; C:signal recognition particle, endoplasmic reticulum targeting			IPR026258 Signal recognition particle subunit SRP68 FAMILY (PFAM),IPR026258 Signal recognition particle subunit SRP68 FAMILY (PANTHER)	CDR97417	BBOV_III009500	BBM_III06490	NA	TGME49_258070	1	1	0	0	0	235.218
BOVATA_000660	hypothetical protein	356	20	1.73316E-126	53.25							NA	NA	NA	NA	NA	1	1	0	0	0	0.698902
BOVATA_000670	RAP domain-containing protein, putative	244	20	8.49831E-166	78.45						IPR013584 RAP domain DOMAIN (SMART),IPR013584 RAP domain DOMAIN (PFAM),IPR013584 RAP domain DOMAIN (PROSITE_PROFILES)	CDR97415	NA	NA	NA	NA	1	1	1	1	1	277.361
BOVATA_000680	hypothetical protein, conserved	115	20	4.64309E-77	61.45							CDR97414	BBOV_III009470	NA	NA	NA	1	1	1	1	1	946.917
BOVATA_000690	hypothetical protein, conserved	271	20	6.5727E-148	54.85	2	P:GO:0000469; C:GO:0005730	P:cleavage involved in rRNA processing; C:nucleolus				CDR97413	BBOV_III009460	NA	NA	NA	1	1	1	1	1	167.097
BOVATA_000700	ATP-binding cassette sub-family E member 1	615	20	0.0	85.25	7	F:GO:0005524; P:GO:1902358; F:GO:0015419; P:GO:0015749; F:GO:0015407; F:GO:0015623; P:GO:0015688	F:ATP binding; P:sulfate transmembrane transport; F:ATPase-coupled sulfate transmembrane transporter activity; P:monosaccharide transport; F:monosaccharide-transporting ATPase activity; F:iron-chelate-transporting ATPase activity; P:iron chelate transport	EC:3.6.1.3; EC:3.6.3.25; EC:3.6.3.34; EC:3.6.1.15; EC:3.6.3.17	Adenosinetriphosphatase; Sulfate-transporting ATPase; Iron-chelate-transporting ATPase; Nucleoside-triphosphate phosphatase; Monosaccharide-transporting ATPase	IPR013283 RLI1 FAMILY (PRINTS),IPR003593 AAA+ ATPase domain DOMAIN (SMART),IPR003439 ABC transporter-like DOMAIN (PFAM),IPR007209 RNase L inhibitor RLI, possible metal-binding domain DOMAIN (PFAM),IPR017896 4Fe-4S ferredoxin-type, iron-sulphur binding domain DOMAIN (PFAM),IPR013283 RLI1 FAMILY (PANTHER),IPR017871 ABC transporter, conserved site CONSERVED_SITE (PROSITE_PATTERNS),IPR017871 ABC tran…	CDR97412	BBOV_III009450	BBM_III06510	PF3D7_1368200	TGME49_216790	1	1	1	1	1	679.876
BOVATA_000710	30S ribosomal protein S10	607	20	0.0	61.55	3	F:GO:0003723; C:GO:0005840; C:GO:0009536	F:RNA binding; C:ribosome; C:plastid			IPR027486 Ribosomal protein S10 domain DOMAIN (SMART),IPR027486 Ribosomal protein S10 domain DOMAIN (PFAM),IPR027486 Ribosomal protein S10 domain DOMAIN (GENE3D),IPR001848 Ribosomal protein S10 FAMILY (PANTHER),IPR027486 Ribosomal protein S10 domain DOMAIN (SUPERFAMILY)	CDR97411	NA	NA	NA	NA	1	1	0	0	0	304.077
BOVATA_000720	tRNA threonylcarbamoyladenosine modification protein	642	20	0.0	54.5	3	P:GO:0006508; F:GO:0008233; F:GO:0016740	P:proteolysis; F:peptidase activity; F:transferase activity			IPR017861 Kae1/TsaD family FAMILY (PRINTS),IPR000905 Gcp-like domain DOMAIN (PFAM)	CDR97410	NA	BBM_III06520	NA	NA	1	1	1	0	1	57.81
BOVATA_000730	adenylate cyclase, putative	193	2	5.60489	46.0	6	F:GO:0003824; P:GO:0007165; F:GO:0016849; P:GO:0035556; P:GO:0009190; C:GO:0005622	F:catalytic activity; P:signal transduction; F:phosphorus-oxygen lyase activity; P:intracellular signal transduction; P:cyclic nucleotide biosynthetic process; C:intracellular				NA	NA	NA	NA	NA	0	0	0	0	0	0
BOVATA_000740	sulfate ABC transporter permease	397	8	6.37879E-176	59.38	2	C:GO:0005634; P:GO:0006281	C:nucleus; P:DNA repair				CDR97409	NA	NA	NA	NA	1	1	0	0	0	17.026
BOVATA_000750	metal binding protein, putative	321	20	0.0	65.45						IPR003226 Metal-dependent protein hydrolase FAMILY (PFAM),IPR003226 Metal-dependent protein hydrolase FAMILY (PANTHER)	CDR97408	BBOV_III009410	BBM_III06530	PF3D7_0626700	NA	1	1	1	1	1	282.914
BOVATA_000760	conjugal transfer protein, putative	265	18	2.87488E-104	51.94	9	F:GO:0003677; P:GO:0090305; F:GO:0003723; F:GO:0046872; F:GO:0004519; F:GO:0004518; P:GO:0043571; P:GO:0051607; F:GO:0016787	F:DNA binding; P:nucleic acid phosphodiester bond hydrolysis; F:RNA binding; F:metal ion binding; F:endonuclease activity; F:nuclease activity; P:maintenance of CRISPR repeat elements; P:defense response to virus; F:hydrolase activity				CDR97407	BBOV_III009400	NA	NA	NA	1	0	0	0	0	539.556
BOVATA_000770	RIO1 family domain-containing protein	532	20	0.0	73.8	3	F:GO:0005524; F:GO:0004674; P:GO:0006468	F:ATP binding; F:protein serine/threonine kinase activity; P:protein phosphorylation	EC:2.7.11	Transferring phosphorus-containing groups	IPR000687 RIO kinase DOMAIN (SMART),IPR015285 RIO2 kinase winged helix domain, N-terminal DOMAIN (PFAM),IPR011991 Winged helix-turn-helix DNA-binding domain DOMAIN (GENE3D),IPR011009 Protein kinase-like domain DOMAIN (SUPERFAMILY),IPR011991 Winged helix-turn-helix DNA-binding domain DOMAIN (SUPERFAMILY)	CDR97406	BBOV_III009390	NA	NA	NA	1	1	1	1	1	202.898
BOVATA_000780	mitochondrial ribosomal protein L21	329	20	0.0	64.3	1	C:GO:0005840	C:ribosome				CDR97404	BBOV_III009380	BBM_III06545	PF3D7_1422100	NA	1	1	1	1	1	233.936
BOVATA_000790	hypothetical protein, conserved	589	20	0.0	48.9						IPR027267 Arfaptin homology (AH) domain/BAR domain DOMAIN (SUPERFAMILY)	CDR97402	BBOV_III009360	NA	NA	NA	1	1	0	0	0	170.59
BOVATA_000800	40S ribosomal protein	194	20	6.31773E-127	80.55	7	C:GO:0032040; F:GO:0003735; C:GO:0022627; P:GO:0042274; P:GO:0006364; C:GO:0030686; P:GO:0006412	C:small-subunit processome; F:structural constituent of ribosome; C:cytosolic small ribosomal subunit; P:ribosomal small subunit biogenesis; P:rRNA processing; C:90S preribosome; P:translation			IPR000554 Ribosomal protein S7e FAMILY (PFAM),IPR000554 Ribosomal protein S7e FAMILY (PANTHER)	CDR97401	BBOV_III009350	BBM_III06555	PF3D7_1302800	TGME49_239100	1	1	1	1	1	166.087
BOVATA_000810	oligomerization domain-containing protein, putative	475	20	7.5432E-149	52.3							NA	NA	NA	NA	NA	1	1	1	0	1	20.9524
BOVATA_000820	hypothetical protein, conserved	252	14	1.01823E-131	54.57	11	F:GO:0031072; F:GO:0005524; F:GO:0008270; P:GO:0009408; C:GO:0005737; F:GO:0046872; P:GO:0006260; C:GO:0016020; C:GO:0016021; F:GO:0051082; P:GO:0006457	F:heat shock protein binding; F:ATP binding; F:zinc ion binding; P:response to heat; C:cytoplasm; F:metal ion binding; P:DNA replication; C:membrane; C:integral component of membrane; F:unfolded protein binding; P:protein folding				CDR97399	NA	NA	NA	NA	1	1	1	0	0	56.1137
BOVATA_000830	Cell wall surface anchor family protein, putative	748	10	0.0	54.8	9	C:GO:0016459; P:GO:0016192; P:GO:0000042; F:GO:0005198; P:GO:0043001; C:GO:0005829; C:GO:0005794; C:GO:0005882; F:GO:0003774	C:myosin complex; P:vesicle-mediated transport; P:protein targeting to Golgi; F:structural molecule activity; P:Golgi to plasma membrane protein transport; C:cytosol; C:Golgi apparatus; C:intermediate filament; F:motor activity				NA	NA	NA	NA	NA	1	0	0	0	0	3.27089
BOVATA_000840	RNA recognition motif-containing protein	355	20	4.11801E-175	65.05	2	F:GO:0000166; F:GO:0003676	F:nucleotide binding; F:nucleic acid binding				CDR97395	NA	NA	PF3D7_1020000	NA	1	1	0	1	1	218.088
BOVATA_000850	23S rRNA methyltransferase	472	20	0.0	53.95	2	F:GO:0008168; P:GO:0032259	F:methyltransferase activity; P:methylation			IPR010286 Ribosomal RNA large subunit methyltransferase F-like FAMILY (PFAM),IPR010286 Ribosomal RNA large subunit methyltransferase F-like FAMILY (PANTHER),IPR001611 Leucine-rich repeat REPEAT (PROSITE_PROFILES),IPR029063 S-adenosyl-L-methionine-dependent methyltransferase DOMAIN (SUPERFAMILY)	CDR97394	BBOV_III009280	BBM_III06570	NA	NA	1	1	1	1	1	675.791
BOVATA_000860	40S ribosomal protein	109	20	1.36599E-73	82.7	4	F:GO:0003735; C:GO:0022627; P:GO:0000028; P:GO:0006412	F:structural constituent of ribosome; C:cytosolic small ribosomal subunit; P:ribosomal small subunit assembly; P:translation				CDR97393	BBOV_III009270	BBM_III06575	PF3D7_0719700	TGME49_275810	1	1	1	1	1	7385.52
BOVATA_000870	Ribosome-binding protein 1	1571	20	0.0	65.45	1	C:GO:0016020	C:membrane				NA	NA	NA	NA	NA	1	0	0	0	0	21.4336
BOVATA_000880	hypothetical protein, conserved	2641	20	0.0	53.6	2	C:GO:0016020; C:GO:0016021	C:membrane; C:integral component of membrane				NA	NA	NA	NA	NA	1	0	0	0	0	0.125614
BOVATA_000890	MHCK EF2 kinase domain family protein, putative	89	5	4.31067	54.0	5	F:GO:0005524; P:GO:0016310; F:GO:0004674; P:GO:0006468; F:GO:0016301	F:ATP binding; P:phosphorylation; F:protein serine/threonine kinase activity; P:protein phosphorylation; F:kinase activity				NA	NA	NA	NA	NA	0	0	0	0	0	0
BOVATA_000900	UDP-N-acetylglucosamine 1-carboxyvinyltransferase, putative	162	1	5.34641	52.0							NA	NA	NA	NA	NA	0	0	0	0	0	0
BOVATA_000910	Spectrin repeat superfamily Extracellular matrix-binding protein, putative	1898	20	0.0	48.45	2	C:GO:0016020; C:GO:0016021	C:membrane; C:integral component of membrane				NA	NA	NA	NA	NA	1	0	0	0	0	2.42517
BOVATA_000920	RNA-binding protein Nova-1 isoform X2	546	20	0.0	58.7	1	F:GO:0003723	F:RNA binding			IPR004088 K Homology domain, type 1 DOMAIN (GENE3D),IPR004088 K Homology domain, type 1 DOMAIN (SUPERFAMILY)	CDR97387	BBOV_III009260	NA	NA	NA	1	1	1	0	0	3641.38
BOVATA_000930	adenine phosphoribosyltransferase, putative	352	11	0.0	56.64	15	P:GO:0044209; F:GO:0016757; P:GO:0055085; P:GO:0009116; P:GO:0006168; P:GO:0006355; F:GO:0043565; P:GO:0006166; C:GO:0005622; F:GO:0003700; F:GO:0003999; C:GO:0005737; C:GO:0016020; C:GO:0016021; F:GO:0016740	P:AMP salvage; F:transferase activity, transferring glycosyl groups; P:transmembrane transport; P:nucleoside metabolic process; P:adenine salvage; P:regulation of transcription, DNA-templated; F:sequence-specific DNA binding; P:purine ribonucleoside salvage; C:intracellular; F:transcription factor activity, sequence-specific DNA binding; F:adenine phosphoribosyltransferase activity; C:cytoplasm; …				CDR97385	BBOV_III009240	NA	NA	NA	1	1	0	0	0	58.6681
BOVATA_000940	Outer dense fiber 2	244	20	2.61786E-169	54.7	1	C:GO:0016021	C:integral component of membrane				CDR97384	BBOV_III009230	NA	NA	NA	1	1	0	0	0	619.644
BOVATA_000950	ATP synthase subunit C domain containing protein	156	20	3.51165E-84	70.95	5	F:GO:0015078; P:GO:0015991; C:GO:0016021; C:GO:0033179; F:GO:0016787	F:hydrogen ion transmembrane transporter activity; P:ATP hydrolysis coupled proton transport; C:integral component of membrane; C:proton-transporting V-type ATPase, V0 domain; F:hydrolase activity			IPR000245 V-ATPase proteolipid subunit FAMILY (PRINTS),IPR002379 V-ATPase proteolipid subunit C-like domain DOMAIN (PFAM),IPR002379 V-ATPase proteolipid subunit C-like domain DOMAIN (SUPERFAMILY)	CDR97383	BBOV_III009220	BBM_III06595	PF3D7_1354400	NA	1	1	1	1	1	843.452
BOVATA_000960	et-dependent rRNA methyltransferase SPB1	916	20	0.0	59.4	3	F:GO:0008649; C:GO:0005730; P:GO:0000453	F:rRNA methyltransferase activity; C:nucleolus; P:enzyme-directed rRNA 2'-O-methylation			IPR024576 Ribosomal RNA methyltransferase Spb1, domain of unknown function DUF3381 DOMAIN (PFAM),IPR012920 Ribosomal RNA methyltransferase, Spb1, C-terminal DOMAIN (PFAM),IPR002877 Ribosomal RNA methyltransferase FtsJ domain DOMAIN (PFAM),IPR015507 Ribosomal RNA large subunit methyltransferase E FAMILY (PANTHER),IPR015507 Ribosomal RNA large subunit methyltransferase E FAMILY (HAMAP),IPR028589 Ad…	CDR97382	BBOV_III009210	BBM_III06600	PF3D7_1354300	TGME49_207990	1	1	1	1	1	484.128
BOVATA_000970	proteasome subunit alpha type protein	267	20	1.00835E-151	79.8	5	C:GO:0005634; C:GO:0005737; C:GO:0019773; F:GO:0004298; P:GO:0006511	C:nucleus; C:cytoplasm; C:proteasome core complex, alpha-subunit complex; F:threonine-type endopeptidase activity; P:ubiquitin-dependent protein catabolic process	EC:3.4.25	Acting on peptide bonds (peptidases)	IPR000426 Proteasome alpha-subunit, N-terminal domain DOMAIN (SMART),IPR000426 Proteasome alpha-subunit, N-terminal domain DOMAIN (PFAM),IPR001353 Proteasome, subunit alpha/beta FAMILY (PFAM),IPR029055 Nucleophile aminohydrolases, N-terminal DOMAIN (GENE3D),IPR035190 Proteasome subunit alpha 7 FAMILY (PANTHER),IPR023332 Proteasome alpha-type subunit FAMILY (PROSITE_PROFILES),IPR029055 Nucleophile…	CDR97381	BBOV_III009200	BBM_III06610	PF3D7_1353900	TGME49_258150	1	1	1	1	1	715.521
BOVATA_000980	proteasome subunit alpha type protein	257	20	0.0	82.25	6	C:GO:0005634; C:GO:0005737; C:GO:0016021; C:GO:0019773; F:GO:0004298; P:GO:0006511	C:nucleus; C:cytoplasm; C:integral component of membrane; C:proteasome core complex, alpha-subunit complex; F:threonine-type endopeptidase activity; P:ubiquitin-dependent protein catabolic process	EC:3.4.25	Acting on peptide bonds (peptidases)		CDR97380	BBOV_III009190	BBM_III06615	PF3D7_1353800	TGME49_239500	1	1	1	1	1	969.581
BOVATA_000990	hypothetical protein, conserved	253	20	3.28961E-96	67.85							CDR96515	NA	NA	NA	NA	1	0	0	0	0	7498.7
BOVATA_001000	Extracellular matrix-binding ebh, putative	595	20	4.57929E-54	46.75	3	F:GO:0046872; C:GO:0016020; C:GO:0016021	F:metal ion binding; C:membrane; C:integral component of membrane				NA	NA	NA	NA	NA	1	0	0	0	0	96.8056
BOVATA_001010	hypothetical protein, conserved	237	20	7.2498E-59	64.3	2	C:GO:0016020; C:GO:0016021	C:membrane; C:integral component of membrane				NA	NA	NA	NA	NA	1	0	0	0	0	49.1669
BOVATA_001020	ribosome binding protein	2899	20	0.0	67.9	1	C:GO:0016020	C:membrane				NA	NA	NA	NA	TGME49_244470	1	0	0	0	0	15.9779
BOVATA_001030	hypothetical protein, conserved	945	20	0.0	65.7							NA	NA	NA	NA	NA	1	1	0	0	0	0
BOVATA_001040	alpha beta fold hydrolase, putative	965	20	0.0	53.75	3	C:GO:0016020; C:GO:0016021; F:GO:0016787	C:membrane; C:integral component of membrane; F:hydrolase activity			IPR029058 Alpha/Beta hydrolase fold DOMAIN (GENE3D)	CDR97372	BBOV_III009170	BBM_III06625	NA	NA	1	1	0	0	0	175.026
BOVATA_001050	transcription initiation factor TFIIH subunit 3	528	20	1.24471E-122	48.1	3	C:GO:0000439; P:GO:0006289; P:GO:0006355	C:core TFIIH complex; P:nucleotide-excision repair; P:regulation of transcription, DNA-templated			IPR004600 TFIIH subunit Tfb4/p34 FAMILY (PFAM),IPR004600 TFIIH subunit Tfb4/p34 FAMILY (PANTHER)	NA	NA	NA	NA	NA	1	0	0	0	0	330.567
BOVATA_001060	ER lumen retaining receptor	223	20	1.40617E-143	82.85	9	C:GO:0005789; C:GO:0005801; P:GO:0016192; P:GO:0015031; C:GO:0016021; C:GO:0005794; F:GO:0005046; F:GO:0004872; P:GO:0006621	C:endoplasmic reticulum membrane; C:cis-Golgi network; P:vesicle-mediated transport; P:protein transport; C:integral component of membrane; C:Golgi apparatus; F:KDEL sequence binding; F:receptor activity; P:protein retention in ER lumen			IPR000133 ER lumen protein retaining receptor FAMILY (PRINTS),IPR000133 ER lumen protein retaining receptor FAMILY (PFAM),IPR000133 ER lumen protein retaining receptor FAMILY (PANTHER),IPR000133 ER lumen protein retaining receptor FAMILY (PROSITE_PATTERNS),IPR000133 ER lumen protein retaining receptor FAMILY (PROSITE_PATTERNS)	CDR97371	BBOV_III009160	BBM_III06630	PF3D7_1353600	TGME49_256000	1	1	1	1	1	275.587
BOVATA_001070	Suppressor of abi3-5 isoform 2	965	20	0.0	44.15	1	F:GO:0008270	F:zinc ion binding			IPR001876 Zinc finger, RanBP2-type DOMAIN (SMART),IPR001876 Zinc finger, RanBP2-type DOMAIN (PROSITE_PATTERNS),IPR001876 Zinc finger, RanBP2-type DOMAIN (PROSITE_PROFILES),IPR001876 Zinc finger, RanBP2-type DOMAIN (SUPERFAMILY)	CDR97369	NA	BBM_III06640	NA	NA	1	1	0	0	0	224.057
BOVATA_001080	DEAD DEAH box ATP-dependent RNA helicase	503	20	0.0	77.8	4	F:GO:0005524; F:GO:0003723; P:GO:0010501; F:GO:0004004	F:ATP binding; F:RNA binding; P:RNA secondary structure unwinding; F:ATP-dependent RNA helicase activity	EC:3.6.1.3; EC:3.6.1.15	Adenosinetriphosphatase; Nucleoside-triphosphate phosphatase	IPR025313 Domain of unknown function DUF4217 DOMAIN (SMART),IPR014001 Helicase superfamily 1/2, ATP-binding domain DOMAIN (SMART),IPR001650 Helicase, C-terminal DOMAIN (PFAM),IPR025313 Domain of unknown function DUF4217 DOMAIN (PFAM),IPR011545 DEAD/DEAH box helicase domain DOMAIN (PFAM),IPR000629 ATP-dependent RNA helicase DEAD-box, conserved site CONSERVED_SITE (PROSITE_PATTERNS),IPR014001 Helic…	CDR97368	BBOV_III009130	BBM_III06645	PF3D7_0630900	TGME49_312990	1	1	1	1	1	432.242
BOVATA_001090	histone kinase	343	20	0.0	72.6	6	C:GO:0005634; F:GO:0005524; C:GO:0005737; P:GO:0006468; F:GO:0004687; P:GO:0035556	C:nucleus; F:ATP binding; C:cytoplasm; P:protein phosphorylation; F:myosin light chain kinase activity; P:intracellular signal transduction	EC:2.7.11; EC:2.7.11.18	Transferring phosphorus-containing groups; [Myosin light-chain] kinase	IPR000719 Protein kinase domain DOMAIN (SMART),IPR000719 Protein kinase domain DOMAIN (PFAM),IPR008271 Serine/threonine-protein kinase, active site ACTIVE_SITE (PROSITE_PATTERNS),IPR000719 Protein kinase domain DOMAIN (PROSITE_PROFILES),IPR011009 Protein kinase-like domain DOMAIN (SUPERFAMILY),IPR028375 KA1 domain/Ssp2, C-terminal DOMAIN (SUPERFAMILY)	CDR97367	NA	NA	NA	NA	1	1	1	1	1	457.48
BOVATA_001100	hypothetical protein, conserved	240	20	6.57928E-78	68.3	1	C:GO:0016021	C:integral component of membrane				NA	NA	NA	NA	NA	1	1	1	1	1	269.198
BOVATA_001110	cpw-wpc domain-containing protein, putative	214	20	2.15379E-98	55.5	2	C:GO:0016020; C:GO:0016021	C:membrane; C:integral component of membrane			IPR006387 CPW-WPC domain DOMAIN (SMART),IPR006387 CPW-WPC domain DOMAIN (TIGRFAM),IPR002557 Chitin binding domain DOMAIN (GENE3D),IPR006387 CPW-WPC domain DOMAIN (PFAM)	NA	NA	NA	NA	NA	1	1	0	1	1	44.7624
BOVATA_001120	secreted ookinete protein, putative	131	20	1.43691E-74	66.35	2	C:GO:0016020; C:GO:0016021	C:membrane; C:integral component of membrane				CDR97364	BBOV_III009090	NA	PF3D7_0630200	TGME49_254780	1	1	1	1	1	129.153
BOVATA_001130	histone lysine methyltransferase SET2	1829	20	0.0	58.3	3	C:GO:0005634; P:GO:0034968; F:GO:0018024	C:nucleus; P:histone lysine methylation; F:histone-lysine N-methyltransferase activity	EC:2.1.1.43	Histone-lysine N-methyltransferase	IPR001214 SET domain DOMAIN (SMART),IPR001214 SET domain DOMAIN (PFAM),IPR013083 Zinc finger, RING/FYVE/PHD-type DOMAIN (GENE3D),IPR006560 AWS domain DOMAIN (PROSITE_PROFILES),IPR003616 Post-SET domain DOMAIN (PROSITE_PROFILES),IPR001214 SET domain DOMAIN (PROSITE_PROFILES),IPR011011 Zinc finger, FYVE/PHD-type DOMAIN (SUPERFAMILY)	CDR97362	BBOV_III009070	NA	NA	NA	1	1	1	0	1	345.531
BOVATA_001140	beta-lactamase, putative	136	1	4.51165	42.0							NA	NA	NA	NA	NA	0	1	0	0	0	0
BOVATA_001150	microtubule-associated protein ytm1	235	20	6.72123E-154	57.1	6	P:GO:0044260; P:GO:0042254; C:GO:0005730; F:GO:0016740; P:GO:0006996; P:GO:0044238	P:cellular macromolecule metabolic process; P:ribosome biogenesis; C:nucleolus; F:transferase activity; P:organelle organization; P:primary metabolic process			IPR001680 WD40 repeat REPEAT (SMART),IPR012972 NLE DOMAIN (PFAM),IPR015943 WD40/YVTN repeat-like-containing domain DOMAIN (GENE3D),IPR017986 WD40-repeat-containing domain DOMAIN (SUPERFAMILY)	NA	NA	NA	NA	NA	1	1	0	0	0	118.934
BOVATA_001160	FAM188A-like protein isoform X1, putative	598	20	0.0	52.55	2	C:GO:0016020; C:GO:0016021	C:membrane; C:integral component of membrane			IPR025257 Domain of unknown function DUF4205 DOMAIN (SMART),IPR025257 Domain of unknown function DUF4205 DOMAIN (PFAM),IPR003903 Ubiquitin interacting motif CONSERVED_SITE (PROSITE_PROFILES)	CDR97360	BBOV_III009050	NA	NA	NA	1	1	0	1	1	206.093
BOVATA_001170	RNA methylase	557	20	0.0	51.65	3	F:GO:0003723; F:GO:0008168; P:GO:0032259	F:RNA binding; F:methyltransferase activity; P:methylation				CDR97359	BBOV_III009040	NA	NA	NA	1	1	0	0	0	145.027
BOVATA_001180	peptidase family protein c78	712	20	0.0	59.9	4	C:GO:0016021; C:GO:0012505; F:GO:0008234; P:GO:0030431	C:integral component of membrane; C:endomembrane system; F:cysteine-type peptidase activity; P:sleep			IPR012462 Peptidase C78, ubiquitin fold modifier-specific peptidase 1/ 2 FAMILY (PFAM)	CDR97358	BBOV_III009030	NA	NA	NA	1	1	1	0	0	95.5749
BOVATA_001190	ubiquinone menaquinone biosynthesis methyltransferases family protein	308	20	0.0	64.65	4	C:GO:0031314; P:GO:0006744; F:GO:0008425; P:GO:0032259	C:extrinsic component of mitochondrial inner membrane; P:ubiquinone biosynthetic process; F:2-polyprenyl-6-methoxy-1,4-benzoquinone methyltransferase activity; P:methylation			IPR004033 UbiE/COQ5 methyltransferase FAMILY (PFAM),IPR004033 UbiE/COQ5 methyltransferase FAMILY (TIGRFAM),IPR023576 UbiE/COQ5 methyltransferase, conserved site CONSERVED_SITE (PROSITE_PATTERNS),IPR023576 UbiE/COQ5 methyltransferase, conserved site CONSERVED_SITE (PROSITE_PATTERNS),IPR004033 UbiE/COQ5 methyltransferase FAMILY (PROSITE_PROFILES),IPR004033 UbiE/COQ5 methyltransferase FAMILY (HAMAP)…	CDR97357	BBOV_III009020	BBM_III06695	PF3D7_0204900	NA	1	1	1	1	1	191.588
BOVATA_001200	Extracellular matrix-binding ebh	2675	20	0.0	55.1	1	C:GO:0016020	C:membrane				CDR96882	NA	NA	NA	NA	1	0	0	0	0	3.39497
BOVATA_001210	family transcriptional regulator, putative	195	3	1.058	45.67	3	F:GO:0003700; P:GO:0006355; P:GO:0006950	F:transcription factor activity, sequence-specific DNA binding; P:regulation of transcription, DNA-templated; P:response to stress				NA	NA	NA	NA	NA	0	0	0	0	0	0
BOVATA_001220	Spectrin repeat superfamily Extracellular matrix-binding protein, putative	2394	20	0.0	53.65	2	C:GO:0016020; C:GO:0016021	C:membrane; C:integral component of membrane				NA	NA	NA	NA	NA	1	0	0	0	0	0.0173217
BOVATA_001230	Spectrin repeat superfamily Extracellular matrix-binding protein, putative	1711	20	3.09134E-118	48.5	3	F:GO:0046872; C:GO:0016020; C:GO:0016021	F:metal ion binding; C:membrane; C:integral component of membrane				CDR71539	NA	NA	NA	NA	0	0	0	0	0	0.0727087
BOVATA_001240	vacuolar sorting protein	215	20	7.23664E-150	75.3	3	C:GO:0030904; C:GO:0005829; P:GO:0042147	C:retromer complex; C:cytosol; P:retrograde transport, endosome to Golgi			IPR000979 Phosphodiesterase MJ0936/Vps29 FAMILY (TIGRFAM),IPR029052 Metallo-dependent phosphatase-like DOMAIN (GENE3D),IPR024654 Calcineurin-like phosphoesterase domain, lpxH type DOMAIN (PFAM),IPR028661 Vacuolar protein sorting-associated protein 29 FAMILY (PANTHER),IPR000979 Phosphodiesterase MJ0936/Vps29 FAMILY (PANTHER),IPR020935 Phosphodiesterase YfcE, conserved site CONSERVED_SITE (PROSITE_…	CDR97353	BBOV_III008970	BBM_III06725	PF3D7_1406700	TGME49_252490	1	1	1	1	1	491.832
BOVATA_001250	disaggregation chaperone	1025	20	0.0	61.35	2	F:GO:0005524; P:GO:0019538	F:ATP binding; P:protein metabolic process				CDR97352	BBOV_III008980	BBM_III06720	NA	NA	1	1	1	1	1	116.677
BOVATA_001260	pentatricopeptide repeat domain containing protein	780	20	0.0	70.5	4	C:GO:0005634; C:GO:0005737; P:GO:0007059; P:GO:0016226	C:nucleus; C:cytoplasm; P:chromosome segregation; P:iron-sulfur cluster assembly			IPR011990 Tetratricopeptide-like helical domain DOMAIN (GENE3D),IPR002885 Pentatricopeptide repeat REPEAT (PFAM),IPR011990 Tetratricopeptide-like helical domain DOMAIN (GENE3D),IPR002885 Pentatricopeptide repeat REPEAT (TIGRFAM),IPR002744 MIP18 family-like DOMAIN (PFAM),IPR002885 Pentatricopeptide repeat REPEAT (PFAM),IPR034904 Fe-S cluster assembly domain DOMAIN (GENE3D),IPR002885 Pentatricopept…	NA	NA	NA	NA	NA	1	1	0	0	0	64.3289
BOVATA_001270	transporter permease	446	20	0.0	64.75	1	C:GO:0016021	C:integral component of membrane				CDR97349	BBOV_III009010	BBM_III06705	NA	TGME49_253510	1	1	1	1	1	418.029
BOVATA_001280	SET domain-containing protein	4962	20	0.0	55.65	3	F:GO:0008270; F:GO:0008168; P:GO:0032259	F:zinc ion binding; F:methyltransferase activity; P:methylation			IPR001214 SET domain DOMAIN (SMART),IPR001965 Zinc finger, PHD-type DOMAIN (SMART),IPR001487 Bromodomain DOMAIN (SMART),IPR003616 Post-SET domain DOMAIN (SMART),IPR001487 Bromodomain DOMAIN (PFAM),IPR001214 SET domain DOMAIN (PFAM),IPR013083 Zinc finger, RING/FYVE/PHD-type DOMAIN (GENE3D),IPR001487 Bromodomain DOMAIN (GENE3D),IPR013083 Zinc finger, RING/FYVE/PHD-type DOMAIN (GENE3D),IPR013083 Zin…	CDR97348	NA	NA	NA	NA	1	0	0	0	0	130.656
BOVATA_001290	hypothetical protein, conserved	951	20	0.0	66.5							NA	NA	NA	NA	NA	1	1	0	0	0	1.30814
BOVATA_001300	phosphoenolpyruvate carboxylase, putative	507	19	1.44923E-140	50.74	11	F:GO:0000287; P:GO:0006107; F:GO:0003824; F:GO:0008484; P:GO:0008152; C:GO:0016020; C:GO:0016021; F:GO:0016829; P:GO:0006099; P:GO:0015977; F:GO:0008964	F:magnesium ion binding; P:oxaloacetate metabolic process; F:catalytic activity; F:sulfuric ester hydrolase activity; P:metabolic process; C:membrane; C:integral component of membrane; F:lyase activity; P:tricarboxylic acid cycle; P:carbon fixation; F:phosphoenolpyruvate carboxylase activity				CDR97346	NA	NA	NA	NA	1	0	0	0	0	0.163583
BOVATA_001310	hypothetical protein, conserved	251	20	1.01913E-104	73.7	1	C:GO:0016020	C:membrane				CDR95845	NA	NA	NA	NA	1	0	0	0	0	19.1646
BOVATA_001320	glutaredoxin family protein, putative	89	9	8.00537E-24	60.56	9	C:GO:0005623; F:GO:0015035; F:GO:0003735; F:GO:0009055; C:GO:0016020; C:GO:0016021; P:GO:0045454; P:GO:0055114; P:GO:0006412	C:cell; F:protein disulfide oxidoreductase activity; F:structural constituent of ribosome; F:electron carrier activity; C:membrane; C:integral component of membrane; P:cell redox homeostasis; P:oxidation-reduction process; P:translation				NA	NA	NA	NA	NA	1	1	0	0	1	0.465935
BOVATA_001330	glideosome associated with multiple membrane spans	279	20	0.0	77.45	2	C:GO:0016021; C:GO:0070258	C:integral component of membrane; C:inner membrane complex			IPR021691 Protein of unknown function DUF3273 FAMILY (PFAM)	CDR97339	BBOV_III008950	BBM_III06730	PF3D7_1406800	TGME49_271970	1	1	1	1	1	2183.84
BOVATA_001340	23S rRNA methyltransferase	389	20	0.0	71.95	5	F:GO:0008173; P:GO:0001510; C:GO:0005737; P:GO:0006364; F:GO:0051536	F:RNA methyltransferase activity; P:RNA methylation; C:cytoplasm; P:rRNA processing; F:iron-sulfur cluster binding			IPR004383 Ribosomal RNA large subunit methyltransferase RlmN/Cfr FAMILY (PIRSF),IPR007197 Radical SAM DOMAIN (PFAM),IPR013785 Aldolase-type TIM barrel DOMAIN (GENE3D),IPR004383 Ribosomal RNA large subunit methyltransferase RlmN/Cfr FAMILY (PANTHER)	CDR97338	BBOV_III008940	BBM_III06735	PF3D7_1406900	NA	1	1	1	1	1	111.293
BOVATA_001350	scavenger receptor cysteine-rich domain-containing protein	1278	20	0.0	62.0	4	F:GO:0003824; C:GO:0016020; F:GO:0005044; P:GO:0006898	F:catalytic activity; C:membrane; F:scavenger receptor activity; P:receptor-mediated endocytosis			IPR004043 LCCL domain DOMAIN (SMART),IPR017448 SRCR-like domain DOMAIN (SMART),IPR001024 PLAT/LH2 domain DOMAIN (SMART),IPR001190 SRCR domain DOMAIN (PFAM),IPR001024 PLAT/LH2 domain DOMAIN (GENE3D),IPR004043 LCCL domain DOMAIN (GENE3D),IPR017229 Multidomain scavenger receptor-like protein PxSR FAMILY (PIRSF),IPR017448 SRCR-like domain DOMAIN (GENE3D),IPR001024 PLAT/LH2 domain DOMAIN (PFAM),IPR004…	CDR97337	BBOV_III008930	BBM_III06740	PF3D7_1407000	TGME49_263410	1	1	1	1	1	95.0394
BOVATA_001360	hypothetical protein	146	1	4.15698	46.0							NA	NA	NA	NA	NA	0	0	0	0	1	3.69237
BOVATA_001370	fibrillarin	299	20	0.0	90.6	6	F:GO:0003723; P:GO:0008033; C:GO:0016021; F:GO:0008168; P:GO:0006364; P:GO:0032259	F:RNA binding; P:tRNA processing; C:integral component of membrane; F:methyltransferase activity; P:rRNA processing; P:methylation				CDR97336	BBOV_III008920	BBM_III06745	PF3D7_1407100	TGME49_311430	1	1	1	1	1	621.191
BOVATA_001380	hypothetical protein	269	20	3.06482E-164	60.9	2	C:GO:0016021; P:GO:0006810	C:integral component of membrane; P:transport				CDR97335	BBOV_III008910	BBM_III06750	NA	NA	1	1	1	1	1	109.451
BOVATA_001390	PRP38 family protein, putative	472	20	0.0	66.3	2	C:GO:0016020; C:GO:0016021	C:membrane; C:integral component of membrane				CDR97334	BBOV_III008900	BBM_III06755	NA	NA	1	1	1	1	1	112.28
BOVATA_001400	Trm112p family domain-containing protein	116	20	7.39517E-68	66.6	2	P:GO:0001510; P:GO:0034470	P:RNA methylation; P:ncRNA processing			IPR005651 Uncharacterised protein family UPF0434/Trm112 FAMILY (PFAM)	CDR97333	BBOV_III008890	NA	PF3D7_1407500	TGME49_270540	1	1	1	1	1	223.07
BOVATA_001410	transcription factor with AP2 domain-containing protein	351	20	0.0	64.95	2	F:GO:0003700; P:GO:0006355	F:transcription factor activity, sequence-specific DNA binding; P:regulation of transcription, DNA-templated			IPR001471 AP2/ERF domain DOMAIN (PFAM),IPR028078 AP2-coincident, C-terminal domain DOMAIN (PFAM)	CDR97331	BBOV_III008870	NA	NA	NA	1	1	1	0	0	824.756
BOVATA_001420	ubiquinol-cytochrome C family chaperone, putative	102	20	3.89833E-44	52.35							NA	NA	NA	NA	NA	1	1	0	0	0	1.6262
BOVATA_001430	GTPase	341	20	0.0	60.8	2	F:GO:0005525; F:GO:0003723	F:GTP binding; F:RNA binding				CDR97329	BBOV_III008850	BBM_III06780	PF3D7_1435800	NA	1	1	1	1	1	295.628
BOVATA_001440	ataxin-2 N-terminal region domain containing protein, putative	700	20	1.20404E-162	53.4	10	C:GO:0005844; P:GO:0034063; C:GO:0010494; P:GO:0045727; C:GO:0032153; C:GO:0016020; C:GO:0016021; C:GO:0005829; P:GO:0006378; P:GO:0043007	C:polysome; P:stress granule assembly; C:cytoplasmic stress granule; P:positive regulation of translation; C:cell division site; C:membrane; C:integral component of membrane; C:cytosol; P:mRNA polyadenylation; P:maintenance of rDNA			IPR009604 LsmAD domain DOMAIN (SMART),IPR009604 LsmAD domain DOMAIN (PFAM),IPR015943 WD40/YVTN repeat-like-containing domain DOMAIN (GENE3D)	CDR97328	BBOV_III008840	NA	NA	NA	1	1	0	0	0	1087.06
BOVATA_001450	hypothetical protein, conserved	421	6	0.0	59.83	1	C:GO:0016021	C:integral component of membrane				CDR97327	NA	NA	NA	NA	1	1	0	0	0	757.361
BOVATA_001460	DNA repair protein	924	20	0.0	53.65	6	C:GO:0005634; F:GO:0003677; F:GO:0005524; P:GO:0032508; F:GO:0004003; P:GO:0006139	C:nucleus; F:DNA binding; F:ATP binding; P:DNA duplex unwinding; F:ATP-dependent DNA helicase activity; P:nucleobase-containing compound metabolic process	EC:3.6.1.3; EC:3.6.1.15	Adenosinetriphosphatase; Nucleoside-triphosphate phosphatase		CDR97326	BBOV_III008820	BBM_III06795	PF3D7_1408400	NA	1	1	1	1	0	209.764
BOVATA_001470	enterobactin synthase subunit F, putative	171	20	0.351267	46.3	17	F:GO:0016788; P:GO:0008152; F:GO:0008137; P:GO:0009058; P:GO:0042773; C:GO:0009536; C:GO:0009535; C:GO:0009579; C:GO:0009507; F:GO:0048038; F:GO:0016491; F:GO:0003824; C:GO:0016020; C:GO:0016021; P:GO:0055114; F:GO:0031177; F:GO:0016655	F:hydrolase activity, acting on ester bonds; P:metabolic process; F:NADH dehydrogenase (ubiquinone) activity; P:biosynthetic process; P:ATP synthesis coupled electron transport; C:plastid; C:chloroplast thylakoid membrane; C:thylakoid; C:chloroplast; F:quinone binding; F:oxidoreductase activity; F:catalytic activity; C:membrane; C:integral component of membrane; P:oxidation-reduction process; F:p…				NA	NA	NA	NA	NA	0	0	0	0	0	0
BOVATA_001480	vacuolar sorting-associated protein 26	1962	20	0.0	81.55	6	C:GO:0005768; C:GO:0030904; C:GO:0005829; F:GO:0008565; P:GO:0006886; P:GO:0042147	C:endosome; C:retromer complex; C:cytosol; F:protein transporter activity; P:intracellular protein transport; P:retrograde transport, endosome to Golgi			IPR028934 Vacuolar protein sorting protein 26 related FAMILY (PFAM),IPR011990 Tetratricopeptide-like helical domain DOMAIN (GENE3D),IPR028934 Vacuolar protein sorting protein 26 related FAMILY (PANTHER),IPR011990 Tetratricopeptide-like helical domain DOMAIN (SUPERFAMILY)	CDR97325	BBOV_III008810	NA	NA	NA	1	1	0	0	0	191.045
BOVATA_001490	cingulin 1, putative	622	20	0.0	46.15	19	C:GO:0016459; P:GO:0040002; P:GO:0040011; P:GO:0009792; P:GO:0010171; F:GO:0005198; P:GO:0008104; C:GO:0005882; P:GO:0000003; C:GO:0005622; F:GO:0003774; F:GO:0000166; F:GO:0005524; C:GO:0043292; P:GO:0000042; F:GO:0003779; C:GO:0005913; P:GO:0002119; P:GO:0016476	C:myosin complex; P:collagen and cuticulin-based cuticle development; P:locomotion; P:embryo development ending in birth or egg hatching; P:body morphogenesis; F:structural molecule activity; P:protein localization; C:intermediate filament; P:reproduction; C:intracellular; F:motor activity; F:nucleotide binding; F:ATP binding; C:contractile fiber; P:protein targeting to Golgi; F:actin binding; C:…				CDR97323	NA	NA	NA	TGME49_225570	1	0	0	0	0	5.00018
BOVATA_001500	membrane protein, putative	676	20	0.0	50.95	1	C:GO:0016021	C:integral component of membrane				CDR97321	BBOV_III008780	NA	NA	NA	1	1	0	0	0	217.156
BOVATA_001510	precorrin 6A synthase, putative	302	1	9.01333	36.0							NA	NA	NA	NA	NA	0	0	0	1	0	56.8471
BOVATA_001520	non-ribosomal peptide synthetase, putative	228	9	4.32699E-66	49.22	7	P:GO:0005975; F:GO:0003824; P:GO:0008152; F:GO:0031177; F:GO:0004553; F:GO:0016787; F:GO:0016798	P:carbohydrate metabolic process; F:catalytic activity; P:metabolic process; F:phosphopantetheine binding; F:hydrolase activity, hydrolyzing O-glycosyl compounds; F:hydrolase activity; F:hydrolase activity, acting on glycosyl bonds				CDR97320	BBOV_III008770	NA	NA	NA	1	1	0	0	0	939.036
BOVATA_001530	Tyrosine kinase-like protein	1077	20	0.0	63.8	3	F:GO:0005524; F:GO:0004672; P:GO:0006468	F:ATP binding; F:protein kinase activity; P:protein phosphorylation			IPR000719 Protein kinase domain DOMAIN (SMART),IPR000719 Protein kinase domain DOMAIN (PFAM),IPR000719 Protein kinase domain DOMAIN (PROSITE_PROFILES),IPR011009 Protein kinase-like domain DOMAIN (SUPERFAMILY)	CDR97319	BBOV_III008760	NA	NA	NA	1	1	1	1	1	205.839
BOVATA_001540	tryptophanyl-tRNA synthetase	410	20	0.0	59.5	4	F:GO:0005524; C:GO:0005737; P:GO:0006436; F:GO:0004830	F:ATP binding; C:cytoplasm; P:tryptophanyl-tRNA aminoacylation; F:tryptophan-tRNA ligase activity	EC:6.1.1.2	Tryptophan--tRNA ligase		CDR97318	BBOV_III008750	BBM_III06830	NA	NA	1	1	1	0	0	77.5759
BOVATA_001550	hypothetical protein, conserved	807	6	0.0	54.5							CDR97317	BBOV_III008740	NA	NA	NA	1	1	0	0	0	1075.35
BOVATA_001560	DEAD DEAH box helicase domain containing protein	656	20	0.0	64.45	3	F:GO:0003676; F:GO:0005524; F:GO:0004386	F:nucleic acid binding; F:ATP binding; F:helicase activity	EC:3.6.1.15	Nucleoside-triphosphate phosphatase	IPR014001 Helicase superfamily 1/2, ATP-binding domain DOMAIN (SMART),IPR001650 Helicase, C-terminal DOMAIN (SMART),IPR001650 Helicase, C-terminal DOMAIN (PFAM),IPR011545 DEAD/DEAH box helicase domain DOMAIN (PFAM),IPR000629 ATP-dependent RNA helicase DEAD-box, conserved site CONSERVED_SITE (PROSITE_PATTERNS),IPR014014 RNA helicase, DEAD-box type, Q motif DOMAIN (PROSITE_PROFILES),IPR014001 Helic…	CDR97316	BBOV_III008730	NA	NA	NA	1	1	1	1	1	124.721
BOVATA_001570	peptidase S51, putative	189	3	1.46761	53.67	4	F:GO:0016757; C:GO:0016020; C:GO:0016021; F:GO:0016740	F:transferase activity, transferring glycosyl groups; C:membrane; C:integral component of membrane; F:transferase activity				NA	NA	NA	NA	NA	0	0	0	0	1	6.14344
BOVATA_001580	anonymous antigen-3, putative	1098	7	0.0	63.43							CDR97315	NA	NA	NA	NA	1	1	0	0	0	1106.69
BOVATA_001590	midasin, putative	532	2	3.02629E-4	44.5	3	P:GO:0009253; F:GO:0004040; F:GO:0008745	P:peptidoglycan catabolic process; F:amidase activity; F:N-acetylmuramoyl-L-alanine amidase activity				NA	NA	NA	NA	NA	0	0	0	0	0	0
BOVATA_001600	hypothetical protein	91	20	2.25097E-12	68.4	6	F:GO:0000166; P:GO:0051301; P:GO:0090305; F:GO:0003677; F:GO:0005524; F:GO:0004518	F:nucleotide binding; P:cell division; P:nucleic acid phosphodiester bond hydrolysis; F:DNA binding; F:ATP binding; F:nuclease activity				NA	NA	NA	NA	NA	1	1	1	1	1	0
BOVATA_001610	WD G-beta repeat containing protein, putative	560	20	0.0	60.45	4	F:GO:0016746; C:GO:0016020; C:GO:0016021; F:GO:0016740	F:transferase activity, transferring acyl groups; C:membrane; C:integral component of membrane; F:transferase activity			IPR001680 WD40 repeat REPEAT (SMART),IPR015048 Domain of unknown function DUF1899 DOMAIN (SMART),IPR001680 WD40 repeat REPEAT (PFAM),IPR015943 WD40/YVTN repeat-like-containing domain DOMAIN (GENE3D),IPR015048 Domain of unknown function DUF1899 DOMAIN (PFAM),IPR015505 Coronin FAMILY (PANTHER),IPR019775 WD40 repeat, conserved site CONSERVED_SITE (PROSITE_PATTERNS),IPR001680 WD40 repeat REPEAT (PROS…	CDR97314	BBOV_III008710	NA	NA	NA	1	1	1	1	1	1322.76
BOVATA_001620	Extracellular matrix-binding ebh, putative	2673	20	0.0	51.35	3	F:GO:0046872; C:GO:0016020; C:GO:0016021	F:metal ion binding; C:membrane; C:integral component of membrane				NA	NA	NA	NA	NA	1	0	0	0	0	1.64446
BOVATA_001630	hypothetical protein, conserved	1894	20	4.80949E-131	49.25	2	C:GO:0016020; C:GO:0016021	C:membrane; C:integral component of membrane				NA	NA	NA	NA	NA	1	0	0	0	0	0.547363
BOVATA_001640	DNA repair protein	1420	20	0.0	63.35	3	F:GO:0003677; F:GO:0005524; F:GO:0008270	F:DNA binding; F:ATP binding; F:zinc ion binding			IPR014001 Helicase superfamily 1/2, ATP-binding domain DOMAIN (SMART),IPR001650 Helicase, C-terminal DOMAIN (SMART),IPR001841 Zinc finger, RING-type DOMAIN (SMART),IPR000330 SNF2-related, N-terminal domain DOMAIN (PFAM),IPR001841 Zinc finger, RING-type DOMAIN (PFAM),IPR001510 Zinc finger, PARP-type DOMAIN (GENE3D),IPR013083 Zinc finger, RING/FYVE/PHD-type DOMAIN (GENE3D),IPR001650 Helicase, C-ter…	CDR97304	BBOV_III008700	NA	PF3D7_1250800	TGME49_226440	1	1	0	1	1	98.56
BOVATA_001650	ribosomal protein RPL26	112	20	5.72017E-64	68.8	5	F:GO:0003735; C:GO:0043231; C:GO:0005829; C:GO:0015934; P:GO:0006412	F:structural constituent of ribosome; C:intracellular membrane-bounded organelle; C:cytosol; C:large ribosomal subunit; P:translation			IPR014722 Ribosomal protein L2 domain 2 DOMAIN (GENE3D),IPR005756 Ribosomal protein L26/L24, eukaryotic/archaeal FAMILY (PFAM),IPR005756 Ribosomal protein L26/L24, eukaryotic/archaeal FAMILY (TIGRFAM),IPR005756 Ribosomal protein L26/L24, eukaryotic/archaeal FAMILY (PANTHER),IPR008991 Translation protein SH3-like domain DOMAIN (SUPERFAMILY)	CDR97303	BBOV_III008670	BBM_III06855	PF3D7_0312800	TGME49_248390	1	1	1	1	1	2126.36
BOVATA_001660	striated muscle protein	178	20	2.16309E-109	54.45	1	F:GO:0005509	F:calcium ion binding			IPR002048 EF-hand domain DOMAIN (SMART),IPR002048 EF-hand domain DOMAIN (PFAM),IPR002048 EF-hand domain DOMAIN (PFAM),IPR018247 EF-Hand 1, calcium-binding site BINDING_SITE (PROSITE_PATTERNS),IPR018247 EF-Hand 1, calcium-binding site BINDING_SITE (PROSITE_PATTERNS),IPR002048 EF-hand domain DOMAIN (PROSITE_PROFILES),IPR002048 EF-hand domain DOMAIN (PROSITE_PROFILES),IPR011992 EF-hand domain pair D…	CDR97302	BBOV_III008660	NA	PF3D7_1030800	TGME49_315780	1	1	0	0	0	240.422
BOVATA_001670	methionine aminopeptidase	330	20	0.0	68.35	4	P:GO:0070084; F:GO:0046872; P:GO:0006508; F:GO:0070006	P:protein initiator methionine removal; F:metal ion binding; P:proteolysis; F:metalloaminopeptidase activity	EC:3.4.11	Acting on peptide bonds (peptidases)	IPR001714 Peptidase M24, methionine aminopeptidase FAMILY (PRINTS),IPR000994 Peptidase M24 DOMAIN (PFAM),IPR002467 Peptidase M24A, methionine aminopeptidase, subfamily 1 FAMILY (TIGRFAM),IPR002467 Peptidase M24A, methionine aminopeptidase, subfamily 1 FAMILY (HAMAP),IPR000994 Peptidase M24 DOMAIN (SUPERFAMILY)	CDR97301	BBOV_III008650	BBM_III06870	PF3D7_0527300	NA	1	1	1	1	1	165.37
BOVATA_001680	CD2 antigen cytoplasmic tail-binding 2, putative	432	20	0.0	51.3						IPR035445 GYF-like domain DOMAIN (GENE3D),IPR035445 GYF-like domain DOMAIN (SUPERFAMILY)	CDR97300	BBOV_III008640	NA	NA	NA	1	1	0	0	0	203.981
BOVATA_001690	ubiquitin carboxyl-terminal hydrolase	504	20	0.0	59.7	3	P:GO:0016579; F:GO:0036459; P:GO:0006511	P:protein deubiquitination; F:thiol-dependent ubiquitinyl hydrolase activity; P:ubiquitin-dependent protein catabolic process	EC:3.4.19.12	Ubiquitinyl hydrolase 1	IPR000626 Ubiquitin domain DOMAIN (SMART),IPR001394 Peptidase C19, ubiquitin carboxyl-terminal hydrolase DOMAIN (PFAM),IPR000626 Ubiquitin domain DOMAIN (PFAM),IPR018200 Ubiquitin specific protease, conserved site CONSERVED_SITE (PROSITE_PATTERNS),IPR018200 Ubiquitin specific protease, conserved site CONSERVED_SITE (PROSITE_PATTERNS),IPR028889 Ubiquitin specific protease domain DOMAIN (PROSITE_PR…	CDR97299	BBOV_III008630	BBM_III06875	PF3D7_0527200	TGME49_311090	1	1	1	1	1	534.397
BOVATA_001700	RNA recognition motif-containing protein	365	20	0.0	66.0	2	F:GO:0000166; F:GO:0003676	F:nucleotide binding; F:nucleic acid binding			IPR000504 RNA recognition motif domain DOMAIN (SMART),IPR000504 RNA recognition motif domain DOMAIN (PFAM),IPR000504 RNA recognition motif domain DOMAIN (PROSITE_PROFILES),IPR000504 RNA recognition motif domain DOMAIN (PROSITE_PROFILES),IPR000504 RNA recognition motif domain DOMAIN (SUPERFAMILY),IPR000504 RNA recognition motif domain DOMAIN (SUPERFAMILY)	CDR97298	BBOV_III008620	NA	NA	NA	1	1	1	1	1	1153.04
BOVATA_001710	Uncharacterized family protein	372	20	9.84118E-130	60.7	1	C:GO:0016021	C:integral component of membrane			IPR003734 Domain of unknown function DUF155 DOMAIN (PFAM)	NA	NA	NA	PF3D7_1032600	NA	1	1	0	0	0	358.722
BOVATA_001720	DER1	118	20	1.82685E-69	61.25	2	C:GO:0005789; C:GO:0016021	C:endoplasmic reticulum membrane; C:integral component of membrane				NA	NA	NA	NA	NA	1	1	0	1	1	643.108
BOVATA_001730	hypothetical protein, conserved	155	20	2.9577E-67	63.25	2	F:GO:0046982; P:GO:0006352	F:protein heterodimerization activity; P:DNA-templated transcription, initiation				CDR97295	BBOV_III008590	NA	NA	NA	1	1	1	0	1	321.312
BOVATA_001740	26S proteasome regulatory protein subunit N6	600	20	0.0	63.2	1	C:GO:0000502	C:proteasome complex				CDR97294	BBOV_III008580	BBM_III06890	PF3D7_1402300	TGME49_227960	1	1	1	1	1	622.438
BOVATA_001750	hypothetical protein	133	6	0.252318	50.83	14	F:GO:0030170; F:GO:0008270; P:GO:0055085; F:GO:0004181; P:GO:0006351; F:GO:0008483; P:GO:0006355; F:GO:0043565; F:GO:0003677; F:GO:0003700; F:GO:0003824; P:GO:0006508; C:GO:0016020; F:GO:0016740	F:pyridoxal phosphate binding; F:zinc ion binding; P:transmembrane transport; F:metallocarboxypeptidase activity; P:transcription, DNA-templated; F:transaminase activity; P:regulation of transcription, DNA-templated; F:sequence-specific DNA binding; F:DNA binding; F:transcription factor activity, sequence-specific DNA binding; F:catalytic activity; P:proteolysis; C:membrane; F:transferase activity				NA	NA	NA	NA	NA	0	0	0	0	0	0
BOVATA_001760	DNA excision repair protein ERCC-8, putative	592	20	0.0	52.6						IPR001680 WD40 repeat REPEAT (SMART),IPR015943 WD40/YVTN repeat-like-containing domain DOMAIN (GENE3D),IPR001680 WD40 repeat REPEAT (PFAM),IPR019775 WD40 repeat, conserved site CONSERVED_SITE (PROSITE_PATTERNS),IPR019775 WD40 repeat, conserved site CONSERVED_SITE (PROSITE_PATTERNS),IPR017986 WD40-repeat-containing domain DOMAIN (PROSITE_PROFILES),IPR001680 WD40 repeat REPEAT (PROSITE_PROFILES),IP…	CDR97293	BBOV_III008570	NA	NA	NA	1	1	0	0	0	52.0454
BOVATA_001770	anti-sigma factor, putative	107	2	4.19033	48.0							NA	NA	NA	NA	NA	0	1	1	0	1	0
BOVATA_001780	phosphatidylinositol N-acetylglucosaminyltransferase subunit A	385	20	0.0	65.15	4	P:GO:0006506; C:GO:0016021; C:GO:0005783; F:GO:0016740	P:GPI anchor biosynthetic process; C:integral component of membrane; C:endoplasmic reticulum; F:transferase activity				CDR97292	BBOV_III008560	BBM_III06895	PF3D7_1032400	NA	1	1	1	1	1	151.871
BOVATA_001790	hypothetical protein, conserved	565	20	0.0	53.05	2	F:GO:0003824; P:GO:0008152	F:catalytic activity; P:metabolic process			IPR027417 P-loop containing nucleoside triphosphate hydrolase DOMAIN (SUPERFAMILY)	CDR97291	BBOV_III008550	NA	NA	NA	1	1	0	0	0	128.955
BOVATA_001800	Dcp1-like decapping family protein	358	20	0.0	61.7	3	P:GO:0043085; P:GO:0000290; F:GO:0008047	P:positive regulation of catalytic activity; P:deadenylation-dependent decapping of nuclear-transcribed mRNA; F:enzyme activator activity			IPR011993 PH domain-like DOMAIN (GENE3D),IPR010334 mRNA-decapping enzyme subunit 1 FAMILY (PFAM),IPR010334 mRNA-decapping enzyme subunit 1 FAMILY (PANTHER),IPR011993 PH domain-like DOMAIN (SUPERFAMILY)	CDR97290	BBOV_III008540	NA	NA	NA	1	1	0	1	0	286.918
BOVATA_001810	SAC3 GANP family protein, putative	1791	20	0.0	56.35							CDR97289	BBOV_III008530	NA	NA	NA	1	1	0	0	0	203.752
BOVATA_001820	hypothetical protein, partial	145	8	0.0623715	44.63	1	F:GO:0005509	F:calcium ion binding				NA	NA	NA	NA	NA	0	0	0	0	0	0
BOVATA_001830	non-ribosomal peptide synthetase, putative	695	14	0.0	51.93	22	P:GO:0090502; P:GO:0090305; F:GO:0004180; F:GO:0008241; P:GO:0008152; F:GO:0008168; F:GO:0008233; F:GO:0008237; F:GO:0003676; F:GO:0004523; P:GO:0016070; F:GO:0003723; C:GO:0005737; F:GO:0046872; F:GO:0003824; F:GO:0004519; F:GO:0004518; P:GO:0006508; C:GO:0016020; F:GO:0031177; F:GO:0016787; P:GO:0032259	P:RNA phosphodiester bond hydrolysis, endonucleolytic; P:nucleic acid phosphodiester bond hydrolysis; F:carboxypeptidase activity; F:peptidyl-dipeptidase activity; P:metabolic process; F:methyltransferase activity; F:peptidase activity; F:metallopeptidase activity; F:nucleic acid binding; F:RNA-DNA hybrid ribonuclease activity; P:RNA metabolic process; F:RNA binding; C:cytoplasm; F:metal ion bind…				CDR97288	NA	NA	NA	NA	1	1	0	0	0	44.6902
BOVATA_001840	WW domain-binding protein 4, putative	356	20	0.0	48.8	10	F:GO:0003676; F:GO:0070064; C:GO:0005634; F:GO:0008270; P:GO:0045292; F:GO:0046872; C:GO:0016607; C:GO:0005681; C:GO:0005886; C:GO:0005654	F:nucleic acid binding; F:proline-rich region binding; C:nucleus; F:zinc ion binding; P:mRNA cis splicing, via spliceosome; F:metal ion binding; C:nuclear speck; C:spliceosomal complex; C:plasma membrane; C:nucleoplasm			IPR001202 WW domain DOMAIN (SMART),IPR001202 WW domain DOMAIN (PROSITE_PROFILES),IPR001202 WW domain DOMAIN (SUPERFAMILY)	CDR97287	BBOV_III008510	BBM_III06920	NA	NA	1	1	0	0	0	62.5517
BOVATA_001850	hypothetical protein	189	2	2.13771	49.5	2	C:GO:0016020; C:GO:0016021	C:membrane; C:integral component of membrane				NA	NA	NA	NA	NA	1	0	0	0	0	1411.89
BOVATA_001860	ribosomal S27a family protein	156	20	3.07755E-80	69.85	3	F:GO:0003735; C:GO:0005840; P:GO:0006412	F:structural constituent of ribosome; C:ribosome; P:translation			IPR002906 Ribosomal protein S27a DOMAIN (SMART),IPR000626 Ubiquitin domain DOMAIN (PFAM),IPR002906 Ribosomal protein S27a DOMAIN (PFAM),IPR000626 Ubiquitin domain DOMAIN (PROSITE_PROFILES),IPR029071 Ubiquitin-related domain DOMAIN (SUPERFAMILY),IPR011332 Zinc-binding ribosomal protein DOMAIN (SUPERFAMILY)	CDR97286	BBOV_III008500	NA	NA	NA	1	1	1	1	1	820.326
BOVATA_001870	RNA binding protein	746	20	0.0	50.8	3	F:GO:0000166; F:GO:0003723; P:GO:0006396	F:nucleotide binding; F:RNA binding; P:RNA processing			IPR000504 RNA recognition motif domain DOMAIN (SMART),IPR000061 SWAP/Surp DOMAIN (SMART),IPR006569 CID domain DOMAIN (SMART),IPR000061 SWAP/Surp DOMAIN (PFAM),IPR008942 ENTH/VHS DOMAIN (GENE3D),IPR000504 RNA recognition motif domain DOMAIN (PFAM),IPR000504 RNA recognition motif domain DOMAIN (PROSITE_PROFILES),IPR000061 SWAP/Surp DOMAIN (PROSITE_PROFILES),IPR006569 CID domain DOMAIN (PROSITE_PROF…	CDR97285	BBOV_III008490	NA	NA	NA	1	1	1	0	0	236.246
BOVATA_001880	hypothetical protein, conserved	202	20	1.14873E-118	63.1	1	C:GO:0016021	C:integral component of membrane				CDR97284	BBOV_III008480	BBM_III06935	PF3D7_1402200	TGME49_247770	1	1	1	1	1	899.572
BOVATA_001890	40S ribosomal protein	273	20	0.0	80.4	8	P:GO:0006407; P:GO:0000461; F:GO:0003735; C:GO:0022627; P:GO:0000447; P:GO:0000028; C:GO:0030686; P:GO:0006412	P:rRNA export from nucleus; P:endonucleolytic cleavage to generate mature 3'-end of SSU-rRNA from (SSU-rRNA, 5.8S rRNA, LSU-rRNA); F:structural constituent of ribosome; C:cytosolic small ribosomal subunit; P:endonucleolytic cleavage in ITS1 to separate SSU-rRNA from 5.8S rRNA and LSU-rRNA from tricistronic rRNA transcript (SSU-rRNA, 5.8S rRNA, LSU-rRNA); P:ribosomal small subunit assembly; C:90S …			IPR001865 Ribosomal protein S2 FAMILY (PRINTS),IPR001865 Ribosomal protein S2 FAMILY (PFAM),IPR005707 Ribosomal protein S2, eukaryotic/archaeal FAMILY (TIGRFAM),IPR005707 Ribosomal protein S2, eukaryotic/archaeal FAMILY (PANTHER),IPR018130 Ribosomal protein S2, conserved site CONSERVED_SITE (PROSITE_PATTERNS),IPR027498 Ribosomal protein S2, eukaryotic FAMILY (HAMAP),IPR023591 Ribosomal protein S2…	CDR97282	BBOV_III008460	NA	PF3D7_1026800	TGME49_266060	1	1	1	1	1	4811.83
BOVATA_001900	cyclin 2, putative	623	20	0.0	49.25	2	C:GO:0016020; C:GO:0016021	C:membrane; C:integral component of membrane			IPR013763 Cyclin-like DOMAIN (GENE3D),IPR013763 Cyclin-like DOMAIN (GENE3D)	CDR97281	BBOV_III008450	NA	NA	NA	1	1	1	0	0	219.921
BOVATA_001910	Extracellular matrix-binding ebh, putative	970	20	3.08814E-161	51.45	2	C:GO:0016020; C:GO:0016021	C:membrane; C:integral component of membrane				NA	NA	NA	NA	NA	1	0	0	0	0	0
BOVATA_001920	ribosome binding protein, putative	1238	20	4.07047E-111	49.45	2	C:GO:0016020; C:GO:0016021	C:membrane; C:integral component of membrane				NA	NA	NA	NA	NA	0	0	0	0	0	2.67969
BOVATA_001930	hypothetical protein, conserved	253	20	1.74016E-93	69.05							NA	NA	NA	NA	NA	1	0	0	0	0	245.859
BOVATA_001940	hypothetical protein, conserved	941	20	0.0	70.6							CDR97766	NA	NA	NA	NA	1	1	0	0	0	28.7325
BOVATA_001950	hypothetical protein, conserved	407	20	0.0	56.35							CDR96641	NA	BBM_III06955	PF3D7_1031800	NA	1	1	1	1	0	173.107
BOVATA_001960	mitochondrial preribosomal assembly rimM	512	20	0.0	56.15	4	F:GO:0046872; F:GO:0043022; P:GO:0006364; C:GO:0005840	F:metal ion binding; F:ribosome binding; P:rRNA processing; C:ribosome				CDR96642	BBOV_III008430	NA	NA	NA	1	1	1	0	0	310.768
BOVATA_001970	Rad9	522	20	0.0	51.5	2	P:GO:0000077; C:GO:0030896	P:DNA damage checkpoint; C:checkpoint clamp complex				CDR96643	BBOV_III008420	BBM_III06965	NA	NA	1	1	0	0	0	252.463
BOVATA_001980	RNA methylase family UPF0020, putative	448	20	0.0	52.25	5	P:GO:0031167; F:GO:0052915; F:GO:0008168; F:GO:0016740; P:GO:0032259	P:rRNA methylation; F:23S rRNA (guanine(2445)-N(2))-methyltransferase activity; F:methyltransferase activity; F:transferase activity; P:methylation				CDR96644	BBOV_III008410	BBM_III06970	NA	NA	1	1	0	0	0	158.931
BOVATA_001990	metalloprotease, putative	139	20	1.13716E-80	55.2	17	F:GO:0008270; P:GO:0009451; F:GO:0009982; F:GO:0008233; C:GO:0005622; F:GO:0008237; P:GO:0001522; P:GO:0050992; F:GO:0003723; F:GO:0046872; F:GO:0016491; P:GO:0006508; P:GO:0019288; P:GO:0055114; F:GO:0051745; F:GO:0016787; F:GO:0016853	F:zinc ion binding; P:RNA modification; F:pseudouridine synthase activity; F:peptidase activity; C:intracellular; F:metallopeptidase activity; P:pseudouridine synthesis; P:dimethylallyl diphosphate biosynthetic process; F:RNA binding; F:metal ion binding; F:oxidoreductase activity; P:proteolysis; P:isopentenyl diphosphate biosynthetic process, methylerythritol 4-phosphate pathway; P:oxidation-red…				CDR96645	NA	NA	NA	NA	1	0	1	0	0	31.9216
BOVATA_002000	Indolepyruvate oxidoreductase subunit, putative	1099	15	0.0	56.47	24	P:GO:0007093; P:GO:0007060; F:GO:0043805; P:GO:0008152; F:GO:0004672; F:GO:0004674; F:GO:0047936; P:GO:0006468; P:GO:0060249; F:GO:0030976; F:GO:0000166; F:GO:0005524; F:GO:0004712; F:GO:0016491; F:GO:0003824; F:GO:0046872; C:GO:0016020; C:GO:0016021; P:GO:0031101; P:GO:0055114; F:GO:0051539; P:GO:0016321; F:GO:0051536; P:GO:0051304	P:mitotic cell cycle checkpoint; P:male meiosis chromosome segregation; F:indolepyruvate ferredoxin oxidoreductase activity; P:metabolic process; F:protein kinase activity; F:protein serine/threonine kinase activity; F:glucose 1-dehydrogenase [NAD(P)] activity; P:protein phosphorylation; P:anatomical structure homeostasis; F:thiamine pyrophosphate binding; F:nucleotide binding; F:ATP binding; F:p…				CDR96647	BBOV_III008400	BBM_III06975	NA	NA	1	1	0	0	0	116.934
BOVATA_002010	valyl-tRNA synthetase	991	20	0.0	69.8	6	F:GO:0004832; F:GO:0005524; P:GO:0006438; C:GO:0005737; P:GO:0006450; F:GO:0002161	F:valine-tRNA ligase activity; F:ATP binding; P:valyl-tRNA aminoacylation; C:cytoplasm; P:regulation of translational fidelity; F:aminoacyl-tRNA editing activity	EC:6.1.1.9; EC:3.1.1.1	Valine--tRNA ligase; Carboxylesterase		CDR96648	BBOV_III008390	BBM_III06980	PF3D7_1461900	TGME49_253290	1	1	1	1	1	180.77
BOVATA_002020	hypothetical protein	157	15	7.69098E-7	48.67	8	F:GO:0000166; F:GO:0016887; F:GO:0005524; F:GO:0046872; C:GO:0016020; C:GO:0016021; F:GO:0051536; F:GO:0016787	F:nucleotide binding; F:ATPase activity; F:ATP binding; F:metal ion binding; C:membrane; C:integral component of membrane; F:iron-sulfur cluster binding; F:hydrolase activity				NA	NA	NA	NA	NA	0	0	1	0	0	0
BOVATA_002030	flagellar basal body P-ring biosynthesis protein, putative	329	20	2.57861E-18	46.8	9	C:GO:0005623; F:GO:0015035; F:GO:0009055; P:GO:0044781; C:GO:0016020; C:GO:0016021; P:GO:0045454; P:GO:0055114; C:GO:0042597	C:cell; F:protein disulfide oxidoreductase activity; F:electron carrier activity; P:bacterial-type flagellum organization; C:membrane; C:integral component of membrane; P:cell redox homeostasis; P:oxidation-reduction process; C:periplasmic space				NA	NA	NA	NA	NA	0	0	0	0	0	1.63856
BOVATA_002040	eukaryotic translation initiation factor 3 subunit	975	20	0.0	64.55	7	F:GO:0003743; P:GO:0001731; C:GO:0016282; C:GO:0033290; F:GO:0031369; P:GO:0006446; C:GO:0005852	F:translation initiation factor activity; P:formation of translation preinitiation complex; C:eukaryotic 43S preinitiation complex; C:eukaryotic 48S preinitiation complex; F:translation initiation factor binding; P:regulation of translational initiation; C:eukaryotic translation initiation factor 3 complex			IPR000717 Proteasome component (PCI) domain DOMAIN (SMART),IPR008942 ENTH/VHS DOMAIN (GENE3D),IPR000717 Proteasome component (PCI) domain DOMAIN (PFAM),IPR008905 Eukaryotic translation initiation factor 3 subunit C, N-terminal domain DOMAIN (PFAM),IPR011991 Winged helix-turn-helix DNA-binding domain DOMAIN (GENE3D),IPR027516 Eukaryotic translation initiation factor 3 subunit C FAMILY (HAMAP),IPR0…	CDR96649	BBOV_III008380	BBM_III06985	PF3D7_1206200	TGME49_294620	1	1	1	1	1	2139.76
BOVATA_002050	metallopeptidase M24 family protein	615	20	0.0	63.2	2	F:GO:0046872; F:GO:0016787	F:metal ion binding; F:hydrolase activity			IPR000587 Creatinase, N-terminal DOMAIN (PFAM),IPR000994 Peptidase M24 DOMAIN (PFAM),IPR032416 Peptidase M24, C-terminal domain DOMAIN (PFAM),IPR029149 Creatinase/Aminopeptidase P/Spt16, N-terminal DOMAIN (GENE3D),IPR029149 Creatinase/Aminopeptidase P/Spt16, N-terminal DOMAIN (GENE3D),IPR000994 Peptidase M24 DOMAIN (SUPERFAMILY),IPR028980 Creatinase/Aminopeptidase P, N-terminal DOMAIN (SUPERFAMIL…	CDR96650	BBOV_III008370	BBM_III07005	NA	TGME49_261600	1	1	1	1	1	493.842
BOVATA_002060	mitochondrial large subunit ribosomal protein	115	20	4.07869E-76	76.5	3	F:GO:0003735; C:GO:0005840; P:GO:0006412	F:structural constituent of ribosome; C:ribosome; P:translation			IPR007740 Ribosomal protein L49/IMG2 FAMILY (PFAM),IPR007740 Ribosomal protein L49/IMG2 FAMILY (PANTHER)	CDR96651	BBOV_III008360	BBM_III07000	PF3D7_1144100	NA	1	1	1	1	1	117.914
BOVATA_002070	40S ribosomal protein	79	20	1.46401E-47	80.6	5	P:GO:0000461; F:GO:0003735; C:GO:0022627; P:GO:0000447; P:GO:0006412	P:endonucleolytic cleavage to generate mature 3'-end of SSU-rRNA from (SSU-rRNA, 5.8S rRNA, LSU-rRNA); F:structural constituent of ribosome; C:cytosolic small ribosomal subunit; P:endonucleolytic cleavage in ITS1 to separate SSU-rRNA from 5.8S rRNA and LSU-rRNA from tricistronic rRNA transcript (SSU-rRNA, 5.8S rRNA, LSU-rRNA); P:translation				CDR96652	BBOV_III008350	BBM_III06995	PF3D7_1144000	TGME49_259240	1	1	1	1	1	856.135
BOVATA_002080	nucleoporin autopeptidase	1050	20	0.0	55.7	2	P:GO:0006810; C:GO:0005643	P:transport; C:nuclear pore			IPR007230 Peptidase S59, nucleoporin DOMAIN (GENE3D),IPR007230 Peptidase S59, nucleoporin DOMAIN (PFAM),IPR025574 Nucleoporin FG repeat REPEAT (PFAM),IPR007230 Peptidase S59, nucleoporin DOMAIN (PROSITE_PROFILES),IPR007230 Peptidase S59, nucleoporin DOMAIN (SUPERFAMILY)	CDR96653	BBOV_III008340	NA	NA	NA	1	1	1	1	1	268.398
BOVATA_002090	mucin binding protein, putative	243	20	3.64513E-6	40.05	10	C:GO:0005618; P:GO:0006508; C:GO:0016020; C:GO:0016021; F:GO:0004252; F:GO:0008236; F:GO:0004175; F:GO:0008233; C:GO:0005576; F:GO:0016787	C:cell wall; P:proteolysis; C:membrane; C:integral component of membrane; F:serine-type endopeptidase activity; F:serine-type peptidase activity; F:endopeptidase activity; F:peptidase activity; C:extracellular region; F:hydrolase activity				NA	NA	NA	NA	NA	0	0	0	0	0	0
BOVATA_002100	hypothetical protein, conserved	347	20	0.0	67.85	2	C:GO:0016020; C:GO:0016021	C:membrane; C:integral component of membrane				CDR96654	BBOV_III008330	NA	PF3D7_0812000	NA	1	1	1	1	1	212.121
BOVATA_002110	50S ribosomal protein	350	20	0.0	76.15	3	F:GO:0003735; C:GO:0005840; P:GO:0006412	F:structural constituent of ribosome; C:ribosome; P:translation			IPR000597 Ribosomal protein L3 FAMILY (PFAM),IPR019927 Ribosomal protein L3, bacterial/organelle-type FAMILY (TIGRFAM),IPR019927 Ribosomal protein L3, bacterial/organelle-type FAMILY (PANTHER),IPR009000 Translation protein, beta-barrel domain DOMAIN (SUPERFAMILY)	CDR96655	BBOV_III008320	BBM_I01290	PF3D7_1245400	NA	1	1	1	1	1	153.788
BOVATA_002120	ribosome biogenesis GTP-binding protein	458	20	0.0	60.35	2	F:GO:0005525; P:GO:0000917	F:GTP binding; P:barrier septum assembly			IPR019987 GTP-binding protein, ribosome biogenesis, YsxC FAMILY (TIGRFAM),IPR006073 GTP binding domain DOMAIN (PFAM),IPR030393 EngB-type guanine nucleotide-binding (G) domain DOMAIN (PROSITE_PROFILES),IPR027417 P-loop containing nucleoside triphosphate hydrolase DOMAIN (SUPERFAMILY)	CDR96656	BBOV_III008310	BBM_I01295	NA	NA	1	1	1	0	1	236.224
BOVATA_002130	C6 zinc finger domain-containing protein, putative	170	4	1.68374	50.5	7	F:GO:0003677; C:GO:0005634; F:GO:0008270; P:GO:0006355; F:GO:0043565; F:GO:0000981; P:GO:0006357	F:DNA binding; C:nucleus; F:zinc ion binding; P:regulation of transcription, DNA-templated; F:sequence-specific DNA binding; F:RNA polymerase II transcription factor activity, sequence-specific DNA binding; P:regulation of transcription from RNA polymerase II promoter				NA	NA	NA	NA	NA	0	0	0	0	0	0
BOVATA_002140	Extracellular matrix-binding ebh, putative	2776	20	0.0	49.0	3	F:GO:0046872; C:GO:0016020; C:GO:0016021	F:metal ion binding; C:membrane; C:integral component of membrane				NA	NA	NA	NA	NA	1	0	0	0	0	6.96116
BOVATA_002150	mitochondrial ATP-dependent RNA helicase, putative	110	3	4.81031	54.67	2	F:GO:0016817; F:GO:0004386	F:hydrolase activity, acting on acid anhydrides; F:helicase activity				NA	NA	NA	NA	NA	0	1	0	0	1	0
BOVATA_002160	hypothetical protein, conserved	1944	20	0.0	47.7	2	C:GO:0016020; C:GO:0016021	C:membrane; C:integral component of membrane				NA	NA	NA	NA	NA	1	0	0	0	0	0.490622
BOVATA_002170	vacuolar proton translocating ATPase subunit	894	20	0.0	64.65	4	C:GO:0000220; F:GO:0015078; P:GO:0015991; C:GO:0016021	C:vacuolar proton-transporting V-type ATPase, V0 domain; F:hydrogen ion transmembrane transporter activity; P:ATP hydrolysis coupled proton transport; C:integral component of membrane			IPR026028 ATPase, V0 complex, subunit 116kDa, eukaryotic FAMILY (PIRSF),IPR002490 V-type ATPase, V0 complex, 116kDa subunit family FAMILY (PFAM),IPR002490 V-type ATPase, V0 complex, 116kDa subunit family FAMILY (PANTHER)	CDR96661	BBOV_III008300	BBM_I01300	PF3D7_0806800	TGME49_232830	1	1	1	1	1	1223.03
BOVATA_002180	hypothetical protein, conserved	445	20	0.0	58.2	3	C:GO:0016020; C:GO:0016021; C:GO:0020011	C:membrane; C:integral component of membrane; C:apicoplast				CDR96662	BBOV_III008290	NA	NA	NA	1	1	0	0	1	69.797
BOVATA_002190	gas41	312	20	0.0	70.95	1	P:GO:0006355	P:regulation of transcription, DNA-templated			IPR005033 YEATS FAMILY (PFAM),IPR005033 YEATS FAMILY (PANTHER),IPR005033 YEATS FAMILY (PROSITE_PROFILES)	CDR96663	BBOV_III008280	BBM_I01310	PF3D7_0807000	NA	1	1	1	1	1	186.208
BOVATA_002200	DEAD DEAH box helicase domain containing protein	1077	20	0.0	57.0	3	F:GO:0003676; F:GO:0005524; F:GO:0004386	F:nucleic acid binding; F:ATP binding; F:helicase activity	EC:3.6.1.15	Nucleoside-triphosphate phosphatase	IPR001650 Helicase, C-terminal DOMAIN (SMART),IPR014001 Helicase superfamily 1/2, ATP-binding domain DOMAIN (SMART),IPR001650 Helicase, C-terminal DOMAIN (PFAM),IPR011545 DEAD/DEAH box helicase domain DOMAIN (PFAM),IPR014001 Helicase superfamily 1/2, ATP-binding domain DOMAIN (PROSITE_PROFILES),IPR014014 RNA helicase, DEAD-box type, Q motif DOMAIN (PROSITE_PROFILES),IPR001650 Helicase, C-terminal…	CDR96664	BBOV_III008270	NA	NA	NA	1	1	1	0	1	92.7548
BOVATA_002210	DNA polymerase III subunit beta	391	20	0.0	47.8	1	C:GO:0016021	C:integral component of membrane				CDR96665	BBOV_III008260	BBM_I01325	NA	NA	1	1	0	0	0	267.051
BOVATA_002220	RNA-binding with serine-rich domain 1-like protein	98	20	1.15943E-46	61.85	3	F:GO:0000166; F:GO:0003676; C:GO:0016021	F:nucleotide binding; F:nucleic acid binding; C:integral component of membrane			IPR000504 RNA recognition motif domain DOMAIN (SMART),IPR000504 RNA recognition motif domain DOMAIN (PFAM),IPR000504 RNA recognition motif domain DOMAIN (PROSITE_PROFILES),IPR000504 RNA recognition motif domain DOMAIN (SUPERFAMILY)	NA	BBOV_III008250	NA	NA	NA	1	1	1	0	1	44.0071
BOVATA_002230	hypothetical protein, conserved	519	3	3.99001E-154	62.33							CDR96667	NA	NA	NA	NA	1	0	0	0	0	184.01
BOVATA_002240	mitochondrial ribosomal S35, putative	204	20	6.23577E-136	60.5	1	C:GO:0005840	C:ribosome				CDR96668	BBOV_III008220	BBM_III05905	PF3D7_1312300	NA	1	1	1	1	1	230.108
BOVATA_002250	hypothetical protein, conserved	352	20	0.0	54.2							CDR96669	BBOV_III008210	BBM_III05900	PF3D7_1312200	NA	1	1	0	0	0	129.942
BOVATA_002260	dehydrogenase E1 component family protein	443	20	0.0	76.1	4	F:GO:0003863; F:GO:0004591; F:GO:0004739; P:GO:0055114	F:3-methyl-2-oxobutanoate dehydrogenase (2-methylpropanoyl-transferring) activity; F:oxoglutarate dehydrogenase (succinyl-transferring) activity; F:pyruvate dehydrogenase (acetyl-transferring) activity; P:oxidation-reduction process	EC:1.2.4.4; EC:1.2.4.2; EC:1.2.4.1	3-methyl-2-oxobutanoate dehydrogenase (2-methylpropanoyl-transferring); Oxoglutarate dehydrogenase (succinyl-transferring); Pyruvate dehydrogenase (acetyl-transferring)	IPR001017 Dehydrogenase, E1 component DOMAIN (PFAM),IPR034616 2-oxoisovalerate dehydrogenase subunit alpha FAMILY (PANTHER),IPR029061 Thiamin diphosphate-binding fold DOMAIN (SUPERFAMILY)	CDR96670	BBOV_III008200	BBM_III05895	PF3D7_1312600	TGME49_239490	1	1	1	1	1	714.133
BOVATA_002270	hypothetical protein, conserved	253	20	4.73493E-110	64.35							CDR96671	NA	NA	NA	NA	1	0	0	0	0	697.747
BOVATA_002280	Glycosyl transferases group 1, putative	236	19	8.69389E-24	50.05	4	F:GO:0005524; C:GO:0016020; C:GO:0016021; F:GO:0016740	F:ATP binding; C:membrane; C:integral component of membrane; F:transferase activity				NA	NA	NA	NA	NA	1	0	0	0	0	2.45998
BOVATA_002290	Ribosome-binding protein 1	2264	20	0.0	65.4	1	C:GO:0016020	C:membrane				NA	NA	NA	NA	TGME49_231960	1	0	0	0	0	0.164847
BOVATA_002300	hypothetical protein, conserved	914	20	0.0	69.15							CDR96673	NA	NA	NA	NA	1	1	0	0	0	0.09074
BOVATA_002310	Extracellular matrix-binding ebh, putative	418	20	5.25156E-61	47.7	2	C:GO:0016020; C:GO:0016021	C:membrane; C:integral component of membrane				NA	NA	NA	NA	NA	1	0	0	0	0	0.992062
BOVATA_002320	Extracellular matrix-binding ebh, putative	927	20	1.23399E-120	49.15	2	C:GO:0016020; C:GO:0016021	C:membrane; C:integral component of membrane				NA	NA	NA	NA	NA	1	0	0	0	0	0.0894675
BOVATA_002330	hypothetical protein, conserved	253	20	5.15661E-153	70.05	2	C:GO:0016020; C:GO:0016021	C:membrane; C:integral component of membrane				CDR94134	NA	NA	NA	NA	1	0	0	0	0	2120.61
BOVATA_002340	polyribonucleotide nucleotidyltransferase	403	20	0.0	51.9	1	C:GO:0016021	C:integral component of membrane			IPR000727 Target SNARE coiled-coil homology domain DOMAIN (PROSITE_PROFILES)	CDR96676	BBOV_III008190	NA	NA	NA	1	1	0	0	0	272.785
BOVATA_002350	acetyltransferase	224	20	1.41751E-153	59.4	1	F:GO:0008080	F:N-acetyltransferase activity				CDR96677	BBOV_III008180	NA	NA	NA	1	1	0	0	0	374.51
BOVATA_002360	RNA-directed RNA polymerase	1000	20	0.0	54.35	1	F:GO:0004386	F:helicase activity	EC:3.6.1.15	Nucleoside-triphosphate phosphatase		CDR96678	BBOV_III008170	BBM_I01355	NA	NA	1	1	1	1	1	337.136
BOVATA_002370	heat repeat protein, putative	572	13	0.0	52.31							CDR96679	NA	NA	NA	NA	1	1	0	0	0	121.722
BOVATA_002380	Apolipophorin-III superfamily protein, putative	1667	20	0.0	49.35	3	F:GO:0046872; C:GO:0016020; C:GO:0016021	F:metal ion binding; C:membrane; C:integral component of membrane				CDR96681	NA	NA	NA	NA	1	0	0	0	0	1.21892
BOVATA_002390	V-type proton ATPase catalytic subunit A	473	20	0.0	83.5	7	C:GO:0000221; F:GO:0005524; P:GO:0015991; C:GO:0020020; P:GO:0046034; F:GO:0046961; P:GO:0007035	C:vacuolar proton-transporting V-type ATPase, V1 domain; F:ATP binding; P:ATP hydrolysis coupled proton transport; C:food vacuole; P:ATP metabolic process; F:proton-transporting ATPase activity, rotational mechanism; P:vacuolar acidification	EC:3.6.1.3; EC:3.6.1.15	Adenosinetriphosphatase; Nucleoside-triphosphate phosphatase	IPR024034 ATPase, F1/V1 complex, beta/alpha subunit, C-terminal DOMAIN (GENE3D),IPR031686 ATPsynthase alpha/beta subunit, N-terminal extension DOMAIN (PFAM),IPR000194 ATPase, F1/V1/A1 complex, alpha/beta subunit, nucleotide-binding domain DOMAIN (PFAM),IPR022878 V-type ATP synthase catalytic alpha chain FAMILY (PANTHER),IPR020003 ATPase, alpha/beta subunit, nucleotide-binding domain, active site …	CDR96683	BBOV_III008150	BBM_III05915	PF3D7_1311900	TGME49_256970	1	1	1	1	1	1231.07
BOVATA_002400	surfactin synthetase A, putative	420	11	0.0	54.55	4	F:GO:0071949; F:GO:0005524; F:GO:0016491; P:GO:0055114	F:FAD binding; F:ATP binding; F:oxidoreductase activity; P:oxidation-reduction process				CDR96684	BBOV_III008140	NA	NA	NA	1	1	0	0	0	500.284
BOVATA_002410	cytochrome c	145	20	4.81648E-100	77.85	6	C:GO:0005758; C:GO:0005746; F:GO:0009055; P:GO:0006123; P:GO:0006122; F:GO:0020037	C:mitochondrial intermembrane space; C:mitochondrial respiratory chain; F:electron carrier activity; P:mitochondrial electron transport, cytochrome c to oxygen; P:mitochondrial electron transport, ubiquinol to cytochrome c; F:heme binding			IPR009056 Cytochrome c-like domain DOMAIN (GENE3D),IPR009056 Cytochrome c-like domain DOMAIN (PFAM),IPR002327 Cytochrome c, class IA/ IB FAMILY (PANTHER),IPR009056 Cytochrome c-like domain DOMAIN (PROSITE_PROFILES),IPR009056 Cytochrome c-like domain DOMAIN (SUPERFAMILY)	CDR96685	BBOV_III008130	BBM_III05925	PF3D7_1311700	TGME49_229420	1	1	1	1	1	409.534
BOVATA_002420	60S acidic ribosomal protein	118	20	2.4061E-73	70.6	3	C:GO:0022626; F:GO:0003735; P:GO:0006414	C:cytosolic ribosome; F:structural constituent of ribosome; P:translational elongation				CDR96686	BBOV_III008120	BBM_III05940	PF3D7_1103100	TGME49_260260	1	1	1	1	1	4851.43
BOVATA_002430	DEAD box containing protein	589	20	0.0	53.85	2	F:GO:0003676; F:GO:0005524	F:nucleic acid binding; F:ATP binding			IPR014001 Helicase superfamily 1/2, ATP-binding domain DOMAIN (SMART),IPR011545 DEAD/DEAH box helicase domain DOMAIN (PFAM),IPR001650 Helicase, C-terminal DOMAIN (PFAM),IPR001650 Helicase, C-terminal DOMAIN (PROSITE_PROFILES),IPR014001 Helicase superfamily 1/2, ATP-binding domain DOMAIN (PROSITE_PROFILES),IPR027417 P-loop containing nucleoside triphosphate hydrolase DOMAIN (SUPERFAMILY)	CDR96687	BBOV_III008110	NA	NA	NA	1	1	0	0	0	74.3471
BOVATA_002440	protein	1589	20	0.0	49.55	1	C:GO:0016021	C:integral component of membrane				CDR96688	BBOV_III008100	NA	NA	NA	1	1	0	0	0	97.2376
BOVATA_002450	apicomplexan-conserved Pf 23619083 and Py 23490592 low complexity 1667 aa, putative	1358	20	0.0	48.5	2	F:GO:0003743; P:GO:0006413	F:translation initiation factor activity; P:translational initiation			IPR033646 CLU central domain DOMAIN (PFAM)	CDR96689	BBOV_III008090	NA	NA	NA	1	1	0	0	0	247.771
BOVATA_002460	polysaccharide deacetylase, putative	129	7	5.80305	46.86	7	F:GO:0016810; P:GO:0005975; F:GO:0008270; F:GO:0003824; F:GO:0046872; C:GO:0016020; C:GO:0016021	F:hydrolase activity, acting on carbon-nitrogen (but not peptide) bonds; P:carbohydrate metabolic process; F:zinc ion binding; F:catalytic activity; F:metal ion binding; C:membrane; C:integral component of membrane				NA	NA	NA	NA	NA	0	0	0	0	1	0
BOVATA_002470	septum formation MAF, putative	606	20	1.16239E-133	53.2	6	F:GO:0000166; F:GO:0008171; C:GO:0005737; F:GO:0008168; F:GO:0016740; P:GO:0032259	F:nucleotide binding; F:O-methyltransferase activity; C:cytoplasm; F:methyltransferase activity; F:transferase activity; P:methylation			IPR029001 Inosine triphosphate pyrophosphatase-like FAMILY (GENE3D),IPR003697 Maf-like protein FAMILY (PFAM),IPR029001 Inosine triphosphate pyrophosphatase-like FAMILY (SUPERFAMILY)	CDR96690	NA	NA	NA	NA	1	1	1	0	0	8497.63
BOVATA_002480	4-(cytidine 5 -diphospho)-2-C-methyl-D-erythritol kinase, putative	144	14	2.20258E-44	50.71	20	P:GO:0090502; P:GO:0009254; P:GO:0006040; P:GO:0009451; P:GO:0008299; F:GO:0009982; F:GO:0000166; F:GO:0003676; F:GO:0005524; F:GO:0004523; P:GO:0001522; F:GO:0003723; F:GO:0046872; P:GO:0019288; F:GO:0050515; P:GO:0016310; F:GO:0016740; F:GO:0016773; F:GO:0016301; P:GO:0016114	P:RNA phosphodiester bond hydrolysis, endonucleolytic; P:peptidoglycan turnover; P:amino sugar metabolic process; P:RNA modification; P:isoprenoid biosynthetic process; F:pseudouridine synthase activity; F:nucleotide binding; F:nucleic acid binding; F:ATP binding; F:RNA-DNA hybrid ribonuclease activity; P:pseudouridine synthesis; F:RNA binding; F:metal ion binding; P:isopentenyl diphosphate biosy…				NA	NA	NA	NA	NA	1	1	0	0	0	37.7245
BOVATA_002490	Probable serine threonine- kinase kinX, putative	327	20	1.51532E-125	65.6	2	P:GO:0016310; F:GO:0016301	P:phosphorylation; F:kinase activity				CDR95098	NA	NA	NA	NA	1	0	0	0	1	2929.4
BOVATA_002500	hypothetical protein, conserved	833	20	0.0	68.8						IPR010884 6-Cysteine (6-Cys) domain DOMAIN (PFAM),IPR010884 6-Cysteine (6-Cys) domain DOMAIN (PROSITE_PROFILES)	NA	NA	NA	NA	NA	1	1	0	0	0	5.37643
BOVATA_002510	Maf family protein	2202	20	0.0	60.05	1	C:GO:0005737	C:cytoplasm			IPR011991 Winged helix-turn-helix DNA-binding domain DOMAIN (GENE3D),IPR003697 Maf-like protein FAMILY (PFAM),IPR007309 B-block binding subunit of TFIIIC FAMILY (PFAM),IPR029001 Inosine triphosphate pyrophosphatase-like FAMILY (GENE3D),IPR029001 Inosine triphosphate pyrophosphatase-like FAMILY (SUPERFAMILY)	CDR96693	BBOV_III007980	NA	NA	NA	1	1	0	0	0	147.135
BOVATA_002520	aldo-keto reductase family 4 member C9-like protein, putative	129	3	0.698214	47.0	2	F:GO:0016491; P:GO:0055114	F:oxidoreductase activity; P:oxidation-reduction process				NA	NA	NA	NA	NA	0	1	0	0	0	0
BOVATA_002530	hypothetical protein, conserved	720	3	0.0	53.0	2	P:GO:0007160; F:GO:0005509	P:cell-matrix adhesion; F:calcium ion binding				CDR96695	BBOV_III007960	NA	NA	NA	1	0	0	0	0	25.6296
BOVATA_002540	aldo keto reductase, putative	195	20	3.50021E-31	47.85	14	F:GO:0016209; P:GO:0006351; P:GO:0006355; F:GO:0043565; P:GO:0006313; F:GO:0003677; F:GO:0003700; F:GO:0004803; F:GO:0016491; C:GO:0016020; C:GO:0016021; P:GO:0098869; P:GO:0055114; F:GO:0051536	F:antioxidant activity; P:transcription, DNA-templated; P:regulation of transcription, DNA-templated; F:sequence-specific DNA binding; P:transposition, DNA-mediated; F:DNA binding; F:transcription factor activity, sequence-specific DNA binding; F:transposase activity; F:oxidoreductase activity; C:membrane; C:integral component of membrane; P:cellular oxidant detoxification; P:oxidation-reduction …				CDR95661	NA	NA	NA	NA	1	0	0	0	1	31.2606
BOVATA_002550	hypothetical protein, conserved	386	20	2.26494E-120	66.5	2	C:GO:0016020; C:GO:0016021	C:membrane; C:integral component of membrane				CDR93916	NA	NA	NA	NA	1	0	0	1	0	10068.7
BOVATA_002560	chromosome segregation ATPase, putative	319	20	5.3778E-4	50.1	4	F:GO:0019905; C:GO:0016020; C:GO:0016021; F:GO:0016740	F:syntaxin binding; C:membrane; C:integral component of membrane; F:transferase activity				NA	NA	NA	NA	NA	0	0	0	1	0	0.259989
BOVATA_002570	hypothetical protein, conserved	967	20	0.0	66.0						IPR010884 6-Cysteine (6-Cys) domain DOMAIN (PFAM),IPR010884 6-Cysteine (6-Cys) domain DOMAIN (PROSITE_PROFILES)	CDR94725	NA	NA	NA	NA	1	1	0	0	0	0.943434
BOVATA_002580	leucine-rich repeat, putative	195	11	1.51514E-5	46.0	25	P:GO:0090338; F:GO:0008047; P:GO:0007118; C:GO:0051286; C:GO:0035838; C:GO:0035839; P:GO:0032880; P:GO:0007121; P:GO:2000251; P:GO:0007124; C:GO:0043332; C:GO:0000133; P:GO:0030953; C:GO:0000131; C:GO:0005934; F:GO:0003779; P:GO:0043085; C:GO:0005935; C:GO:0005737; C:GO:0005816; F:GO:0005519; P:GO:0051519; P:GO:0030010; P:GO:0034652; P:GO:0051017	P:positive regulation of formin-nucleated actin cable assembly; F:enzyme activator activity; P:budding cell apical bud growth; C:cell tip; C:growing cell tip; C:non-growing cell tip; P:regulation of protein localization; P:bipolar cellular bud site selection; P:positive regulation of actin cytoskeleton reorganization; P:pseudohyphal growth; C:mating projection tip; C:polarisome; P:astral microtub…				NA	NA	NA	NA	NA	1	0	0	0	0	795.764
BOVATA_002590	phosphopyruvate hydratase, putative	436	20	1.11012E-66	54.85	2	C:GO:0016020; C:GO:0016021	C:membrane; C:integral component of membrane				NA	NA	NA	NA	NA	0	0	0	0	0	84.3631
BOVATA_002600	enolase	442	20	0.0	84.4	13	P:GO:0006351; P:GO:0006096; P:GO:0002253; C:GO:0000015; C:GO:0005886; C:GO:0009986; F:GO:0000287; F:GO:0004634; P:GO:0000045; C:GO:0005634; C:GO:0005856; F:GO:0005515; C:GO:0020020	P:transcription, DNA-templated; P:glycolytic process; P:activation of immune response; C:phosphopyruvate hydratase complex; C:plasma membrane; C:cell surface; F:magnesium ion binding; F:phosphopyruvate hydratase activity; P:autophagosome assembly; C:nucleus; C:cytoskeleton; F:protein binding; C:food vacuole	EC:4.2.1.11	Phosphopyruvate hydratase		CDR96766	BBOV_III007950	BBM_III05965	PF3D7_1015900	TGME49_268850	1	1	1	1	1	231.64
BOVATA_002610	malic enzyme, putative	335	20	0.0	64.15						IPR002999 Tudor domain DOMAIN (SMART),IPR002999 Tudor domain DOMAIN (PROSITE_PROFILES)	NA	BBOV_III007940	BBM_III05970	PF3D7_0323500	TGME49_286440	1	1	1	1	1	181.594
BOVATA_002620	Chromosome complete related, putative	601	20	0.0	61.9						IPR005607 BSD domain DOMAIN (GENE3D)	CDR96767	BBOV_III007930	NA	NA	NA	1	1	0	0	0	174.567
BOVATA_002630	SART-1 family protein	575	20	0.0	58.9	1	P:GO:0000398	P:mRNA splicing, via spliceosome				CDR96768	BBOV_III007920	BBM_III05980	NA	NA	1	1	0	0	0	293.234
BOVATA_002640	hypothetical protein, conserved	433	4	0.0	54.75							CDR96769	BBOV_III007910	NA	NA	NA	1	1	0	0	0	545.503
BOVATA_002650	Sel1 repeat domain-containing protein	572	20	0.0	51.25	1	F:GO:0003824	F:catalytic activity			IPR006597 Sel1-like repeat REPEAT (SMART),IPR011990 Tetratricopeptide-like helical domain DOMAIN (GENE3D),IPR006597 Sel1-like repeat REPEAT (PFAM)	CDR96770	BBOV_III007900	NA	PF3D7_0313100	NA	1	1	0	0	1	103.96
BOVATA_002660	hypothetical protein, conserved	217	20	1.4011E-143	56.1	1	C:GO:0020011	C:apicoplast				CDR96771	BBOV_III007890	NA	PF3D7_0313200	NA	1	1	0	0	1	358.117
BOVATA_002670	GCN5 family acetyltransferase, putative	1334	9	0.0	54.0	2	F:GO:0016740; F:GO:0008080	F:transferase activity; F:N-acetyltransferase activity			IPR003489 Ribosomal protein S30Ae/sigma 54 modulation protein FAMILY (GENE3D)	CDR96772	BBOV_III007880	NA	NA	NA	1	1	0	0	0	433.8
BOVATA_002680	Serine threonine kinase nrc-2, putative	371	3	5.04104	44.0	15	P:GO:0008152; F:GO:0004672; F:GO:0004088; F:GO:0008801; P:GO:0006468; F:GO:0000287; F:GO:0005524; P:GO:0005975; F:GO:0003824; P:GO:0006807; F:GO:0046872; P:GO:0016310; F:GO:0016301; F:GO:0016874; F:GO:0016787	P:metabolic process; F:protein kinase activity; F:carbamoyl-phosphate synthase (glutamine-hydrolyzing) activity; F:beta-phosphoglucomutase activity; P:protein phosphorylation; F:magnesium ion binding; F:ATP binding; P:carbohydrate metabolic process; F:catalytic activity; P:nitrogen compound metabolic process; F:metal ion binding; P:phosphorylation; F:kinase activity; F:ligase activity; F:hydrolas…				NA	NA	NA	NA	NA	0	0	0	0	0	1.34129
BOVATA_002690	hypothetical protein, conserved	377	20	0.0	55.1	1	F:GO:0016787	F:hydrolase activity			IPR029058 Alpha/Beta hydrolase fold DOMAIN (GENE3D),IPR022742 Serine aminopeptidase, S33 DOMAIN (PFAM),IPR029058 Alpha/Beta hydrolase fold DOMAIN (SUPERFAMILY)	CDR96773	NA	BBM_III06005	PF3D7_1120400	NA	1	1	1	1	1	379.044
BOVATA_002700	phosphoglyceromutase	248	20	5.19845E-175	72.5	5	P:GO:0006094; P:GO:0006096; C:GO:0005829; F:GO:0046538; P:GO:0043456	P:gluconeogenesis; P:glycolytic process; C:cytosol; F:2,3-bisphosphoglycerate-dependent phosphoglycerate mutase activity; P:regulation of pentose-phosphate shunt	EC:5.4.2.1	Intramolecular transferases		CDR96774	BBOV_III007860	BBM_III06010	PF3D7_1120100	TGME49_297060	1	1	1	1	1	5502.9
BOVATA_002710	GNAT family protein	367	20	0.0	68.3	2	C:GO:0016021; F:GO:0047812	C:integral component of membrane; F:D-amino-acid N-acetyltransferase activity	EC:2.3.1.36	D-amino-acid N-acetyltransferase		CDR96775	BBOV_III007850	NA	NA	NA	1	1	1	1	1	535.358
BOVATA_002720	pyruvate kinase, putative	98	10	0.663802	56.6	29	P:GO:0006260; F:GO:0004386; C:GO:1990077; P:GO:0006269; F:GO:0000166; F:GO:0000287; F:GO:0005524; F:GO:0003723; C:GO:0030529; F:GO:0003824; F:GO:0016491; P:GO:0032508; P:GO:0016310; F:GO:0019843; P:GO:0008152; P:GO:0006096; C:GO:0005840; C:GO:0005622; P:GO:0006412; F:GO:0003677; F:GO:0004743; F:GO:0003678; F:GO:0030955; F:GO:0003735; P:GO:0055114; C:GO:0015935; F:GO:0016740; F:GO:0016301; F:GO:00…	P:DNA replication; F:helicase activity; C:primosome complex; P:DNA replication, synthesis of RNA primer; F:nucleotide binding; F:magnesium ion binding; F:ATP binding; F:RNA binding; C:intracellular ribonucleoprotein complex; F:catalytic activity; F:oxidoreductase activity; P:DNA duplex unwinding; P:phosphorylation; F:rRNA binding; P:metabolic process; P:glycolytic process; C:ribosome; C:intracell…				NA	NA	NA	NA	NA	0	0	0	0	1	9.73233
BOVATA_002730	heat shock protein	562	20	0.0	53.6	2	C:GO:0005623; P:GO:0045454	C:cell; P:cell redox homeostasis				CDR96776	NA	NA	PF3D7_1108700	TGME49_204480	1	1	0	0	0	417.56
BOVATA_002740	conjugative transfer protein, putative	102	9	2.45175	50.89	5	F:GO:0016788; F:GO:0003824; P:GO:0008152; P:GO:0009058; F:GO:0031177	F:hydrolase activity, acting on ester bonds; F:catalytic activity; P:metabolic process; P:biosynthetic process; F:phosphopantetheine binding				NA	NA	NA	NA	NA	1	0	0	0	1	0
BOVATA_002750	hypothetical protein, conserved	449	20	0.0	50.2	2	C:GO:0016020; C:GO:0016021	C:membrane; C:integral component of membrane				CDR96778	BBOV_III007810	BBM_III06030	NA	NA	1	1	0	0	0	179.357
BOVATA_002760	RND family efflux transporter MFP subunit, putative	206	3	1.72123E-43	56.33	4	F:GO:0003677; P:GO:0055085; C:GO:0016020; F:GO:0043565	F:DNA binding; P:transmembrane transport; C:membrane; F:sequence-specific DNA binding				CDR96779	NA	NA	NA	NA	1	0	0	0	1	175.938
BOVATA_002770	phosphate transporter, putative	114	7	1.2921E-53	50.86	7	F:GO:0000166; F:GO:0005524; P:GO:0055085; F:GO:0022857; C:GO:0016020; C:GO:0016021; F:GO:0005215	F:nucleotide binding; F:ATP binding; P:transmembrane transport; F:transmembrane transporter activity; C:membrane; C:integral component of membrane; F:transporter activity				CDR96780	NA	NA	NA	NA	1	1	0	1	0	196.065
BOVATA_002780	NAD-specific glutamate dehydrogenase, putative	595	20	1.88263E-53	52.6	9	F:GO:0016491; F:GO:0003824; P:GO:0008152; C:GO:0016020; C:GO:0016021; P:GO:0055114; F:GO:0004352; P:GO:0006810; F:GO:0005215	F:oxidoreductase activity; F:catalytic activity; P:metabolic process; C:membrane; C:integral component of membrane; P:oxidation-reduction process; F:glutamate dehydrogenase (NAD+) activity; P:transport; F:transporter activity			IPR019651 Glutamate dehydrogenase, NAD-specific FAMILY (PFAM)	NA	NA	NA	NA	NA	0	0	0	0	0	63.4219
BOVATA_002790	heat shock protein	654	20	0.0	85.25	4	F:GO:0016887; F:GO:0005524; F:GO:0032440; P:GO:0055114	F:ATPase activity; F:ATP binding; F:2-alkenal reductase [NAD(P)] activity; P:oxidation-reduction process	EC:1.3.1.74; EC:3.6.1.3; EC:3.6.1.15	2-alkenal reductase (NAD(P)(+)); Adenosinetriphosphatase; Nucleoside-triphosphate phosphatase	IPR013126 Heat shock protein 70 family FAMILY (PRINTS),IPR029047 Heat shock protein 70kD, peptide-binding domain DOMAIN (GENE3D),IPR029048 Heat shock protein 70kD, C-terminal domain DOMAIN (GENE3D),IPR013126 Heat shock protein 70 family FAMILY (PFAM),IPR018181 Heat shock protein 70, conserved site CONSERVED_SITE (PROSITE_PATTERNS),IPR018181 Heat shock protein 70, conserved site CONSERVED_SITE (PR…	CDR96781	BBOV_III007800	BBM_III06050	PF3D7_0917900	TGME49_311720	1	1	1	1	1	2041.9
BOVATA_002800	CMGC CK2 kinase	421	20	0.0	86.65	28	P:GO:0008284; P:GO:0061077; P:GO:0046777; P:GO:0071174; F:GO:0005524; P:GO:0030307; P:GO:0043154; C:GO:0031519; P:GO:0006915; C:GO:0005829; P:GO:0016055; F:GO:0019888; F:GO:0008353; P:GO:0006351; P:GO:1901796; P:GO:0006355; P:GO:0045732; F:GO:0008013; P:GO:0009648; C:GO:0005886; C:GO:0005956; P:GO:0048511; P:GO:0010229; C:GO:0016580; C:GO:0016581; F:GO:0047485; F:GO:0051879; P:GO:0030177	P:positive regulation of cell proliferation; P:chaperone-mediated protein folding; P:protein autophosphorylation; P:mitotic spindle checkpoint; F:ATP binding; P:positive regulation of cell growth; P:negative regulation of cysteine-type endopeptidase activity involved in apoptotic process; C:PcG protein complex; P:apoptotic process; C:cytosol; P:Wnt signaling pathway; F:protein phosphatase regulat…	EC:2.7.11; EC:2.7.11.23	Transferring phosphorus-containing groups; [RNA-polymerase]-subunit kinase		CDR96782	BBOV_III007790	BBM_III06055	PF3D7_1108400	NA	1	1	1	1	1	1989.39
BOVATA_002810	succinyl synthetase alpha SCSA	339	20	0.0	80.7	10	F:GO:0000166; F:GO:0004776; C:GO:0005759; F:GO:0048037; P:GO:0009142; C:GO:0005829; P:GO:0006099; P:GO:0006105; F:GO:0004775; P:GO:0006104	F:nucleotide binding; F:succinate-CoA ligase (GDP-forming) activity; C:mitochondrial matrix; F:cofactor binding; P:nucleoside triphosphate biosynthetic process; C:cytosol; P:tricarboxylic acid cycle; P:succinate metabolic process; F:succinate-CoA ligase (ADP-forming) activity; P:succinyl-CoA metabolic process	EC:6.2.1.5; EC:6.2.1.4	Succinate--CoA ligase (ADP-forming); Succinate--CoA ligase (GDP-forming)	IPR003781 CoA-binding DOMAIN (SMART),IPR016102 Succinyl-CoA synthetase-like DOMAIN (GENE3D),IPR005810 Succinyl-CoA ligase, alpha subunit FAMILY (PIRSF),IPR005811 ATP-citrate lyase/succinyl-CoA ligase DOMAIN (PFAM),IPR005810 Succinyl-CoA ligase, alpha subunit FAMILY (TIGRFAM),IPR003781 CoA-binding DOMAIN (PFAM),IPR033847 ATP-citrate lyase/succinyl-CoA ligase, conserved site CONSERVED_SITE (PROSITE…	CDR96783	BBOV_III007780	BBM_III06060	PF3D7_1108500	TGME49_290600	1	1	1	1	1	893.462
BOVATA_002820	Probable serine threonine- kinase kinX, putative	416	20	5.68864E-91	63.15	2	P:GO:0016310; F:GO:0016301	P:phosphorylation; F:kinase activity				CDR96787	NA	NA	NA	NA	1	0	0	1	0	3773.71
BOVATA_002830	hypothetical protein, conserved	961	20	0.0	67.55						IPR010884 6-Cysteine (6-Cys) domain DOMAIN (PFAM),IPR010884 6-Cysteine (6-Cys) domain DOMAIN (PROSITE_PROFILES)	CDR96691	NA	NA	NA	NA	1	1	0	0	0	0.302058
BOVATA_002840	hypothetical protein, conserved	373	20	6.75235E-127	67.45	2	C:GO:0016020; C:GO:0016021	C:membrane; C:integral component of membrane				CDR97144	NA	NA	NA	NA	1	0	0	1	0	10992.4
BOVATA_002850	DNA helicase	199	20	1.12451E-120	78.0	11	C:GO:0005634; F:GO:0005524; P:GO:0006281; F:GO:0005515; F:GO:0043141; C:GO:0005737; P:GO:0006351; P:GO:0032508; C:GO:0016021; P:GO:0006310; P:GO:0006355	C:nucleus; F:ATP binding; P:DNA repair; F:protein binding; F:ATP-dependent 5'-3' DNA helicase activity; C:cytoplasm; P:transcription, DNA-templated; P:DNA duplex unwinding; C:integral component of membrane; P:DNA recombination; P:regulation of transcription, DNA-templated	EC:3.6.1.3; EC:3.6.1.15	Adenosinetriphosphatase; Nucleoside-triphosphate phosphatase		NA	NA	NA	NA	NA	1	1	1	1	1	492.617
BOVATA_002860	calpain family cysteine protease domain-containing protein	1069	20	0.0	53.0	3	P:GO:0006508; F:GO:0004198; C:GO:0005622	P:proteolysis; F:calcium-dependent cysteine-type endopeptidase activity; C:intracellular	EC:3.4.22	Acting on peptide bonds (peptidases)	IPR022683 Peptidase C2, calpain, domain III DOMAIN (SMART),IPR001300 Peptidase C2, calpain, catalytic domain DOMAIN (SMART),IPR022682 Peptidase C2, calpain, large subunit, domain III DOMAIN (PFAM),IPR001300 Peptidase C2, calpain, catalytic domain DOMAIN (PFAM),IPR001300 Peptidase C2, calpain, catalytic domain DOMAIN (PROSITE_PROFILES),IPR022682 Peptidase C2, calpain, large subunit, domain III DOM…	CDR96762	BBOV_III007670	NA	NA	NA	1	1	1	1	1	133.21
BOVATA_002870	non-specific serine threonine kinase	4112	20	0.0	50.8	2	P:GO:0016573; C:GO:0000123	P:histone acetylation; C:histone acetyltransferase complex				CDR96761	BBOV_III007660	NA	NA	NA	1	1	0	0	0	262.444
BOVATA_002880	Spore germination protein, putative	135	14	0.221593	57.5	10	P:GO:0019538; C:GO:0005737; P:GO:0006508; F:GO:0008235; F:GO:0005200; F:GO:0004177; F:GO:0030145; F:GO:0008233; C:GO:0005622; F:GO:0016787	P:protein metabolic process; C:cytoplasm; P:proteolysis; F:metalloexopeptidase activity; F:structural constituent of cytoskeleton; F:aminopeptidase activity; F:manganese ion binding; F:peptidase activity; C:intracellular; F:hydrolase activity				NA	NA	NA	NA	NA	0	1	0	1	0	0
BOVATA_002890	WD G-beta repeat-containing protein	531	20	0.0	78.3	1	F:GO:0004381	F:fucosylgalactoside 3-alpha-galactosyltransferase activity	EC:2.4.1.37	Fucosylgalactoside 3-alpha-galactosyltransferase	IPR020472 G-protein beta WD-40 repeat REPEAT (PRINTS),IPR001680 WD40 repeat REPEAT (SMART),IPR001680 WD40 repeat REPEAT (PFAM),IPR011042 Six-bladed beta-propeller, TolB-like DOMAIN (GENE3D),IPR015943 WD40/YVTN repeat-like-containing domain DOMAIN (GENE3D),IPR019775 WD40 repeat, conserved site CONSERVED_SITE (PROSITE_PATTERNS),IPR019775 WD40 repeat, conserved site CONSERVED_SITE (PROSITE_PATTERNS)…	CDR96760	BBOV_III007650	NA	NA	NA	1	1	1	1	1	527.997
BOVATA_002900	transcriptional regulator, putative	106	5	0.395925	45.2	2	F:GO:0003677; P:GO:0006355	F:DNA binding; P:regulation of transcription, DNA-templated				NA	NA	NA	NA	NA	0	1	0	1	0	2.34726
BOVATA_002910	amine transporter	197	8	2.27386E-100	54.75	1	C:GO:0016021	C:integral component of membrane				CDR96759	BBOV_III007640	NA	NA	NA	1	1	0	0	0	6.10446
BOVATA_002920	hypothetical protein	401	20	0.0	52.0	1	C:GO:0016021	C:integral component of membrane			IPR012879 Protein of unknown function DUF1682 FAMILY (PFAM),IPR012879 Protein of unknown function DUF1682 FAMILY (PANTHER)	CDR96756	BBOV_III007610	BBM_III06120	NA	NA	1	1	0	0	0	394.723
BOVATA_002930	phospholipid-translocating P-type flippase family protein	1204	20	0.0	52.5	5	F:GO:0000287; F:GO:0005524; P:GO:0045332; C:GO:0016021; F:GO:0004012	F:magnesium ion binding; F:ATP binding; P:phospholipid translocation; C:integral component of membrane; F:phospholipid-translocating ATPase activity	EC:3.6.1.3; EC:3.6.3.1; EC:3.6.1.15	Adenosinetriphosphatase; Phospholipid-translocating ATPase; Nucleoside-triphosphate phosphatase	IPR032631 P-type ATPase, N-terminal DOMAIN (PFAM),IPR023299 P-type ATPase, cytoplasmic domain N DOMAIN (GENE3D),IPR023214 HAD-like domain DOMAIN (GENE3D),IPR032630 P-type ATPase, C-terminal DOMAIN (PFAM),IPR006539 P-type ATPase, subfamily IV FAMILY (TIGRFAM),IPR006539 P-type ATPase, subfamily IV FAMILY (PANTHER),IPR018303 P-type ATPase, phosphorylation site PTM (PROSITE_PATTERNS),IPR023299 P-type…	CDR96755	BBOV_III007600	NA	NA	NA	1	1	0	1	0	10.8837
BOVATA_002940	peptide deformylase, putative	363	4	2.44051	52.25	5	F:GO:0005506; F:GO:0046872; F:GO:0042586; P:GO:0006412; F:GO:0016787	F:iron ion binding; F:metal ion binding; F:peptide deformylase activity; P:translation; F:hydrolase activity				NA	NA	NA	NA	NA	0	0	0	0	0	108.069
BOVATA_002950	WD G-beta repeat protein	518	20	0.0	56.75	1	C:GO:0016021	C:integral component of membrane				CDR96753	BBOV_III007580	BBM_III06130	NA	NA	1	1	1	0	1	243.926
BOVATA_002960	Pb-reticulocyte binding protein	612	20	0.0	56.7	1	F:GO:0005509	F:calcium ion binding			IPR013584 RAP domain DOMAIN (PFAM),IPR002048 EF-hand domain DOMAIN (PROSITE_PROFILES),IPR013584 RAP domain DOMAIN (PROSITE_PROFILES),IPR011992 EF-hand domain pair DOMAIN (SUPERFAMILY)	CDR96751	BBOV_III007570	BBM_III06135	PF3D7_0105200	NA	1	1	1	0	0	234.851
BOVATA_002970	histone H4	103	20	1.06794E-63	99.2	5	C:GO:0005634; F:GO:0003677; F:GO:0046982; C:GO:0000786; P:GO:0006334	C:nucleus; F:DNA binding; F:protein heterodimerization activity; C:nucleosome; P:nucleosome assembly			IPR001951 Histone H4 FAMILY (PRINTS),IPR001951 Histone H4 FAMILY (SMART),IPR035425 CENP-T/Histone H4, histone fold DOMAIN (PFAM),IPR019809 Histone H4, conserved site CONSERVED_SITE (PROSITE_PATTERNS),IPR009072 Histone-fold DOMAIN (SUPERFAMILY)	CDR96749	BBOV_III007560	BBM_III06145	PF3D7_1105000	TGME49_239260	1	1	1	1	1	3584.38
BOVATA_002980	kinase domain containing protein	472	20	0.0	67.55	3	F:GO:0005524; F:GO:0004683; P:GO:0006468	F:ATP binding; F:calmodulin-dependent protein kinase activity; P:protein phosphorylation	EC:2.7.11; EC:2.7.11.17	Transferring phosphorus-containing groups; Calcium/calmodulin-dependent protein kinase		CDR96748	BBOV_III007550	NA	NA	NA	1	1	1	0	1	2472.72
BOVATA_002990	centrin	173	20	9.57055E-105	63.1	3	C:GO:0005813; F:GO:0005509; P:GO:0007067	C:centrosome; F:calcium ion binding; P:mitotic nuclear division			IPR002048 EF-hand domain DOMAIN (SMART),IPR002048 EF-hand domain DOMAIN (PFAM),IPR002048 EF-hand domain DOMAIN (PFAM),IPR002048 EF-hand domain DOMAIN (PROSITE_PROFILES),IPR002048 EF-hand domain DOMAIN (PROSITE_PROFILES),IPR011992 EF-hand domain pair DOMAIN (SUPERFAMILY)	CDR96747	BBOV_III007540	BBM_III06160	NA	NA	1	1	1	1	1	58.7266
BOVATA_003000	40S ribosomal protein S4	260	20	0.0	84.6	12	C:GO:0005844; C:GO:0036464; C:GO:0070062; P:GO:0045727; C:GO:0005925; F:GO:0003735; C:GO:0022627; P:GO:0007275; C:GO:0016020; P:GO:0008284; F:GO:0019843; P:GO:0006412	C:polysome; C:cytoplasmic ribonucleoprotein granule; C:extracellular exosome; P:positive regulation of translation; C:focal adhesion; F:structural constituent of ribosome; C:cytosolic small ribosomal subunit; P:multicellular organism development; C:membrane; P:positive regulation of cell proliferation; F:rRNA binding; P:translation			IPR005824 KOW DOMAIN (SMART),IPR002942 RNA-binding S4 domain DOMAIN (PFAM),IPR002942 RNA-binding S4 domain DOMAIN (GENE3D),IPR013845 Ribosomal protein S4e, central region DOMAIN (PFAM),IPR005824 KOW DOMAIN (PFAM),IPR032277 40S ribosomal protein S4, C-terminal domain DOMAIN (PFAM),IPR000876 Ribosomal protein S4e FAMILY (PIRSF),IPR013843 Ribosomal protein S4e, N-terminal DOMAIN (PFAM),IPR000876 Rib…	CDR96746	BBOV_III007530	BBM_III06165	PF3D7_1105400	TGME49_207440	1	1	1	1	1	38.1188
BOVATA_003010	argonaute 12, putative	288	17	5.36265E-28	53.53	10	F:GO:0003676; F:GO:0008270; F:GO:0050661; F:GO:0008835; F:GO:0008703; F:GO:0016491; F:GO:0046872; P:GO:0009231; P:GO:0055114; F:GO:0016787	F:nucleic acid binding; F:zinc ion binding; F:NADP binding; F:diaminohydroxyphosphoribosylaminopyrimidine deaminase activity; F:5-amino-6-(5-phosphoribosylamino)uracil reductase activity; F:oxidoreductase activity; F:metal ion binding; P:riboflavin biosynthetic process; P:oxidation-reduction process; F:hydrolase activity				NA	NA	NA	NA	NA	0	0	0	0	0	105.398
BOVATA_003020	hypothetical protein	282										NA	NA	NA	NA	NA	0	0	0	0	0	0
BOVATA_003030	membrane-associated calcum-binding protein	292	20	6.67257E-169	61.85	2	F:GO:0005509; C:GO:0005783	F:calcium ion binding; C:endoplasmic reticulum				CDR96745	BBOV_III007520	BBM_III06170	PF3D7_1108600	TGME49_229480	1	1	1	1	1	185.329
BOVATA_003040	MYOSIN LIGHT CHAIN KINASE domain containing protein	629	20	0.0	51.7	3	C:GO:0016021; P:GO:0016310; F:GO:0016301	C:integral component of membrane; P:phosphorylation; F:kinase activity				CDR96744	BBOV_III007480	NA	NA	NA	1	1	0	0	0	298.782
BOVATA_003050	penicillin-binding protein 1C, putative	161	5	1.23381	48.8	10	F:GO:0003676; F:GO:0003677; C:GO:0005634; F:GO:0008270; F:GO:0046872; F:GO:0016706; P:GO:0009252; P:GO:0055114; F:GO:0008658; F:GO:0008955	F:nucleic acid binding; F:DNA binding; C:nucleus; F:zinc ion binding; F:metal ion binding; F:oxidoreductase activity, acting on paired donors, with incorporation or reduction of molecular oxygen, 2-oxoglutarate as one donor, and incorporation of one atom each of oxygen into both donors; P:peptidoglycan biosynthetic process; P:oxidation-reduction process; F:penicillin binding; F:peptidoglycan glyc…				NA	NA	NA	NA	NA	1	0	1	0	1	0
BOVATA_003060	ABC transporter ATPase	747	20	0.0	66.0	1	C:GO:0016020	C:membrane			IPR019195 ABC transporter, ATPase, putative FAMILY (PFAM),IPR027417 P-loop containing nucleoside triphosphate hydrolase DOMAIN (SUPERFAMILY)	CDR96743	BBOV_III007470	BBM_III06175	NA	TGME49_255350	1	1	1	0	1	106.085
BOVATA_003070	DEAD DEAH box protein	837	20	0.0	55.65	3	F:GO:0003676; F:GO:0005524; F:GO:0004386	F:nucleic acid binding; F:ATP binding; F:helicase activity	EC:3.6.1.15	Nucleoside-triphosphate phosphatase	IPR014001 Helicase superfamily 1/2, ATP-binding domain DOMAIN (SMART),IPR001650 Helicase, C-terminal DOMAIN (SMART),IPR001650 Helicase, C-terminal DOMAIN (PFAM),IPR011545 DEAD/DEAH box helicase domain DOMAIN (PFAM),IPR014013 Helicase superfamily 1/2, ATP-binding domain, DinG/Rad3-type DOMAIN (PROSITE_PROFILES),IPR001650 Helicase, C-terminal DOMAIN (PROSITE_PROFILES),IPR027417 P-loop containing nu…	CDR96740	NA	BBM_III06180	NA	NA	1	1	1	0	0	48.8007
BOVATA_003080	DNA-binding protein SMUBP-2, putative	82	20	2.01507E-19	58.5	10	F:GO:0000166; F:GO:0003676; F:GO:0003677; F:GO:0005524; F:GO:0008270; F:GO:0003723; F:GO:0046872; F:GO:0008026; P:GO:0006412; P:GO:0006357	F:nucleotide binding; F:nucleic acid binding; F:DNA binding; F:ATP binding; F:zinc ion binding; F:RNA binding; F:metal ion binding; F:ATP-dependent helicase activity; P:translation; P:regulation of transcription from RNA polymerase II promoter			IPR000058 Zinc finger, AN1-type DOMAIN (SMART),IPR000058 Zinc finger, AN1-type DOMAIN (GENE3D),IPR000058 Zinc finger, AN1-type DOMAIN (PFAM),IPR000058 Zinc finger, AN1-type DOMAIN (PROSITE_PROFILES),IPR000058 Zinc finger, AN1-type DOMAIN (SUPERFAMILY)	NA	NA	NA	NA	NA	1	0	1	1	1	556.786
BOVATA_003090	hypothetical protein, conserved	111	20	2.88685E-67	80.5	1	C:GO:0016021	C:integral component of membrane				CDR96739	BBOV_III007490	BBM_III06190	PF3D7_1141200	TGME49_215610	1	1	1	1	1	465.116
BOVATA_003100	ribosomal S15	299	20	0.0	59.45	3	F:GO:0003735; C:GO:0005840; P:GO:0006412	F:structural constituent of ribosome; C:ribosome; P:translation			IPR000589 Ribosomal protein S15 FAMILY (SMART),IPR005290 Ribosomal protein S15, bacterial-type FAMILY (TIGRFAM),IPR000589 Ribosomal protein S15 FAMILY (PFAM),IPR005290 Ribosomal protein S15, bacterial-type FAMILY (PANTHER),IPR005290 Ribosomal protein S15, bacterial-type FAMILY (HAMAP),IPR009068 S15/NS1, RNA-binding DOMAIN (SUPERFAMILY)	CDR96737	BBOV_III007430	NA	NA	NA	1	1	1	1	0	203.735
BOVATA_003110	GPI transamidase component protein	601	20	0.0	47.1	2	P:GO:0016255; C:GO:0042765	P:attachment of GPI anchor to protein; C:GPI-anchor transamidase complex				CDR96736	BBOV_III007420	NA	NA	NA	1	1	0	0	0	361.07
BOVATA_003120	Ku domain-containing protein	145	8	1.12769E-61	61.0	1	C:GO:0016021	C:integral component of membrane				CDR96735	NA	NA	NA	NA	1	1	1	0	0	4321.27
BOVATA_003130	secretin receptor, putative	673	7	7.35092E-7	47.0	2	F:GO:0016491; P:GO:0055114	F:oxidoreductase activity; P:oxidation-reduction process				NA	NA	NA	NA	NA	0	0	0	0	0	1.41719
BOVATA_003140	DNA-directed RNA polymerase III RPC1	1543	20	0.0	72.8	3	F:GO:0003677; F:GO:0003899; P:GO:0006351	F:DNA binding; F:DNA-directed 5'-3' RNA polymerase activity; P:transcription, DNA-templated	EC:2.7.7.6	DNA-directed RNA polymerase		CDR96734	BBOV_III007400	BBM_III06210	PF3D7_1329000	TGME49_306290	1	1	1	1	1	90.3539
BOVATA_003150	katanin P80 subunit, putative	805	20	0.0	50.25	13	C:GO:0008352; C:GO:0000922; P:GO:0007067; P:GO:0007049; F:GO:0008017; C:GO:0005874; P:GO:0051301; C:GO:0005813; P:GO:0051013; C:GO:0005856; C:GO:0005815; C:GO:0005737; C:GO:0005819	C:katanin complex; C:spindle pole; P:mitotic nuclear division; P:cell cycle; F:microtubule binding; C:microtubule; P:cell division; C:centrosome; P:microtubule severing; C:cytoskeleton; C:microtubule organizing center; C:cytoplasm; C:spindle			IPR015943 WD40/YVTN repeat-like-containing domain DOMAIN (GENE3D),IPR017986 WD40-repeat-containing domain DOMAIN (SUPERFAMILY)	CDR96733	BBOV_III007390	NA	NA	NA	1	1	0	0	0	286.414
BOVATA_003160	heat shock protein	796	20	0.0	79.5	7	F:GO:0005524; P:GO:0009408; C:GO:0016021; F:GO:0051082; C:GO:0020011; P:GO:0006457; F:GO:0042623	F:ATP binding; P:response to heat; C:integral component of membrane; F:unfolded protein binding; C:apicoplast; P:protein folding; F:ATPase activity, coupled	EC:3.6.1.3; EC:3.6.1.15	Adenosinetriphosphatase; Nucleoside-triphosphate phosphatase	IPR020575 Heat shock protein Hsp90, N-terminal DOMAIN (PRINTS),IPR003594 Histidine kinase-like ATPase, C-terminal domain DOMAIN (SMART),IPR001404 Heat shock protein Hsp90 family FAMILY (PFAM),IPR001404 Heat shock protein Hsp90 family FAMILY (PIRSF),IPR003594 Histidine kinase-like ATPase, C-terminal domain DOMAIN (GENE3D),IPR001404 Heat shock protein Hsp90 family FAMILY (PANTHER),IPR019805 Heat sh…	CDR96732	BBOV_III007380	BBM_III06220	PF3D7_1443900	NA	1	1	1	1	1	1666.7
BOVATA_003170	serine kinase	656	20	0.0	59.55	3	F:GO:0005524; F:GO:0004674; P:GO:0006468	F:ATP binding; F:protein serine/threonine kinase activity; P:protein phosphorylation	EC:2.7.11	Transferring phosphorus-containing groups		CDR96731	BBOV_III007370	BBM_III06225	NA	NA	1	1	1	1	1	961.607
BOVATA_003180	GATA zinc finger domain-containing protein	421	20	0.0	58.65	2	C:GO:0016020; F:GO:0005488	C:membrane; F:binding			IPR000679 Zinc finger, GATA-type DOMAIN (SMART),IPR013088 Zinc finger, NHR/GATA-type DOMAIN (GENE3D),IPR000679 Zinc finger, GATA-type DOMAIN (PROSITE_PROFILES)	CDR96728	BBOV_III007340	NA	NA	NA	1	1	0	0	0	971.695
BOVATA_003190	signal peptide-containing protein, putative	729	20	0.0	53.05	2	C:GO:0016020; C:GO:0016021	C:membrane; C:integral component of membrane			IPR003323 OTU domain DOMAIN (PROSITE_PROFILES)	NA	NA	NA	NA	NA	1	1	0	0	0	271.335
BOVATA_003200	vacuolar sorting-associated protein Vps27, putative	275	9	1.94813	47.11	8	C:GO:0005634; F:GO:0046872; C:GO:0005739; C:GO:0005829; C:GO:0005794; P:GO:0006886; P:GO:0006744; C:GO:0005622	C:nucleus; F:metal ion binding; C:mitochondrion; C:cytosol; C:Golgi apparatus; P:intracellular protein transport; P:ubiquinone biosynthetic process; C:intracellular				NA	NA	NA	NA	NA	0	0	0	0	0	0
BOVATA_003210	vesicle transport protein	752	20	0.0	51.9	1	P:GO:0006904	P:vesicle docking involved in exocytosis			IPR001619 Sec1-like protein FAMILY (PFAM),IPR027121 Vacuolar protein sorting-associated protein 33 FAMILY (PANTHER),IPR001619 Sec1-like protein FAMILY (PANTHER),IPR001619 Sec1-like protein FAMILY (SUPERFAMILY)	CDR96724	BBOV_III007310	BBM_III06245	NA	NA	1	1	0	0	0	124.515
BOVATA_003220	carbamoyltransferase, putative	86	20	0.725552	49.1	15	F:GO:0008270; P:GO:0007165; P:GO:0023014; C:GO:0005622; P:GO:0046944; F:GO:0000155; F:GO:0003725; F:GO:0046872; P:GO:0000160; C:GO:0016020; C:GO:0016021; P:GO:0016310; F:GO:0016772; F:GO:0016740; F:GO:0016743	F:zinc ion binding; P:signal transduction; P:signal transduction by protein phosphorylation; C:intracellular; P:protein carbamoylation; F:phosphorelay sensor kinase activity; F:double-stranded RNA binding; F:metal ion binding; P:phosphorelay signal transduction system; C:membrane; C:integral component of membrane; P:phosphorylation; F:transferase activity, transferring phosphorus-containing group…				NA	NA	NA	NA	NA	1	1	1	1	0	741.606
BOVATA_003230	Cell division cycle 123	533	20	0.0	48.05	2	P:GO:0051301; P:GO:0007049	P:cell division; P:cell cycle			IPR009772 Cell division cycle protein 123 FAMILY (PFAM),IPR009772 Cell division cycle protein 123 FAMILY (PANTHER)	CDR96721	BBOV_III007300	NA	NA	NA	1	1	0	0	0	124.482
BOVATA_003240	iron-sulfur (Fe-S) cluster assembly protein	116	20	2.80562E-56	65.05	3	F:GO:0005198; F:GO:0051536; P:GO:0016226	F:structural molecule activity; F:iron-sulfur cluster binding; P:iron-sulfur cluster assembly				NA	NA	NA	NA	NA	1	1	1	1	1	157.651
BOVATA_003250	crystallin, putative	90	3	3.97635	49.67	1	F:GO:0016787	F:hydrolase activity				NA	NA	NA	NA	NA	0	1	0	1	0	84.7794
BOVATA_003260	hypothetical protein, conserved	190	20	7.03609E-134	63.65	1	C:GO:0016020	C:membrane				CDR96719	BBOV_III007280	BBM_III06265	PF3D7_0107400	TGME49_260180	1	1	1	1	1	786.586
BOVATA_003270	hypothetical protein	110	20	8.63655E-69	64.7	1	C:GO:0016021	C:integral component of membrane			IPR010754 Optic atrophy 3-like FAMILY (PFAM)	CDR96718	NA	NA	NA	NA	1	1	0	1	1	270.297
BOVATA_003280	hypothetical protein, conserved	640	20	0.0	66.35						IPR010884 6-Cysteine (6-Cys) domain DOMAIN (PFAM),IPR010884 6-Cysteine (6-Cys) domain DOMAIN (PROSITE_PROFILES)	NA	NA	NA	NA	NA	1	1	0	0	0	0
BOVATA_003290	Chitin_bind_4 domain containing protein, putative	1795	20	0.0	55.85	2	C:GO:0016020; C:GO:0016021	C:membrane; C:integral component of membrane				NA	NA	NA	NA	NA	1	0	0	0	0	0.577551
BOVATA_003300	Extracellular matrix-binding ebh, putative	679	20	1.27905E-61	46.95	3	F:GO:0046872; C:GO:0016020; C:GO:0016021	F:metal ion binding; C:membrane; C:integral component of membrane				NA	NA	NA	NA	NA	1	0	0	0	0	0.732869
BOVATA_003310	ATP-dependent protease la, putative	295	1	4.43577	53.0							NA	NA	NA	NA	NA	0	0	0	0	0	0
BOVATA_003320	hypothetical protein, conserved	205	20	3.9303E-49	61.65	3	F:GO:0046872; C:GO:0016020; C:GO:0016021	F:metal ion binding; C:membrane; C:integral component of membrane				NA	NA	NA	NA	NA	1	0	0	0	0	0.202284
BOVATA_003330	Extracellular matrix-binding ebh, putative	943	20	1.0885E-105	48.15	2	C:GO:0016020; C:GO:0016021	C:membrane; C:integral component of membrane				NA	NA	NA	NA	NA	1	0	0	0	0	0.0879495
BOVATA_003340	hypothetical protein, conserved	251	20	7.05552E-100	67.8							CDR97834	NA	NA	NA	NA	1	0	0	0	0	1.3217
BOVATA_003350	isocitrate NADP-dependent	461	20	0.0	80.55	5	F:GO:0000287; F:GO:0051287; F:GO:0004450; P:GO:0006102; P:GO:0006099	F:magnesium ion binding; F:NAD binding; F:isocitrate dehydrogenase (NADP+) activity; P:isocitrate metabolic process; P:tricarboxylic acid cycle	EC:1.1.1.42	Isocitrate dehydrogenase (NADP(+))		CDR96711	BBOV_III007260	BBM_III06330	PF3D7_1345700	TGME49_266760	1	1	1	1	1	1096.34
BOVATA_003360	Mre11 DNA-binding domain-containing protein	1272	20	0.0	54.1	6	F:GO:0008408; P:GO:0090305; F:GO:0004519; F:GO:0030145; C:GO:0030870; P:GO:0006302	F:3'-5' exonuclease activity; P:nucleic acid phosphodiester bond hydrolysis; F:endonuclease activity; F:manganese ion binding; C:Mre11 complex; P:double-strand break repair			IPR007281 Mre11, DNA-binding DOMAIN (SMART),IPR029052 Metallo-dependent phosphatase-like DOMAIN (GENE3D),IPR004843 Calcineurin-like phosphoesterase domain, ApaH type DOMAIN (PFAM),IPR007281 Mre11, DNA-binding DOMAIN (PFAM),IPR029052 Metallo-dependent phosphatase-like DOMAIN (SUPERFAMILY)	CDR96710	NA	NA	NA	NA	1	1	1	0	1	286.561
BOVATA_003370	hydroxyproline-rich glyco protein, putative	121	10	0.386855	49.2	13	F:GO:0016887; C:GO:0009341; P:GO:0008152; F:GO:0008234; F:GO:0004553; F:GO:0004565; F:GO:0005524; P:GO:0005975; F:GO:0003824; P:GO:0006508; F:GO:0030246; F:GO:0016787; F:GO:0016798	F:ATPase activity; C:beta-galactosidase complex; P:metabolic process; F:cysteine-type peptidase activity; F:hydrolase activity, hydrolyzing O-glycosyl compounds; F:beta-galactosidase activity; F:ATP binding; P:carbohydrate metabolic process; F:catalytic activity; P:proteolysis; F:carbohydrate binding; F:hydrolase activity; F:hydrolase activity, acting on glycosyl bonds				NA	NA	NA	NA	NA	0	0	0	1	1	0
BOVATA_003380	phenylalanine-tRNA alpha subunit	458	20	0.0	67.45	5	F:GO:0005524; C:GO:0005737; F:GO:0004826; P:GO:0006432; F:GO:0000049	F:ATP binding; C:cytoplasm; F:phenylalanine-tRNA ligase activity; P:phenylalanyl-tRNA aminoacylation; F:tRNA binding	EC:6.1.1.20	Phenylalanine--tRNA ligase		CDR96709	BBOV_III007240	BBM_III06320	NA	TGME49_234505	1	1	1	1	1	731.398
BOVATA_003390	hypothetical protein, conserved	146	20	1.85177E-78	58.6							NA	NA	NA	PF3D7_1368000	NA	1	0	1	1	0	915.425
BOVATA_003400	GNAT family protein	464	20	2.21743E-88	65.3	4	C:GO:0005849; F:GO:0003729; F:GO:0008080; P:GO:0006378	C:mRNA cleavage factor complex; F:mRNA binding; F:N-acetyltransferase activity; P:mRNA polyadenylation				NA	NA	NA	NA	NA	1	1	0	0	1	861.806
BOVATA_003410	mRNA cleavage factor	182	20	1.39114E-107	64.7	3	C:GO:0005849; F:GO:0003729; P:GO:0006378	C:mRNA cleavage factor complex; F:mRNA binding; P:mRNA polyadenylation				NA	NA	NA	PF3D7_0109200	NA	1	1	0	1	1	190.252
BOVATA_003420	PA14 domain-containing protein, putative	1064	20	0.0	50.15	2	C:GO:0016020; C:GO:0016021	C:membrane; C:integral component of membrane			IPR011658 PA14 domain DOMAIN (SMART),IPR008979 Galactose-binding domain-like DOMAIN (GENE3D),IPR011658 PA14 domain DOMAIN (PFAM),IPR000562 Fibronectin, type II, collagen-binding DOMAIN (GENE3D)	CDR96704	BBOV_III007200	BBM_III06290	PF3D7_0109100	TGME49_256040	1	1	0	0	0	132.55
BOVATA_003430	peptide ABC transporter substrate-binding protein	443	16	0.0	49.5	1	C:GO:0016020	C:membrane				CDR96701	BBOV_III007180	NA	NA	NA	1	1	0	0	0	226.624
BOVATA_003440	replication factor C	648	20	0.0	60.65	1	F:GO:0005524	F:ATP binding			IPR003593 AAA+ ATPase domain DOMAIN (SMART),IPR003959 ATPase, AAA-type, core DOMAIN (PFAM),IPR027417 P-loop containing nucleoside triphosphate hydrolase DOMAIN (SUPERFAMILY)	CDR96699	BBOV_III007160	NA	NA	NA	1	1	0	1	0	67.5778
BOVATA_003450	centrosomal of 85 kDa isoform X1, putative	346	20	1.12527E-150	52.4	5	P:GO:0035023; C:GO:0005813; F:GO:0035091; F:GO:0005089; P:GO:0043547	P:regulation of Rho protein signal transduction; C:centrosome; F:phosphatidylinositol binding; F:Rho guanyl-nucleotide exchange factor activity; P:positive regulation of GTPase activity				CDR96698	BBOV_III007150	NA	NA	NA	1	1	0	0	0	409.409
BOVATA_003460	hypothetical protein, conserved	253	20	3.16369E-93	69.35							CDR96139	NA	NA	NA	NA	1	0	0	0	0	4028.81
BOVATA_003470	Extracellular matrix-binding ebh, putative	529	20	4.81483E-50	47.55	3	F:GO:0046872; C:GO:0016020; C:GO:0016021	F:metal ion binding; C:membrane; C:integral component of membrane				NA	NA	NA	NA	NA	1	0	0	0	0	1.95974
BOVATA_003480	hypothetical protein, conserved	311	20	1.09335E-46	49.55	3	F:GO:0046872; C:GO:0016020; C:GO:0016021	F:metal ion binding; C:membrane; C:integral component of membrane				NA	NA	NA	NA	NA	1	0	0	0	0	5.06685
BOVATA_003490	Extracellular matrix-binding ebh, putative	1064	20	1.12357E-105	46.6	2	C:GO:0016020; C:GO:0016021	C:membrane; C:integral component of membrane				NA	NA	NA	NA	NA	1	0	0	0	0	3.15688
BOVATA_003500	hypothetical protein, conserved	341	20	4.48938E-107	69.35	1	C:GO:0016020	C:membrane				CDR94276	NA	NA	NA	NA	1	0	0	0	0	182.047
BOVATA_003510	hypothetical protein, conserved	288	11	2.46674E-43	46.36	6	C:GO:0005634; F:GO:0003700; F:GO:0008270; C:GO:0016020; C:GO:0016021; P:GO:0006355	C:nucleus; F:transcription factor activity, sequence-specific DNA binding; F:zinc ion binding; C:membrane; C:integral component of membrane; P:regulation of transcription, DNA-templated				NA	NA	NA	NA	NA	1	0	0	0	0	0.575947
BOVATA_003520	hypothetical protein, conserved	978	20	0.0	67.8						IPR010884 6-Cysteine (6-Cys) domain DOMAIN (PFAM),IPR010884 6-Cysteine (6-Cys) domain DOMAIN (PROSITE_PROFILES)	CDR96789	NA	NA	NA	NA	1	1	0	0	0	0.212005
BOVATA_003530	TKL DRK variant 2, putative	177	20	1.12984E-69	50.05	8	F:GO:0005524; C:GO:0016020; C:GO:0016021; F:GO:0004672; P:GO:0016310; F:GO:0004674; P:GO:0006468; F:GO:0016301	F:ATP binding; C:membrane; C:integral component of membrane; F:protein kinase activity; P:phosphorylation; F:protein serine/threonine kinase activity; P:protein phosphorylation; F:kinase activity				CDR96790	NA	NA	NA	NA	1	0	0	0	0	12.6513
BOVATA_003540	transmembrane 14C	127	10	2.19075E-64	55.1	1	C:GO:0016021	C:integral component of membrane				CDR96791	NA	NA	NA	NA	1	1	1	0	0	515.577
BOVATA_003550	erythrocyte membrane associated protein, putative	420	20	1.98625E-129	65.3	10	C:GO:0005634; F:GO:0003723; F:GO:0003735; F:GO:0003779; C:GO:0030529; C:GO:0016020; C:GO:0016021; F:GO:0019843; C:GO:0005840; P:GO:0006412	C:nucleus; F:RNA binding; F:structural constituent of ribosome; F:actin binding; C:intracellular ribonucleoprotein complex; C:membrane; C:integral component of membrane; F:rRNA binding; C:ribosome; P:translation				CDR96793	NA	NA	NA	NA	1	0	1	1	1	211.981
BOVATA_003560	hypothetical protein, conserved	547	20	0.0	52.55							CDR96794	BBOV_III006910	BBM_III06335	PF3D7_0108100	NA	1	1	1	0	0	230.539
BOVATA_003570	N-acetyl-D-glucosaminylphosphatidylinositol de-N-acetylase, putative	209	20	5.36748E-102	47.75	6	P:GO:0006506; F:GO:0008270; C:GO:0016020; C:GO:0016021; F:GO:0000225; F:GO:0016787	P:GPI anchor biosynthetic process; F:zinc ion binding; C:membrane; C:integral component of membrane; F:N-acetylglucosaminylphosphatidylinositol deacetylase activity; F:hydrolase activity				CDR96795	NA	NA	NA	NA	1	1	0	0	0	1177.97
BOVATA_003580	N-acetylglucosaminyl-phosphatidylinositol de-n-acetylase	256	20	1.53997E-138	51.8	1	C:GO:0016021	C:integral component of membrane			IPR003737 N-acetylglucosaminyl phosphatidylinositol deacetylase-related FAMILY (PFAM),IPR024078 Putative deacetylase LmbE-like domain DOMAIN (GENE3D),IPR003737 N-acetylglucosaminyl phosphatidylinositol deacetylase-related FAMILY (PANTHER),IPR024078 Putative deacetylase LmbE-like domain DOMAIN (SUPERFAMILY)	CDR96796	BBOV_III006930	NA	NA	NA	1	1	0	0	1	1077.2
BOVATA_003590	N-acetylglucosaminyl-phosphatidylinositol de-n-acetylase	249	20	2.84194E-135	56.5	2	C:GO:0016020; F:GO:0016787	C:membrane; F:hydrolase activity			IPR024078 Putative deacetylase LmbE-like domain DOMAIN (GENE3D),IPR003737 N-acetylglucosaminyl phosphatidylinositol deacetylase-related FAMILY (PFAM),IPR003737 N-acetylglucosaminyl phosphatidylinositol deacetylase-related FAMILY (PANTHER),IPR024078 Putative deacetylase LmbE-like domain DOMAIN (SUPERFAMILY)	NA	NA	NA	NA	NA	1	1	0	1	1	30.9762
BOVATA_003600	N-acetylglucosaminyl-phosphatidylinositol de-n-acetylase	254	20	1.99745E-97	51.6	1	C:GO:0016020	C:membrane			IPR003737 N-acetylglucosaminyl phosphatidylinositol deacetylase-related FAMILY (PFAM),IPR024078 Putative deacetylase LmbE-like domain DOMAIN (GENE3D),IPR003737 N-acetylglucosaminyl phosphatidylinositol deacetylase-related FAMILY (PANTHER),IPR024078 Putative deacetylase LmbE-like domain DOMAIN (SUPERFAMILY)	NA	NA	NA	NA	NA	1	1	0	0	0	1399.8
BOVATA_003610	proteasome subunit beta type protein	206	20	1.45101E-140	76.85	5	C:GO:0005634; C:GO:0005737; C:GO:0005839; F:GO:0004298; P:GO:0010498	C:nucleus; C:cytoplasm; C:proteasome core complex; F:threonine-type endopeptidase activity; P:proteasomal protein catabolic process	EC:3.4.25	Acting on peptide bonds (peptidases)		CDR96797	BBOV_III007090	BBM_III06340	PF3D7_0108000	TGME49_314090	1	1	1	1	1	650.004
BOVATA_003620	N-acetylglucosaminyl-phosphatidylinositol de-n-acetylase, putative	249	20	4.33787E-138	57.3	5	P:GO:0006506; C:GO:0016020; C:GO:0016021; F:GO:0000225; F:GO:0016787	P:GPI anchor biosynthetic process; C:membrane; C:integral component of membrane; F:N-acetylglucosaminylphosphatidylinositol deacetylase activity; F:hydrolase activity			IPR003737 N-acetylglucosaminyl phosphatidylinositol deacetylase-related FAMILY (PFAM),IPR024078 Putative deacetylase LmbE-like domain DOMAIN (GENE3D),IPR003737 N-acetylglucosaminyl phosphatidylinositol deacetylase-related FAMILY (PANTHER),IPR024078 Putative deacetylase LmbE-like domain DOMAIN (SUPERFAMILY)	CDR96798	BBOV_III007080	BBM_III06360	PF3D7_0624700	NA	1	1	1	1	1	161.543
BOVATA_003630	N-acetylglucosaminyl-phosphatidylinositol de-n-acetylase	254	20	1.99745E-97	51.6	1	C:GO:0016020	C:membrane			IPR003737 N-acetylglucosaminyl phosphatidylinositol deacetylase-related FAMILY (PFAM),IPR024078 Putative deacetylase LmbE-like domain DOMAIN (GENE3D),IPR003737 N-acetylglucosaminyl phosphatidylinositol deacetylase-related FAMILY (PANTHER),IPR024078 Putative deacetylase LmbE-like domain DOMAIN (SUPERFAMILY)	CDR96799	BBOV_III007100	NA	NA	NA	1	1	0	0	0	1498.9
BOVATA_003640	SNF2 family N-terminal domain containing protein	1854	20	0.0	69.6	4	C:GO:0005634; F:GO:0005524; F:GO:0008270; F:GO:0004386	C:nucleus; F:ATP binding; F:zinc ion binding; F:helicase activity	EC:3.6.1.15	Nucleoside-triphosphate phosphatase		CDR96800	BBOV_III006940	BBM_III06365	NA	NA	1	1	1	1	1	686.216
BOVATA_003650	maltodextrin phosphorylase, putative	181	3	3.72847	41.67	2	C:GO:0016020; C:GO:0016021	C:membrane; C:integral component of membrane				NA	NA	NA	NA	NA	0	0	0	0	0	0
BOVATA_003660	elongation factor Tu GTP binding domain containing protein	641	20	0.0	50.75	4	F:GO:0005525; F:GO:0003746; F:GO:0003924; P:GO:0006414	F:GTP binding; F:translation elongation factor activity; F:GTPase activity; P:translational elongation	EC:3.6.1.15	Nucleoside-triphosphate phosphatase		CDR96801	BBOV_III006950	NA	NA	NA	1	1	0	0	1	209.023
BOVATA_003670	nucleolar ,Nop52 family protein	523	20	0.0	51.2	2	P:GO:0006364; C:GO:0030688	P:rRNA processing; C:preribosome, small subunit precursor				CDR96802	BBOV_III006960	NA	NA	NA	1	1	0	0	0	615.125
BOVATA_003680	ankyrin repeat-containing protein, putative	976	20	0.0	54.85	2	F:GO:0004623; F:GO:0016787	F:phospholipase A2 activity; F:hydrolase activity				CDR96804	BBOV_III006980	BBM_III06395	NA	NA	1	1	1	1	1	357.111
BOVATA_003690	probable dis1-suppressing kinase dsk1, putative	138	1	2.17195	53.0							NA	NA	NA	NA	NA	1	0	0	0	0	0
BOVATA_003700	kelch repeat-containing protein, putative	490	20	0.0	60.65							CDR96805	BBOV_III006990	BBM_III06400	NA	NA	1	1	1	0	1	170.189
BOVATA_003710	pyruvate kinase	509	20	0.0	73.6	5	F:GO:0000287; F:GO:0004743; F:GO:0030955; P:GO:0006096; F:GO:0016301	F:magnesium ion binding; F:pyruvate kinase activity; F:potassium ion binding; P:glycolytic process; F:kinase activity	EC:2.7.1.40	Pyruvate kinase	IPR001697 Pyruvate kinase FAMILY (PRINTS),IPR015795 Pyruvate kinase, C-terminal DOMAIN (PFAM),IPR001697 Pyruvate kinase FAMILY (TIGRFAM),IPR015793 Pyruvate kinase, barrel DOMAIN (PFAM),IPR015795 Pyruvate kinase, C-terminal DOMAIN (GENE3D),IPR001697 Pyruvate kinase FAMILY (PANTHER),IPR018209 Pyruvate kinase, active site ACTIVE_SITE (PROSITE_PATTERNS),IPR015813 Pyruvate/Phosphoenolpyruvate kinase-l…	CDR96806	BBOV_III007000	BBM_III06405	PF3D7_0626800	TGME49_256760	1	1	1	1	1	720.439
BOVATA_003720	hypothetical protein	642	20	3.93674E-26	48.9	3	F:GO:0003824; C:GO:0016020; C:GO:0016021	F:catalytic activity; C:membrane; C:integral component of membrane				NA	NA	NA	NA	NA	0	0	0	0	0	21.8322
BOVATA_003730	ribosomal protein L46, putative	219	20	3.98872E-135	53.2	2	C:GO:0005840; F:GO:0016787	C:ribosome; F:hydrolase activity				NA	BBOV_III007010	NA	NA	NA	1	1	0	1	1	262.443
BOVATA_003740	short-chain dehydrogenase, putative	403	20	0.0	55.15	6	F:GO:0004316; F:GO:0016491; C:GO:0016020; C:GO:0016021; P:GO:0055114; F:GO:0018454	F:3-oxoacyl-[acyl-carrier-protein] reductase (NADPH) activity; F:oxidoreductase activity; C:membrane; C:integral component of membrane; P:oxidation-reduction process; F:acetoacetyl-CoA reductase activity			IPR002347 Short-chain dehydrogenase/reductase SDR FAMILY (PRINTS),IPR002347 Short-chain dehydrogenase/reductase SDR FAMILY (PFAM),IPR016040 NAD(P)-binding domain DOMAIN (SUPERFAMILY)	NA	BBOV_III007020	BBM_III06415	PF3D7_0626100	TGME49_260460	1	1	1	1	1	202.813
BOVATA_003750	Exosome complex component protein	389	20	0.0	46.0	4	P:GO:0034660; P:GO:0006396; C:GO:0000178; P:GO:0006401	P:ncRNA metabolic process; P:RNA processing; C:exosome (RNase complex); P:RNA catabolic process			IPR027408 PNPase/RNase PH domain DOMAIN (GENE3D),IPR001247 Exoribonuclease, phosphorolytic domain 1 DOMAIN (PFAM),IPR020568 Ribosomal protein S5 domain 2-type fold DOMAIN (SUPERFAMILY)	CDR96808	BBOV_III007030	NA	NA	NA	1	1	0	0	0	654.43
BOVATA_003760	AP2 domain transcription factor AP2VIII-2	374	20	0.0	61.3	2	F:GO:0003700; P:GO:0006355	F:transcription factor activity, sequence-specific DNA binding; P:regulation of transcription, DNA-templated			IPR001471 AP2/ERF domain DOMAIN (PFAM)	CDR96809	BBOV_III007040	NA	NA	NA	1	1	1	0	0	237.611
BOVATA_003770	hypothetical protein, conserved	96	20	1.2068E-61	75.3	2	C:GO:0005750; P:GO:0006122	C:mitochondrial respiratory chain complex III; P:mitochondrial electron transport, ubiquinol to cytochrome c				CDR96810	BBOV_III007050	NA	PF3D7_0622600	TGME49_201880	1	1	1	1	1	999.556
BOVATA_003780	RAP, putative	670	20	0.0	50.0	3	C:GO:0016020; C:GO:0016021; C:GO:0020011	C:membrane; C:integral component of membrane; C:apicoplast				CDR96811	BBOV_III007060	BBM_III06435	NA	NA	1	1	0	0	0	186.545
BOVATA_003790	hypothetical protein, conserved	1130	20	0.0	57.8	2	C:GO:0016020; C:GO:0016021	C:membrane; C:integral component of membrane				CDR96812	BBOV_III007070	NA	NA	NA	1	1	0	0	0	53.1013
BOVATA_003800	hypothetical protein, conserved	254	20	2.40365E-102	70.95	1	C:GO:0016020	C:membrane				NA	NA	NA	NA	NA	1	0	0	0	0	11779.7
BOVATA_003810	major facilitator superfamily member protein	545	20	0.0	80.7	2	P:GO:0055085; C:GO:0016021	P:transmembrane transport; C:integral component of membrane			IPR011701 Major facilitator superfamily FAMILY (PFAM),IPR020846 Major facilitator superfamily domain DOMAIN (PROSITE_PROFILES),IPR020846 Major facilitator superfamily domain DOMAIN (SUPERFAMILY)	CDR96460	NA	NA	PF3D7_0206200	TGME49_216820	1	1	0	0	0	12.8589
BOVATA_003820	hypothetical protein, conserved	2755	20	0.0	55.2	2	C:GO:0016020; C:GO:0016021	C:membrane; C:integral component of membrane			IPR016024 Armadillo-type fold DOMAIN (SUPERFAMILY)	NA	NA	NA	NA	NA	1	0	0	0	0	9.91925
BOVATA_003830	hypothetical protein	108										NA	NA	NA	NA	NA	0	1	0	0	0	0
BOVATA_003840	ATPase, putative	136	7	3.11158	49.71	6	P:GO:0000122; C:GO:0005634; F:GO:0003712; F:GO:0042393; F:GO:0000977; F:GO:0003682	P:negative regulation of transcription from RNA polymerase II promoter; C:nucleus; F:transcription cofactor activity; F:histone binding; F:RNA polymerase II regulatory region sequence-specific DNA binding; F:chromatin binding				NA	NA	NA	NA	NA	0	1	0	0	0	0
BOVATA_003850	Iron-sulphur cluster biosynthesis domain containing protein	417	5	0.0	57.0	3	F:GO:0005198; F:GO:0051536; P:GO:0016226	F:structural molecule activity; F:iron-sulfur cluster binding; P:iron-sulfur cluster assembly				CDR96816	NA	NA	NA	NA	1	0	0	0	0	115.256
BOVATA_003860	very large low complexity protein	1904	20	0.0	53.8	2	F:GO:0031625; P:GO:0006511	F:ubiquitin protein ligase binding; P:ubiquitin-dependent protein catabolic process				CDR96817	BBOV_III006890	NA	NA	NA	1	1	0	0	0	310.489
BOVATA_003870	cullin 3B	708	20	0.0	44.25	3	F:GO:0031625; C:GO:0044424; P:GO:0006511	F:ubiquitin protein ligase binding; C:intracellular part; P:ubiquitin-dependent protein catabolic process			IPR019559 Cullin protein, neddylation domain DOMAIN (SMART),IPR001373 Cullin, N-terminal DOMAIN (PFAM),IPR011991 Winged helix-turn-helix DNA-binding domain DOMAIN (GENE3D),IPR016158 Cullin homology DOMAIN (SUPERFAMILY),IPR016159 Cullin repeat-like-containing domain DOMAIN (SUPERFAMILY)	NA	BBOV_III006880	BBM_III02885	NA	NA	1	1	0	0	0	107.536
BOVATA_003880	mitochondrial carrier protein	321	20	0.0	53.2	2	C:GO:0016021; P:GO:0006810	C:integral component of membrane; P:transport				CDR96818	BBOV_III006870	BBM_III02880	NA	NA	1	1	0	0	1	104.381
BOVATA_003890	leucyl-tRNA synthetase	1091	20	0.0	65.95	6	F:GO:0005524; P:GO:0006429; F:GO:0004823; C:GO:0005737; P:GO:0006450; F:GO:0002161	F:ATP binding; P:leucyl-tRNA aminoacylation; F:leucine-tRNA ligase activity; C:cytoplasm; P:regulation of translational fidelity; F:aminoacyl-tRNA editing activity	EC:6.1.1.4; EC:3.1.1.1	Leucine--tRNA ligase; Carboxylesterase	IPR009080 Aminoacyl-tRNA synthetase, class Ia, anticodon-binding DOMAIN (GENE3D),IPR002300 Aminoacyl-tRNA synthetase, class Ia DOMAIN (PFAM),IPR013155 Methionyl/Valyl/Leucyl/Isoleucyl-tRNA synthetase, anticodon-binding DOMAIN (PFAM),IPR004493 Leucyl-tRNA synthetase, class Ia, archaeal/eukaryotic cytosolic FAMILY (TIGRFAM),IPR014729 Rossmann-like alpha/beta/alpha sandwich fold DOMAIN (GENE3D),IPR0…	CDR96819	BBOV_III006860	BBM_III06445	PF3D7_0622800	TGME49_292080	1	1	1	1	1	394.043
BOVATA_003900	PTS sugar transporter, putative	131	2	4.28755	50.0	12	C:GO:0005737; F:GO:0003824; P:GO:0008643; P:GO:0009401; P:GO:0016310; F:GO:0016772; F:GO:0016740; F:GO:0004674; P:GO:0006468; P:GO:0006810; F:GO:0016301; F:GO:0008965	C:cytoplasm; F:catalytic activity; P:carbohydrate transport; P:phosphoenolpyruvate-dependent sugar phosphotransferase system; P:phosphorylation; F:transferase activity, transferring phosphorus-containing groups; F:transferase activity; F:protein serine/threonine kinase activity; P:protein phosphorylation; P:transport; F:kinase activity; F:phosphoenolpyruvate-protein phosphotransferase activity				NA	NA	NA	NA	NA	0	0	0	0	1	0
BOVATA_003910	glutamate N-acetyltransferase, putative	679	20	0.0	49.7	5	F:GO:0004358; F:GO:0016746; C:GO:0016020; C:GO:0016021; F:GO:0016740	F:glutamate N-acetyltransferase activity; F:transferase activity, transferring acyl groups; C:membrane; C:integral component of membrane; F:transferase activity				CDR96820	BBOV_III006850	BBM_III06440	NA	NA	1	1	1	0	0	248.809
BOVATA_003920	tRNA modifying archaeal-type family protein	656	20	0.0	69.6	5	P:GO:0009451; C:GO:0016021; C:GO:0005783; F:GO:0051539; F:GO:0035598	P:RNA modification; C:integral component of membrane; C:endoplasmic reticulum; F:4 iron, 4 sulfur cluster binding; F:N6-threonylcarbomyladenosine methylthiotransferase activity			IPR006638 Elongator protein 3/MiaB/NifB DOMAIN (SMART),IPR002792 TRAM domain DOMAIN (PFAM),IPR023404 Radical SAM, alpha/beta horseshoe DOMAIN (GENE3D),IPR006466 MiaB-like tRNA modifying enzyme, archaeal-type FAMILY (TIGRFAM),IPR005839 Methylthiotransferase FAMILY (TIGRFAM),IPR013848 Methylthiotransferase, N-terminal DOMAIN (PFAM),IPR007197 Radical SAM DOMAIN (PFAM),IPR020612 Methylthiotransferase…	CDR96821	NA	NA	NA	NA	1	0	0	1	1	692.506
BOVATA_003930	30S ribosomal protein S1	1147	20	0.0	47.95	1	C:GO:0016021	C:integral component of membrane			IPR012340 Nucleic acid-binding, OB-fold DOMAIN (SUPERFAMILY)	CDR96822	BBOV_III006840	NA	NA	NA	1	1	0	0	0	95.5179
BOVATA_003940	hypothetical protein, conserved	104	2	2.66275E-43	63.5	8	P:GO:0001101; C:GO:0005634; F:GO:0008270; C:GO:0005739; P:GO:0006355; F:GO:0043565; P:GO:0061402; F:GO:0000981	P:response to acid chemical; C:nucleus; F:zinc ion binding; C:mitochondrion; P:regulation of transcription, DNA-templated; F:sequence-specific DNA binding; P:positive regulation of transcription from RNA polymerase II promoter in response to acidic pH; F:RNA polymerase II transcription factor activity, sequence-specific DNA binding				CDR96825	NA	NA	NA	NA	1	0	1	1	0	17.5442
BOVATA_003950	CCR4-associated factor family protein	374	20	0.0	85.05	4	F:GO:0003676; F:GO:0004535; C:GO:0005634; P:GO:0090503	F:nucleic acid binding; F:poly(A)-specific ribonuclease activity; C:nucleus; P:RNA phosphodiester bond hydrolysis, exonucleolytic	EC:3.1.13; EC:3.1.15; EC:3.1.13.4	Acting on ester bonds; Acting on ester bonds; Poly(A)-specific ribonuclease		CDR96826	BBOV_III006830	BBM_III02905	NA	NA	1	1	1	1	1	4090.94
BOVATA_003960	adenylosuccinate lyase, putative	611	20	0.0	75.95	1	F:GO:0016829	F:lyase activity				CDR96828	BBOV_III006820	BBM_III02910	PF3D7_0811400	TGME49_277760	1	1	1	1	1	900.355
BOVATA_003970	cyclin homologue	308	20	0.0	60.8	6	F:GO:0016538; P:GO:0045859; P:GO:0006351; P:GO:0001934; C:GO:0070985; P:GO:0051726	F:cyclin-dependent protein serine/threonine kinase regulator activity; P:regulation of protein kinase activity; P:transcription, DNA-templated; P:positive regulation of protein phosphorylation; C:TFIIK complex; P:regulation of cell cycle			IPR013763 Cyclin-like DOMAIN (GENE3D),IPR013763 Cyclin-like DOMAIN (GENE3D),IPR006671 Cyclin, N-terminal DOMAIN (PFAM),IPR013763 Cyclin-like DOMAIN (SUPERFAMILY)	CDR96829	BBOV_III006810	BBM_II03005	PF3D7_1463700	NA	1	1	1	0	1	87.5141
BOVATA_003980	hypothetical protein	79	2	0.805342	58.5	4	F:GO:0005524; F:GO:0005509; F:GO:0004672; P:GO:0006468	F:ATP binding; F:calcium ion binding; F:protein kinase activity; P:protein phosphorylation				NA	NA	NA	NA	NA	1	1	1	1	1	533.837
BOVATA_003990	hypothetical protein, conserved	253	20	8.08617E-106	71.3	1	C:GO:0016020	C:membrane				CDR94976	NA	NA	NA	NA	1	0	0	0	0	16399.8
BOVATA_004000	Extracellular matrix-binding ebh, putative	674	20	2.10105E-86	48.3	2	C:GO:0016020; C:GO:0016021	C:membrane; C:integral component of membrane				NA	NA	NA	NA	NA	1	0	0	0	0	4.79899
BOVATA_004010	hypothetical protein, conserved	459	20	6.30073E-95	49.05							NA	NA	NA	NA	NA	1	0	0	0	0	15799.5
BOVATA_004020	Probable serine threonine- kinase kinX, putative	100	20	8.97058E-40	62.45	2	P:GO:0016310; F:GO:0016301	P:phosphorylation; F:kinase activity				CDR96834	NA	NA	NA	NA	1	0	0	0	0	52.2499
BOVATA_004030	hypothetical protein, conserved	356	11	0.0	52.27	12	F:GO:0000166; F:GO:0003676; P:GO:0006281; C:GO:0005623; F:GO:0005524; P:GO:0032508; P:GO:0006310; P:GO:0045454; F:GO:0004386; F:GO:0004003; P:GO:0006974; F:GO:0016787	F:nucleotide binding; F:nucleic acid binding; P:DNA repair; C:cell; F:ATP binding; P:DNA duplex unwinding; P:DNA recombination; P:cell redox homeostasis; F:helicase activity; F:ATP-dependent DNA helicase activity; P:cellular response to DNA damage stimulus; F:hydrolase activity				CDR96835	BBOV_III006790	NA	NA	NA	1	1	0	0	0	112.057
BOVATA_004040	small GTP-binding protein	343	20	3.79474E-122	72.2	6	F:GO:0005525; P:GO:0032889; C:GO:0005768; F:GO:0004767; F:GO:0005515; P:GO:0007264	F:GTP binding; P:regulation of vacuole fusion, non-autophagic; C:endosome; F:sphingomyelin phosphodiesterase activity; F:protein binding; P:small GTPase mediated signal transduction	EC:3.1.4.12	Sphingomyelin phosphodiesterase	IPR001806 Small GTPase superfamily FAMILY (PFAM),IPR005225 Small GTP-binding protein domain DOMAIN (TIGRFAM),IPR027417 P-loop containing nucleoside triphosphate hydrolase DOMAIN (SUPERFAMILY)	NA	NA	NA	NA	NA	1	1	1	1	1	267.428
BOVATA_004050	generative cell specific protein	665	20	0.0	42.65	1	C:GO:0016021	C:integral component of membrane			IPR018928 Generative cell specific-1, HAP2-GCS1 DOMAIN (PFAM)	CDR96837	BBOV_III006770	BBM_III02930	NA	NA	1	1	0	0	0	39.9092
BOVATA_004060	PHD-finger domain-containing protein	1558	20	0.0	51.85	1	F:GO:0008270	F:zinc ion binding				CDR96838	BBOV_III006760	NA	NA	NA	1	1	0	0	1	344.814
BOVATA_004070	valyl-tRNA synthetase	886	20	0.0	44.65	5	F:GO:0005524; P:GO:0006418; F:GO:0004812; P:GO:0006450; F:GO:0002161	F:ATP binding; P:tRNA aminoacylation for protein translation; F:aminoacyl-tRNA ligase activity; P:regulation of translational fidelity; F:aminoacyl-tRNA editing activity	EC:3.1.1.1	Carboxylesterase	IPR014729 Rossmann-like alpha/beta/alpha sandwich fold DOMAIN (GENE3D),IPR009080 Aminoacyl-tRNA synthetase, class Ia, anticodon-binding DOMAIN (GENE3D),IPR002300 Aminoacyl-tRNA synthetase, class Ia DOMAIN (PFAM),IPR001412 Aminoacyl-tRNA synthetase, class I, conserved site CONSERVED_SITE (PROSITE_PATTERNS),IPR009080 Aminoacyl-tRNA synthetase, class Ia, anticodon-binding DOMAIN (SUPERFAMILY),IPR009…	CDR96839	BBOV_III006750	NA	NA	NA	1	1	0	0	0	124.124
BOVATA_004080	hypothetical protein	570	20	0.0	69.1	2	P:GO:0016310; F:GO:0016301	P:phosphorylation; F:kinase activity			IPR000403 Phosphatidylinositol 3-/4-kinase, catalytic domain DOMAIN (PFAM)	CDR96840	BBOV_III006740	BBM_III02965	NA	NA	1	1	1	1	1	497.691
BOVATA_004090	phosphoglucomutase, putative	376	20	0.0	47.8	17	P:GO:0006281; F:GO:0016868; P:GO:0000716; P:GO:0006355; F:GO:0004386; P:GO:0006974; F:GO:0003684; F:GO:0000166; F:GO:0003676; F:GO:0003677; P:GO:0005975; F:GO:0005524; F:GO:0004614; C:GO:0005737; P:GO:0071704; F:GO:0016853; F:GO:0016787	P:DNA repair; F:intramolecular transferase activity, phosphotransferases; P:transcription-coupled nucleotide-excision repair, DNA damage recognition; P:regulation of transcription, DNA-templated; F:helicase activity; P:cellular response to DNA damage stimulus; F:damaged DNA binding; F:nucleotide binding; F:nucleic acid binding; F:DNA binding; P:carbohydrate metabolic process; F:ATP binding; F:pho…				CDR96842	BBOV_III006730	NA	NA	NA	1	1	0	0	0	252.228
BOVATA_004100	serine threonine kinase	114	15	1.68717E-72	60.93	1	C:GO:0016021	C:integral component of membrane				CDR96844	BBOV_III006710	NA	NA	NA	1	1	1	0	0	832.638
BOVATA_004110	hypothetical protein	258										NA	NA	NA	NA	NA	0	0	0	0	0	76.5072
BOVATA_004120	SAC3 GANP family protein	246	20	5.67881E-163	59.35	7	F:GO:0003743; P:GO:0001731; C:GO:0016282; F:GO:0043022; C:GO:0033290; P:GO:0006446; C:GO:0005852	F:translation initiation factor activity; P:formation of translation preinitiation complex; C:eukaryotic 43S preinitiation complex; F:ribosome binding; C:eukaryotic 48S preinitiation complex; P:regulation of translational initiation; C:eukaryotic translation initiation factor 3 complex				CDR96845	BBOV_III006700	BBM_III02975	PF3D7_0310600	TGME49_262040	1	1	1	0	1	0
BOVATA_004130	beta adaptin	885	20	0.0	65.85	4	P:GO:0016192; C:GO:0030131; F:GO:0008565; P:GO:0006886	P:vesicle-mediated transport; C:clathrin adaptor complex; F:protein transporter activity; P:intracellular protein transport			IPR016342 AP-1, 2,4 complex subunit beta FAMILY (PIRSF),IPR002553 Clathrin/coatomer adaptor, adaptin-like, N-terminal DOMAIN (PFAM),IPR011989 Armadillo-like helical DOMAIN (GENE3D),IPR013037 Clathrin adaptor, beta-adaptin, appendage, Ig-like subdomain DOMAIN (GENE3D),IPR026739 AP complex subunit beta FAMILY (PANTHER),IPR016024 Armadillo-type fold DOMAIN (SUPERFAMILY),IPR013041 Coatomer/clathrin a…	CDR96846	BBOV_III006690	BBM_III02980	PF3D7_0528100	TGME49_240870	1	1	1	1	1	422.179
BOVATA_004140	tRNA modification GTPase, putative	227	3	1.21293	48.67	9	F:GO:0000166; F:GO:0005525; C:GO:0005737; F:GO:0046872; P:GO:0008033; F:GO:0003924; P:GO:0006400; C:GO:0005622; F:GO:0016787	F:nucleotide binding; F:GTP binding; C:cytoplasm; F:metal ion binding; P:tRNA processing; F:GTPase activity; P:tRNA modification; C:intracellular; F:hydrolase activity				NA	NA	NA	NA	NA	0	0	0	0	0	0
BOVATA_004150	ribosomal protein RPL30	108	20	1.834E-72	83.8	4	F:GO:0003723; F:GO:0003735; C:GO:0022625; P:GO:0006412	F:RNA binding; F:structural constituent of ribosome; C:cytosolic large ribosomal subunit; P:translation				CDR96847	BBOV_III006680	NA	PF3D7_1019400	TGME49_232230	1	1	1	1	1	2342.57
BOVATA_004160	hypothetical protein, conserved	773	3	0.0	50.67							CDR96848	NA	NA	NA	NA	1	1	0	0	0	2.68229
BOVATA_004170	hypothetical protein	253	1	6.93671	50.0							NA	NA	NA	NA	NA	0	0	0	0	1	0
BOVATA_004180	c-PI de-N-acetylase, putative	580	14	1.13704E-97	55.43	1	F:GO:0005509	F:calcium ion binding				NA	NA	NA	NA	NA	0	0	0	0	0	48.4034
BOVATA_004190	eukaryotic initiation factor subunit 3	361	20	0.0	72.7	6	F:GO:0003743; P:GO:0001731; C:GO:0016282; C:GO:0016020; C:GO:0033290; C:GO:0005852	F:translation initiation factor activity; P:formation of translation preinitiation complex; C:eukaryotic 43S preinitiation complex; C:membrane; C:eukaryotic 48S preinitiation complex; C:eukaryotic translation initiation factor 3 complex				CDR96849	BBOV_III006660	BBM_III02990	NA	NA	1	1	1	0	1	169.319
BOVATA_004200	isoleucyl-tRNA synthetase family protein	1134	20	0.0	73.2	6	P:GO:0006428; F:GO:0005524; F:GO:0004822; C:GO:0005737; P:GO:0006450; F:GO:0002161	P:isoleucyl-tRNA aminoacylation; F:ATP binding; F:isoleucine-tRNA ligase activity; C:cytoplasm; P:regulation of translational fidelity; F:aminoacyl-tRNA editing activity	EC:6.1.1.5; EC:3.1.1.1	Isoleucine--tRNA ligase; Carboxylesterase	IPR002301 Isoleucine-tRNA ligase FAMILY (PRINTS),IPR009080 Aminoacyl-tRNA synthetase, class Ia, anticodon-binding DOMAIN (GENE3D),IPR014729 Rossmann-like alpha/beta/alpha sandwich fold DOMAIN (GENE3D),IPR013155 Methionyl/Valyl/Leucyl/Isoleucyl-tRNA synthetase, anticodon-binding DOMAIN (PFAM),IPR002300 Aminoacyl-tRNA synthetase, class Ia DOMAIN (PFAM),IPR002301 Isoleucine-tRNA ligase FAMILY (TIGRF…	CDR96851	BBOV_III006640	BBM_III03005	PF3D7_1332900	TGME49_207640	1	1	1	1	1	379.101
BOVATA_004210	hypothetical protein STCU_05273, putative	211	13	1.4959E-21	44.69							NA	NA	NA	NA	NA	0	0	0	0	0	0
BOVATA_004220	10 kDa family protein	212	20	8.99499E-132	62.25	3	F:GO:0005524; C:GO:0005737; P:GO:0006457	F:ATP binding; C:cytoplasm; P:protein folding				CDR96852	BBOV_III006630	NA	PF3D7_1333000	NA	1	1	1	0	1	265.631
BOVATA_004230	topoisomerase-related nucleotidyltransferase	538	20	0.0	62.9	1	F:GO:0016740	F:transferase activity			IPR002934 Polymerase, nucleotidyl transferase domain DOMAIN (PFAM)	CDR96853	BBOV_III006620	NA	NA	NA	1	1	0	1	1	253.203
BOVATA_004240	mbp-1 interacting -2a family protein	218	20	7.67178E-59	67.75	2	P:GO:0006888; C:GO:0005737	P:ER to Golgi vesicle-mediated transport; C:cytoplasm			IPR006722 Trafficking protein particle complex subunit 2 FAMILY (PFAM),IPR006722 Trafficking protein particle complex subunit 2 FAMILY (PANTHER),IPR011012 Longin-like domain DOMAIN (SUPERFAMILY)	NA	NA	NA	NA	NA	1	1	1	1	1	92.4474
BOVATA_004250	WD40-like domain-containing protein, putative	392	6	1.63974E-12	46.17	2	C:GO:0016020; C:GO:0016021	C:membrane; C:integral component of membrane				NA	NA	NA	NA	NA	0	0	0	0	0	0
BOVATA_004260	hypothetical protein	813	20	0.0	62.75							CDR96855	BBOV_III006600	NA	NA	TGME49_306350	1	1	1	0	0	216.522
BOVATA_004270	hypothetical protein, conserved	824	3	0.0	61.0							CDR96856	NA	NA	NA	NA	1	0	0	0	0	861.371
BOVATA_004280	RAP domain-containing protein, putative	572	20	0.0	51.1	3	F:GO:0005509; C:GO:0016020; C:GO:0016021	F:calcium ion binding; C:membrane; C:integral component of membrane				CDR96858	BBOV_III006580	BBM_III03080	NA	NA	1	1	0	0	0	69.307
BOVATA_004290	60S ribosomal protein L27a	184	20	1.19361E-100	84.45	4	F:GO:0003735; C:GO:0022625; F:GO:0016787; P:GO:0006412	F:structural constituent of ribosome; C:cytosolic large ribosomal subunit; F:hydrolase activity; P:translation				CDR96860	BBOV_III006560	BBM_III03070	PF3D7_0618300	TGME49_310490	1	1	1	1	1	1359.89
BOVATA_004300	R3H domain-containing protein, putative	163	10	0.0490294	51.3	14	F:GO:0008270; C:GO:0035861; C:GO:0005840; C:GO:0005622; P:GO:0006412; F:GO:0003676; F:GO:0004842; C:GO:0005634; F:GO:0003735; F:GO:0046872; C:GO:0016020; C:GO:0016021; C:GO:0005829; P:GO:0016567	F:zinc ion binding; C:site of double-strand break; C:ribosome; C:intracellular; P:translation; F:nucleic acid binding; F:ubiquitin-protein transferase activity; C:nucleus; F:structural constituent of ribosome; F:metal ion binding; C:membrane; C:integral component of membrane; C:cytosol; P:protein ubiquitination				NA	NA	NA	NA	NA	0	0	0	0	1	699.362
BOVATA_004310	Nucleoporin NUP116 NSP116	693	20	0.0	51.25	7	C:GO:0005635; P:GO:0043170; P:GO:0006405; F:GO:0005488; P:GO:0006886; P:GO:0006996; P:GO:0044699	C:nuclear envelope; P:macromolecule metabolic process; P:RNA export from nucleus; F:binding; P:intracellular protein transport; P:organelle organization; P:single-organism process			IPR025574 Nucleoporin FG repeat REPEAT (PFAM)	CDR96861	BBOV_III006550	BBM_III03060	NA	NA	1	1	1	1	1	730.929
BOVATA_004320	secreted subtilisin-like serine protease, putative	113	2	5.56358	51.0	5	P:GO:0006508; C:GO:0016020; C:GO:0016021; F:GO:0004252; F:GO:0008233	P:proteolysis; C:membrane; C:integral component of membrane; F:serine-type endopeptidase activity; F:peptidase activity				NA	NA	NA	NA	NA	0	1	0	0	1	0
BOVATA_004330	Extracellular matrix-binding ebh, putative	2455	20	0.0	47.65	3	F:GO:0046872; C:GO:0016020; C:GO:0016021	F:metal ion binding; C:membrane; C:integral component of membrane				NA	NA	NA	NA	NA	1	0	0	0	0	6.75653
BOVATA_004340	multidrug transporter, putative	247	4	4.3516	44.5							NA	NA	NA	NA	NA	0	0	0	0	0	0
BOVATA_004350	hypothetical protein	217										NA	NA	NA	NA	NA	0	0	0	0	0	0
BOVATA_004360	hypothetical protein, conserved	1857	20	0.0	53.6	2	C:GO:0016020; C:GO:0016021	C:membrane; C:integral component of membrane				CDR71902	NA	NA	NA	NA	1	0	0	0	0	486.632
BOVATA_004370	ABC transporter family protein	1565	20	0.0	57.3	4	F:GO:0005524; F:GO:0042626; P:GO:0055085; C:GO:0016021	F:ATP binding; F:ATPase activity, coupled to transmembrane movement of substances; P:transmembrane transport; C:integral component of membrane	EC:3.6.1.3; EC:3.6.1.15	Adenosinetriphosphatase; Nucleoside-triphosphate phosphatase	IPR003593 AAA+ ATPase domain DOMAIN (SMART),IPR003439 ABC transporter-like DOMAIN (PFAM),IPR011527 ABC transporter type 1, transmembrane domain DOMAIN (PFAM),IPR017871 ABC transporter, conserved site CONSERVED_SITE (PROSITE_PATTERNS),IPR003439 ABC transporter-like DOMAIN (PROSITE_PROFILES),IPR003439 ABC transporter-like DOMAIN (PROSITE_PROFILES),IPR011527 ABC transporter type 1, transmembrane dom…	CDR96867	BBOV_III006450	NA	NA	NA	1	1	0	0	0	139.641
BOVATA_004380	CMGC kinase	626	20	0.0	59.7	3	F:GO:0005524; F:GO:0004674; P:GO:0006468	F:ATP binding; F:protein serine/threonine kinase activity; P:protein phosphorylation	EC:2.7.11	Transferring phosphorus-containing groups		CDR96869	BBOV_III006430	NA	NA	NA	1	1	1	1	1	163.223
BOVATA_004390	FAD-binding monooxygenase, putative	97	20	0.0104977	55.75	7	F:GO:0071949; F:GO:0016491; C:GO:0016020; C:GO:0016021; P:GO:0055114; F:GO:0016740; F:GO:0004497	F:FAD binding; F:oxidoreductase activity; C:membrane; C:integral component of membrane; P:oxidation-reduction process; F:transferase activity; F:monooxygenase activity				NA	NA	NA	NA	NA	0	1	0	0	1	0
BOVATA_004400	taurine catabolism dioxygenase, putative	490	9	0.0	52.89	3	F:GO:0051213; F:GO:0016491; P:GO:0055114	F:dioxygenase activity; F:oxidoreductase activity; P:oxidation-reduction process				CDR96870	BBOV_III006420	NA	NA	NA	1	1	0	0	0	578.778
BOVATA_004410	glutaminyl-tRNA synthetase	605	20	0.0	75.8	5	F:GO:0005524; C:GO:0005737; C:GO:0016021; F:GO:0004819; P:GO:0006425	F:ATP binding; C:cytoplasm; C:integral component of membrane; F:glutamine-tRNA ligase activity; P:glutaminyl-tRNA aminoacylation	EC:6.1.1.18	Glutamine--tRNA ligase		CDR96872	BBOV_III006400	BBM_III03040	PF3D7_1331700	TGME49_217460	1	1	1	1	1	1588.47
BOVATA_004420	60S ribosomal protein L23	139	20	4.42327E-92	93.55	4	F:GO:0003735; C:GO:0022625; F:GO:0070180; P:GO:0006412	F:structural constituent of ribosome; C:cytosolic large ribosomal subunit; F:large ribosomal subunit rRNA binding; P:translation			IPR000218 Ribosomal protein L14P FAMILY (SMART),IPR000218 Ribosomal protein L14P FAMILY (PFAM),IPR000218 Ribosomal protein L14P FAMILY (GENE3D),IPR000218 Ribosomal protein L14P FAMILY (PANTHER),IPR000218 Ribosomal protein L14P FAMILY (SUPERFAMILY)	CDR96873	BBOV_III006390	BBM_III03035	PF3D7_1331800	TGME49_312090	1	1	1	1	1	2718.11
BOVATA_004430	syntaxin 5	391	20	5.17377E-158	63.7	6	C:GO:0005801; P:GO:0016192; P:GO:0046907; C:GO:0016021; C:GO:0005783; P:GO:0009987	C:cis-Golgi network; P:vesicle-mediated transport; P:intracellular transport; C:integral component of membrane; C:endoplasmic reticulum; P:cellular process			IPR000727 Target SNARE coiled-coil homology domain DOMAIN (PROSITE_PROFILES),IPR010989 SNARE DOMAIN (SUPERFAMILY)	CDR96874	BBOV_III006380	BBM_III03030	NA	NA	1	1	1	1	1	215.932
BOVATA_004440	hypothetical protein, conserved	264	20	5.95565E-102	59.9	3	C:GO:0043232; P:GO:0044763; C:GO:0044446	C:intracellular non-membrane-bounded organelle; P:single-organism cellular process; C:intracellular organelle part			IPR021504 Protein of unknown function DUF3161 FAMILY (PFAM),IPR026762 Spindle and kinetochore-associated protein 2 FAMILY (PANTHER)	CDR96875	NA	NA	NA	NA	1	1	0	0	0	12.7232
BOVATA_004450	bromodomain containing protein, putative	366	20	1.07253E-40	55.35	10	P:GO:0043966; F:GO:0004402; C:GO:0005634; F:GO:0016746; F:GO:0008270; F:GO:0046872; P:GO:0045893; C:GO:0070776; P:GO:0016573; F:GO:0016740	P:histone H3 acetylation; F:histone acetyltransferase activity; C:nucleus; F:transferase activity, transferring acyl groups; F:zinc ion binding; F:metal ion binding; P:positive regulation of transcription, DNA-templated; C:MOZ/MORF histone acetyltransferase complex; P:histone acetylation; F:transferase activity			IPR001487 Bromodomain DOMAIN (SMART),IPR001487 Bromodomain DOMAIN (GENE3D),IPR001487 Bromodomain DOMAIN (PFAM),IPR001487 Bromodomain DOMAIN (PROSITE_PROFILES),IPR001487 Bromodomain DOMAIN (SUPERFAMILY)	NA	NA	NA	NA	NA	0	0	0	0	0	385.45
BOVATA_004460	methyltransferase domain-containing protein	720	20	0.0	57.6	3	P:GO:0043170; F:GO:0016740; P:GO:0006139	P:macromolecule metabolic process; F:transferase activity; P:nucleobase-containing compound metabolic process			IPR004971 mRNA (guanine-N(7))-methyltransferase domain DOMAIN (PFAM),IPR004206 mRNA triphosphatase Cet1-like DOMAIN (GENE3D),IPR004971 mRNA (guanine-N(7))-methyltransferase domain DOMAIN (PROSITE_PROFILES),IPR029063 S-adenosyl-L-methionine-dependent methyltransferase DOMAIN (SUPERFAMILY)	CDR96877	BBOV_III006350	BBM_III03100	NA	NA	1	1	1	0	1	128.897
BOVATA_004470	emp24 gp25L p24 family protein	209	20	3.17784E-139	58.65	2	C:GO:0016021; P:GO:0006810	C:integral component of membrane; P:transport			IPR009038 GOLD domain DOMAIN (SMART),IPR009038 GOLD domain DOMAIN (PFAM),IPR015720 TMP21-related FAMILY (PANTHER)	CDR96878	BBOV_III006340	BBM_III03105	NA	NA	1	1	0	0	0	1475.79
BOVATA_004480	Ribosome-binding protein 1	125	20	1.63659E-41	77.0	1	C:GO:0016021	C:integral component of membrane				NA	NA	NA	NA	NA	1	1	1	0	0	4.97618
BOVATA_004490	major facilitator superfamily member protein	477	20	0.0	77.45	2	P:GO:0055085; C:GO:0016021	P:transmembrane transport; C:integral component of membrane			IPR011701 Major facilitator superfamily FAMILY (PFAM),IPR020846 Major facilitator superfamily domain DOMAIN (PROSITE_PROFILES),IPR020846 Major facilitator superfamily domain DOMAIN (SUPERFAMILY)	CDR98048	NA	NA	NA	NA	1	1	0	0	0	55.6387
BOVATA_004500	reverse transcriptase domain containing protein	163	20	4.78309E-83	85.75	3	F:GO:0003964; C:GO:0016021; P:GO:0006278	F:RNA-directed DNA polymerase activity; C:integral component of membrane; P:RNA-dependent DNA biosynthetic process	EC:2.7.7.49	RNA-directed DNA polymerase		CDR71923	NA	NA	NA	NA	1	0	0	0	0	15.2644
BOVATA_004510	Probable serine threonine- kinase kinX, putative	395	20	8.7485E-104	60.75	2	P:GO:0016310; F:GO:0016301	P:phosphorylation; F:kinase activity				NA	NA	NA	NA	NA	1	0	0	0	0	9438.58
BOVATA_004520	hypothetical protein, conserved	157	20	3.30283E-18	49.35	2	C:GO:0016020; C:GO:0016021	C:membrane; C:integral component of membrane				NA	NA	NA	NA	NA	1	0	0	0	0	30.1107
BOVATA_004530	ribosome binding protein, putative	564	20	3.25957E-98	52.15	2	C:GO:0016020; C:GO:0016021	C:membrane; C:integral component of membrane				CDR71872	NA	NA	NA	NA	1	0	0	1	0	0.220576
BOVATA_004540	Extracellular matrix-binding ebh, putative	591	20	3.71962E-72	48.6	2	C:GO:0016020; C:GO:0016021	C:membrane; C:integral component of membrane				NA	NA	NA	NA	NA	1	0	0	0	0	0
BOVATA_004550	alpha beta hydrolase, putative	236	1	1.13073	51.0							NA	NA	NA	NA	NA	0	0	0	0	0	0
BOVATA_004560	ubiquitin activating enzyme E1	1118	20	0.0	45.75	2	P:GO:0006464; F:GO:0008641	P:cellular protein modification process; F:small protein activating enzyme activity			IPR000011 Ubiquitin/SUMO-activating enzyme E1 FAMILY (PRINTS),IPR000594 THIF-type NAD/FAD binding fold DOMAIN (PFAM),IPR000594 THIF-type NAD/FAD binding fold DOMAIN (SUPERFAMILY),IPR000594 THIF-type NAD/FAD binding fold DOMAIN (SUPERFAMILY)	CDR96889	BBOV_III005870	NA	NA	NA	1	1	0	0	0	201.629
BOVATA_004570	hypothetical protein	479	20	0.0	67.65	4	F:GO:0003676; F:GO:0005524; F:GO:0008026; P:GO:0006364	F:nucleic acid binding; F:ATP binding; F:ATP-dependent helicase activity; P:rRNA processing	EC:3.6.1.3; EC:3.6.1.15	Adenosinetriphosphatase; Nucleoside-triphosphate phosphatase		CDR96890	BBOV_III005880	BBM_III03120	PF3D7_1332700	NA	1	1	1	1	1	202.147
BOVATA_004580	translation initiation factor	261	20	1.88861E-174	87.75	13	F:GO:0043023; P:GO:0042256; C:GO:0005730; P:GO:0006413; P:GO:1902626; F:GO:0003743; P:GO:0000054; P:GO:0000460; P:GO:0000470; F:GO:0043022; C:GO:0016021; C:GO:0005829; C:GO:0030687	F:ribosomal large subunit binding; P:mature ribosome assembly; C:nucleolus; P:translational initiation; P:assembly of large subunit precursor of preribosome; F:translation initiation factor activity; P:ribosomal subunit export from nucleus; P:maturation of 5.8S rRNA; P:maturation of LSU-rRNA; F:ribosome binding; C:integral component of membrane; C:cytosol; C:preribosome, large subunit precursor			IPR002769 Translation initiation factor IF6 FAMILY (SMART),IPR002769 Translation initiation factor IF6 FAMILY (TIGRFAM),IPR002769 Translation initiation factor IF6 FAMILY (PFAM),IPR002769 Translation initiation factor IF6 FAMILY (PIRSF),IPR002769 Translation initiation factor IF6 FAMILY (PANTHER)	CDR96891	BBOV_III005890	BBM_III03125	PF3D7_1332800	TGME49_318700	1	1	1	1	1	899.431
BOVATA_004590	apurinic apyrimidinic endonuclease	383	20	0.0	77.95	9	C:GO:0005634; F:GO:0003677; P:GO:0090305; F:GO:0008270; P:GO:0006284; C:GO:0005739; C:GO:0016020; F:GO:0003906; F:GO:0008081	C:nucleus; F:DNA binding; P:nucleic acid phosphodiester bond hydrolysis; F:zinc ion binding; P:base-excision repair; C:mitochondrion; C:membrane; F:DNA-(apurinic or apyrimidinic site) lyase activity; F:phosphoric diester hydrolase activity	EC:4.2.99.18	DNA-(apurinic or apyrimidinic site) lyase		CDR96892	BBOV_III005900	BBM_III03115	NA	NA	1	1	1	1	1	537.029
BOVATA_004600	hypothetical protein, conserved	290	20	0.0	67.25	2	C:GO:0016020; C:GO:0016021	C:membrane; C:integral component of membrane				CDR96893	BBOV_III005920	BBM_III03130	NA	NA	1	1	1	1	1	213.061
BOVATA_004610	Nucleotide-sensitive chloride conductance regulator ICln, putative	176	20	6.09427E-104	55.8	7	C:GO:0034715; C:GO:0034709; C:GO:0005829; P:GO:0006821; P:GO:0006884; C:GO:0005886; P:GO:0000387	C:pICln-Sm protein complex; C:methylosome; C:cytosol; P:chloride transport; P:cell volume homeostasis; C:plasma membrane; P:spliceosomal snRNP assembly				CDR96894	NA	BBM_III03135	NA	NA	1	0	1	0	1	160.454
BOVATA_004620	beta-ACP synthase, putative	238	20	9.72595E-153	63.75	5	F:GO:0004315; F:GO:0016746; F:GO:0003824; P:GO:0008152; F:GO:0016740	F:3-oxoacyl-[acyl-carrier-protein] synthase activity; F:transferase activity, transferring acyl groups; F:catalytic activity; P:metabolic process; F:transferase activity				CDR96895	BBOV_III005930	BBM_III03140	NA	NA	1	1	0	0	0	37.635
BOVATA_004630	WD G-beta repeat containing protein, putative	794	20	0.0	48.0	8	C:GO:0032040; P:GO:0000462; C:GO:0005634; C:GO:0072686; C:GO:0034455; C:GO:0005730; C:GO:0030686; P:GO:0045943	C:small-subunit processome; P:maturation of SSU-rRNA from tricistronic rRNA transcript (SSU-rRNA, 5.8S rRNA, LSU-rRNA); C:nucleus; C:mitotic spindle; C:t-UTP complex; C:nucleolus; C:90S preribosome; P:positive regulation of transcription from RNA polymerase I promoter				CDR96896	BBOV_III005940	BBM_III03145	NA	NA	1	1	0	0	0	381.152
BOVATA_004640	autophagy-related 8 atg8	126	20	3.72583E-80	66.05	3	P:GO:0006914; C:GO:0044444; P:GO:0006996	P:autophagy; C:cytoplasmic part; P:organelle organization			IPR004241 Autophagy protein Atg8 ubiquitin-like FAMILY (PFAM),IPR004241 Autophagy protein Atg8 ubiquitin-like FAMILY (PANTHER),IPR029071 Ubiquitin-related domain DOMAIN (SUPERFAMILY)	CDR96897	BBOV_III005950	BBM_III03150	PF3D7_1019900	TGME49_254120	1	1	1	1	1	427.517
BOVATA_004650	tRNA methyl transferase family protein	708	20	0.0	58.1	2	P:GO:0008033; F:GO:0016783	P:tRNA processing; F:sulfurtransferase activity			IPR003808 Fe-S metabolism associated domain, SufE-like DOMAIN (PFAM),IPR004506 tRNA-specific 2-thiouridylase FAMILY (TIGRFAM),IPR023382 Adenine nucleotide alpha hydrolase-like domains DOMAIN (GENE3D),IPR014729 Rossmann-like alpha/beta/alpha sandwich fold DOMAIN (GENE3D)	CDR96898	BBOV_III005960	NA	NA	NA	1	1	1	0	1	160.074
BOVATA_004660	collagen adhesion protein, putative	296	20	7.16582E-62	39.6	6	F:GO:0005518; C:GO:0005618; C:GO:0016020; C:GO:0016021; P:GO:0007155; C:GO:0005576	F:collagen binding; C:cell wall; C:membrane; C:integral component of membrane; P:cell adhesion; C:extracellular region				CDR96899	NA	NA	NA	NA	1	1	0	0	0	134.211
BOVATA_004670	Diphthamide synthesis	478	20	0.0	63.2	1	P:GO:0017183	P:peptidyl-diphthamide biosynthetic process from peptidyl-histidine				CDR96900	BBOV_III005980	BBM_III09315	PF3D7_1413800	TGME49_261060	1	1	1	1	1	136.29
BOVATA_004680	hypothetical protein	1355	6	0.0	64.83							CDR96901	NA	NA	NA	NA	1	0	0	0	0	111.673
BOVATA_004690	dipeptidyl peptidase, putative	380	9	2.36055	39.33	23	F:GO:0016757; F:GO:0030170; P:GO:0042759; F:GO:0008483; P:GO:0008152; P:GO:0008652; P:GO:1900535; P:GO:0006633; F:GO:0003992; F:GO:0008239; F:GO:0008897; F:GO:0004312; F:GO:0000287; C:GO:0005835; P:GO:0006525; P:GO:0006526; C:GO:0005737; F:GO:0003824; F:GO:0046872; P:GO:0006508; C:GO:0005829; F:GO:0016740; F:GO:0016787	F:transferase activity, transferring glycosyl groups; F:pyridoxal phosphate binding; P:long-chain fatty acid biosynthetic process; F:transaminase activity; P:metabolic process; P:cellular amino acid biosynthetic process; P:palmitic acid biosynthetic process; P:fatty acid biosynthetic process; F:N2-acetyl-L-ornithine:2-oxoglutarate 5-aminotransferase activity; F:dipeptidyl-peptidase activity; F:ho…				NA	NA	NA	NA	NA	0	0	0	0	0	0
BOVATA_004700	SET domain-containing protein	890	20	0.0	62.3	3	C:GO:0005634; F:GO:0008168; P:GO:0032259	C:nucleus; F:methyltransferase activity; P:methylation				CDR96902	BBOV_III006000	NA	NA	NA	1	1	1	0	1	466.913
BOVATA_004710	small nuclear protein	152	20	1.61365E-100	68.0	6	P:GO:0008380; C:GO:0005681; C:GO:0019013; C:GO:0097525; C:GO:0044444; P:GO:0006397	P:RNA splicing; C:spliceosomal complex; C:viral nucleocapsid; C:spliceosomal snRNP complex; C:cytoplasmic part; P:mRNA processing			IPR001163 LSM domain, eukaryotic/archaea-type DOMAIN (SMART),IPR001163 LSM domain, eukaryotic/archaea-type DOMAIN (PFAM),IPR010920 LSM domain DOMAIN (SUPERFAMILY)	CDR96903	BBOV_III006010	BBM_III02360	NA	TGME49_300280	1	1	1	1	1	448.511
BOVATA_004720	ATP-dependent protease La family protein	1173	20	0.0	66.9	7	F:GO:0003677; F:GO:0005524; P:GO:0030163; P:GO:0006508; F:GO:0004252; F:GO:0004176; P:GO:0009987	F:DNA binding; F:ATP binding; P:protein catabolic process; P:proteolysis; F:serine-type endopeptidase activity; F:ATP-dependent peptidase activity; P:cellular process	EC:3.4.21; EC:3.6.1.3; EC:3.6.1.15	Acting on peptide bonds (peptidases); Adenosinetriphosphatase; Nucleoside-triphosphate phosphatase	IPR003111 Lon, substrate-binding domain DOMAIN (SMART),IPR003593 AAA+ ATPase domain DOMAIN (SMART),IPR003959 ATPase, AAA-type, core DOMAIN (PFAM),IPR003111 Lon, substrate-binding domain DOMAIN (PFAM),IPR008269 Peptidase S16, Lon proteolytic domain DOMAIN (PFAM),IPR014721 Ribosomal protein S5 domain 2-type fold, subgroup DOMAIN (GENE3D),IPR004815 Lon protease, bacterial/eukaryotic-type FAMILY (TIG…	CDR96904	BBOV_III006020	BBM_III02350	NA	NA	1	1	1	0	1	290.03
BOVATA_004730	uroporphyrin-III C-methyltransferase, putative	170	1	5.37585	59.0	15	P:GO:0008152; F:GO:0016829; P:GO:0009236; F:GO:0008168; F:GO:0043115; F:GO:0004851; F:GO:0051266; P:GO:0006779; F:GO:0016491; F:GO:0003824; F:GO:0051287; P:GO:0019354; P:GO:0055114; F:GO:0016740; P:GO:0032259	P:metabolic process; F:lyase activity; P:cobalamin biosynthetic process; F:methyltransferase activity; F:precorrin-2 dehydrogenase activity; F:uroporphyrin-III C-methyltransferase activity; F:sirohydrochlorin ferrochelatase activity; P:porphyrin-containing compound biosynthetic process; F:oxidoreductase activity; F:catalytic activity; F:NAD binding; P:siroheme biosynthetic process; P:oxidation-re…				NA	NA	NA	NA	NA	0	0	1	0	0	0
BOVATA_004740	nucleoporin Spm1	857	20	0.0	53.0	4	P:GO:0006913; F:GO:0017056; P:GO:0006886; C:GO:0005643	P:nucleocytoplasmic transport; F:structural constituent of nuclear pore; P:intracellular protein transport; C:nuclear pore			IPR025574 Nucleoporin FG repeat REPEAT (PFAM),IPR007758 Nucleoporin, NSP1-like, C-terminal DOMAIN (PFAM),IPR026010 Nucleoporin NSP1/NUP62 FAMILY (PANTHER)	CDR96905	NA	BBM_III02345	NA	TGME49_273850	1	1	1	1	1	141.873
BOVATA_004750	C immunoglobulin-A-binding beta antigen, putative	367	20	3.16038E-8	45.8	1	P:GO:0007275	P:multicellular organism development				NA	NA	NA	NA	TGME49_211320	0	0	0	1	0	0
BOVATA_004760	titin-like protein, putative	279	3	0.0329995	47.67							NA	NA	NA	NA	NA	0	0	0	0	0	3.12126
BOVATA_004770	DNA-directed RNA polymerase II RPB4	129	20	5.76164E-82	82.95	12	F:GO:0000166; P:GO:0045948; F:GO:0003899; F:GO:0003727; P:GO:0034402; C:GO:0000932; P:GO:0031990; F:GO:0031369; P:GO:0006367; C:GO:0005665; F:GO:0003697; P:GO:0000288	F:nucleotide binding; P:positive regulation of translational initiation; F:DNA-directed 5'-3' RNA polymerase activity; F:single-stranded RNA binding; P:recruitment of 3'-end processing factors to RNA polymerase II holoenzyme complex; C:P-body; P:mRNA export from nucleus in response to heat stress; F:translation initiation factor binding; P:transcription initiation from RNA polymerase II promoter;…	EC:2.7.7.6	DNA-directed RNA polymerase	IPR006590 RNA polymerase II, Rpb4, core DOMAIN (SMART),IPR005574 RNA polymerase II, Rpb4 FAMILY (PFAM),IPR010997 HRDC-like DOMAIN (SUPERFAMILY)	CDR96906	BBOV_III006040	BBM_III02335	PF3D7_0205500	TGME49_231380	1	1	1	1	1	537.479
BOVATA_004780	PCI domain-containing protein	335	20	0.0	74.2	1	C:GO:0000502	C:proteasome complex			IPR000717 Proteasome component (PCI) domain DOMAIN (PFAM)	CDR96907	BBOV_III003080	NA	NA	NA	1	1	1	1	1	239.525
BOVATA_004790	ribosomal RNA-processing 7, putative	237	17	1.90782E-84	53.35	6	F:GO:0000166; F:GO:0003676; F:GO:0003677; F:GO:0003700; P:GO:0006351; P:GO:0006355	F:nucleotide binding; F:nucleic acid binding; F:DNA binding; F:transcription factor activity, sequence-specific DNA binding; P:transcription, DNA-templated; P:regulation of transcription, DNA-templated				CDR96908	NA	NA	NA	NA	1	1	0	0	0	334.37
BOVATA_004800	Extracellular matrix-binding ebh	2706	20	0.0	57.8	1	C:GO:0016020	C:membrane				CDR96360	NA	NA	PF3D7_1335400	NA	1	0	0	0	0	2.91166
BOVATA_004810	hypothetical protein	208	1	5.19244	54.0							NA	NA	NA	NA	NA	0	0	0	0	0	0
BOVATA_004820	hypothetical protein, conserved	1660	20	0.0	49.1	2	C:GO:0016020; C:GO:0016021	C:membrane; C:integral component of membrane				NA	NA	NA	NA	NA	1	0	0	0	0	0.174866
BOVATA_004830	mitochondrial import inner membrane translocase subunit	114	20	1.67251E-74	68.55	1	C:GO:0016021	C:integral component of membrane				CDR96915	BBOV_III008010	NA	NA	NA	1	1	1	1	1	682.406
BOVATA_004840	mRNA surveillance pelota	393	20	0.0	60.45	8	P:GO:0070481; C:GO:0005634; P:GO:0090305; C:GO:0005737; F:GO:0046872; P:GO:0071025; F:GO:0004519; P:GO:0070966	P:nuclear-transcribed mRNA catabolic process, non-stop decay; C:nucleus; P:nucleic acid phosphodiester bond hydrolysis; C:cytoplasm; F:metal ion binding; P:RNA surveillance; F:endonuclease activity; P:nuclear-transcribed mRNA catabolic process, no-go decay			IPR005140 eRF1 domain 1/Pelota-like DOMAIN (SMART),IPR005142 eRF1 domain 3 DOMAIN (PFAM),IPR005141 eRF1 domain 2 DOMAIN (PFAM),IPR005140 eRF1 domain 1/Pelota-like DOMAIN (PFAM),IPR029064 50S ribosomal protein L30e-like DOMAIN (GENE3D),IPR004405 Translation release factor pelota FAMILY (PANTHER),IPR029064 50S ribosomal protein L30e-like DOMAIN (SUPERFAMILY)	CDR96916	BBOV_III008000	BBM_III02310	PF3D7_0722100	TGME49_254450	1	1	0	1	1	125.46
BOVATA_004850	transcriptional regulator, putative	146	5	1.32881	48.0							NA	NA	NA	NA	NA	0	0	0	0	0	0
BOVATA_004860	N-formylglutamate amidohydrolase, putative	199	20	4.10778E-73	49.05	25	P:GO:0008360; P:GO:0009253; P:GO:0009252; F:GO:0008762; P:GO:0009058; F:GO:0008745; F:GO:0005525; P:GO:0051301; F:GO:0000166; P:GO:0006418; F:GO:0005524; F:GO:0004812; F:GO:0003824; F:GO:0016491; P:GO:0071555; F:GO:0016874; F:GO:0016614; P:GO:0006430; F:GO:0000049; P:GO:0007049; C:GO:0005737; F:GO:0004824; F:GO:0050660; P:GO:0055114; F:GO:0016787	P:regulation of cell shape; P:peptidoglycan catabolic process; P:peptidoglycan biosynthetic process; F:UDP-N-acetylmuramate dehydrogenase activity; P:biosynthetic process; F:N-acetylmuramoyl-L-alanine amidase activity; F:GTP binding; P:cell division; F:nucleotide binding; P:tRNA aminoacylation for protein translation; F:ATP binding; F:aminoacyl-tRNA ligase activity; F:catalytic activity; F:oxidor…				CDR96917	NA	NA	NA	NA	1	0	0	0	0	226.512
BOVATA_004870	hydrolase	419	20	0.0	63.8	1	F:GO:0016787	F:hydrolase activity			IPR029058 Alpha/Beta hydrolase fold DOMAIN (GENE3D),IPR029058 Alpha/Beta hydrolase fold DOMAIN (SUPERFAMILY)	CDR96918	BBOV_III006090	BBM_III02290	NA	NA	1	1	1	1	1	603.615
BOVATA_004880	signal peptide-containing protein	414	20	0.0	62.8	2	C:GO:0005623; P:GO:0045454	C:cell; P:cell redox homeostasis			IPR012336 Thioredoxin-like fold DOMAIN (SUPERFAMILY),IPR012336 Thioredoxin-like fold DOMAIN (SUPERFAMILY)	CDR96919	BBOV_III006100	BBM_III03170	PF3D7_1104400	TGME49_209950	1	1	1	1	1	637.148
BOVATA_004890	mRNA capping enzyme	423	20	0.0	64.75	2	P:GO:0006370; F:GO:0004484	P:7-methylguanosine mRNA capping; F:mRNA guanylyltransferase activity	EC:2.7.7.50	mRNA guanylyltransferase		CDR96920	BBOV_III006110	BBM_III02270	PF3D7_1414600	TGME49_305320	1	1	1	1	1	488.991
BOVATA_004900	ABC1 family protein, putative	1605	20	0.0	54.1	3	F:GO:0005524; F:GO:0004672; P:GO:0006468	F:ATP binding; F:protein kinase activity; P:protein phosphorylation			IPR004147 UbiB domain DOMAIN (PFAM),IPR001466 Beta-lactamase-related DOMAIN (PFAM),IPR012338 Beta-lactamase/transpeptidase-like DOMAIN (SUPERFAMILY),IPR012338 Beta-lactamase/transpeptidase-like DOMAIN (SUPERFAMILY),IPR011009 Protein kinase-like domain DOMAIN (SUPERFAMILY)	CDR96921	BBOV_III006120	NA	NA	NA	1	1	0	0	0	276.868
BOVATA_004910	hypothetical protein	649										NA	NA	NA	NA	NA	0	0	0	0	0	0
BOVATA_004920	serine threonine phosophatase PP1	301	20	0.0	93.85	5	F:GO:0004721; F:GO:0005515; F:GO:0046872; P:GO:0006470; C:GO:0020036	F:phosphoprotein phosphatase activity; F:protein binding; F:metal ion binding; P:protein dephosphorylation; C:Maurer's cleft	EC:3.1.3.16; EC:3.1.3.41	Protein-serine/threonine phosphatase; 4-nitrophenylphosphatase		CDR96922	BBOV_III006130	BBM_III02260	PF3D7_1414400	TGME49_310700	1	1	1	1	1	719.701
BOVATA_004930	zinc C3HC4 type protein	512	20	0.0	55.35	2	F:GO:0003676; F:GO:0008270	F:nucleic acid binding; F:zinc ion binding			IPR013083 Zinc finger, RING/FYVE/PHD-type DOMAIN (GENE3D),IPR001878 Zinc finger, CCHC-type DOMAIN (GENE3D),IPR025829 Zinc knuckle CX2CX3GHX4C DOMAIN (PFAM),IPR001841 Zinc finger, RING-type DOMAIN (PROSITE_PROFILES),IPR001878 Zinc finger, CCHC-type DOMAIN (PROSITE_PROFILES),IPR001878 Zinc finger, CCHC-type DOMAIN (SUPERFAMILY)	CDR96923	BBOV_III006140	NA	NA	NA	1	1	1	0	1	221.029
BOVATA_004940	carbohydrate kinase FGGY, putative	98	2	4.18734	51.0	9	P:GO:0005975; P:GO:0006508; C:GO:0016020; C:GO:0016021; F:GO:0008233; P:GO:0016310; F:GO:0016740; F:GO:0016773; F:GO:0016301	P:carbohydrate metabolic process; P:proteolysis; C:membrane; C:integral component of membrane; F:peptidase activity; P:phosphorylation; F:transferase activity; F:phosphotransferase activity, alcohol group as acceptor; F:kinase activity				NA	NA	NA	NA	NA	0	1	0	0	1	0
BOVATA_004950	dynein heavy chain 5 axonemal, putative	220	19	2.9917E-131	49.26	9	F:GO:0000166; F:GO:0016887; F:GO:0005524; F:GO:0003777; F:GO:0003779; C:GO:0016020; C:GO:0016021; C:GO:0030286; P:GO:0007018	F:nucleotide binding; F:ATPase activity; F:ATP binding; F:microtubule motor activity; F:actin binding; C:membrane; C:integral component of membrane; C:dynein complex; P:microtubule-based movement				CDR96925	NA	NA	NA	NA	1	0	1	0	0	489.136
BOVATA_004960	30S ribosomal protein S9	863	20	0.0	61.45	6	P:GO:0044260; P:GO:0010467; P:GO:0034641; C:GO:0005840; P:GO:0044238; C:GO:0009536	P:cellular macromolecule metabolic process; P:gene expression; P:cellular nitrogen compound metabolic process; C:ribosome; P:primary metabolic process; C:plastid			IPR014721 Ribosomal protein S5 domain 2-type fold, subgroup DOMAIN (GENE3D),IPR000754 Ribosomal protein S9 FAMILY (PFAM),IPR000754 Ribosomal protein S9 FAMILY (PANTHER),IPR020568 Ribosomal protein S5 domain 2-type fold DOMAIN (SUPERFAMILY)	CDR96926	NA	NA	NA	NA	1	1	1	0	0	85.5312
BOVATA_004970	Nop53	497	20	0.0	57.15	2	F:GO:0003899; P:GO:0006351	F:DNA-directed 5'-3' RNA polymerase activity; P:transcription, DNA-templated	EC:2.7.7.6	DNA-directed RNA polymerase		CDR96927	BBOV_III006160	NA	NA	NA	1	1	0	0	0	383.31
BOVATA_004980	para-nitrobenzyl esterase, putative	86	4	1.27406	52.75	1	F:GO:0016787	F:hydrolase activity				NA	NA	NA	NA	NA	0	1	1	0	0	0
BOVATA_004990	hypothetical protein, conserved	77	20	1.68891E-44	61.0							CDR96929	NA	NA	NA	NA	1	0	0	1	1	0
BOVATA_005000	2-octaprenyl-3-methyl-6-methoxy-1,4-benzoquinol hydroxylase, putative	391	2	3.6433	49.5	11	F:GO:0071949; F:GO:0050660; F:GO:0046872; F:GO:0016491; C:GO:0005829; F:GO:0016709; P:GO:0045454; P:GO:0055114; F:GO:0051536; P:GO:0006744; F:GO:0051537	F:FAD binding; F:flavin adenine dinucleotide binding; F:metal ion binding; F:oxidoreductase activity; C:cytosol; F:oxidoreductase activity, acting on paired donors, with incorporation or reduction of molecular oxygen, NAD(P)H as one donor, and incorporation of one atom of oxygen; P:cell redox homeostasis; P:oxidation-reduction process; F:iron-sulfur cluster binding; P:ubiquinone biosynthetic proc…				NA	NA	NA	NA	NA	0	0	0	0	0	26.4081
BOVATA_005010	peptidase C19 family protein	708	20	0.0	56.85	3	P:GO:0016579; F:GO:0036459; P:GO:0006511	P:protein deubiquitination; F:thiol-dependent ubiquitinyl hydrolase activity; P:ubiquitin-dependent protein catabolic process	EC:3.4.19.12	Ubiquitinyl hydrolase 1	IPR001394 Peptidase C19, ubiquitin carboxyl-terminal hydrolase DOMAIN (PFAM),IPR018200 Ubiquitin specific protease, conserved site CONSERVED_SITE (PROSITE_PATTERNS),IPR028889 Ubiquitin specific protease domain DOMAIN (PROSITE_PROFILES)	CDR96930	BBOV_III006180	NA	NA	NA	1	1	1	1	1	155.33
BOVATA_005020	molecular chaperone	326	20	3.70066E-166	55.0	1	C:GO:0016021	C:integral component of membrane			IPR001623 DnaJ domain DOMAIN (PRINTS),IPR001623 DnaJ domain DOMAIN (SMART),IPR001623 DnaJ domain DOMAIN (PFAM),IPR001623 DnaJ domain DOMAIN (GENE3D),IPR001623 DnaJ domain DOMAIN (PROSITE_PROFILES),IPR001623 DnaJ domain DOMAIN (SUPERFAMILY)	CDR96932	NA	NA	NA	NA	1	1	0	0	0	462.002
BOVATA_005030	Fanconi anemia group J	1166	20	0.0	46.85	6	F:GO:0003677; F:GO:0005524; P:GO:0032508; C:GO:0016021; F:GO:0004003; P:GO:0006139	F:DNA binding; F:ATP binding; P:DNA duplex unwinding; C:integral component of membrane; F:ATP-dependent DNA helicase activity; P:nucleobase-containing compound metabolic process	EC:3.6.1.3; EC:3.6.1.15	Adenosinetriphosphatase; Nucleoside-triphosphate phosphatase	IPR006555 ATP-dependent helicase, C-terminal DOMAIN (SMART),IPR006554 Helicase-like, DEXD box c2 type DOMAIN (SMART),IPR006555 ATP-dependent helicase, C-terminal DOMAIN (PFAM),IPR010614 DEAD2 DOMAIN (PFAM),IPR014013 Helicase superfamily 1/2, ATP-binding domain, DinG/Rad3-type DOMAIN (PROSITE_PROFILES),IPR027417 P-loop containing nucleoside triphosphate hydrolase DOMAIN (SUPERFAMILY),IPR027417 P-l…	CDR96934	BBOV_III006210	BBM_III03160	NA	NA	1	1	0	0	0	266.307
BOVATA_005040	hypothetical protein	180										NA	NA	NA	NA	NA	0	0	0	0	1	0
BOVATA_005050	RNA recognition motif-containing protein	302	20	1.70909E-175	83.15	2	F:GO:0000166; F:GO:0003676	F:nucleotide binding; F:nucleic acid binding				CDR96935	BBOV_III006220	BBM_III07730	NA	NA	1	1	1	1	1	395.458
BOVATA_005060	uracil-DNA glycosylase	341	20	0.0	69.55	4	C:GO:0005634; F:GO:0004844; P:GO:0006284; C:GO:0005739	C:nucleus; F:uracil DNA N-glycosylase activity; P:base-excision repair; C:mitochondrion			IPR005122 Uracil-DNA glycosylase-like DOMAIN (SMART),IPR005122 Uracil-DNA glycosylase-like DOMAIN (PFAM),IPR005122 Uracil-DNA glycosylase-like DOMAIN (GENE3D),IPR002043 Uracil-DNA glycosylase family 1 FAMILY (TIGRFAM),IPR002043 Uracil-DNA glycosylase family 1 FAMILY (PANTHER),IPR018085 Uracil-DNA glycosylase, active site ACTIVE_SITE (PROSITE_PATTERNS),IPR005122 Uracil-DNA glycosylase-like DOMAIN …	CDR96936	BBOV_III006230	BBM_III07735	PF3D7_1415000	NA	1	1	1	1	1	317.761
BOVATA_005070	zinc finger (CCCH type) motif-containing protein	429	20	0.0	70.4	2	F:GO:0003723; F:GO:0046872	F:RNA binding; F:metal ion binding			IPR000571 Zinc finger, CCCH-type DOMAIN (SMART),IPR007275 YTH domain DOMAIN (PFAM),IPR000571 Zinc finger, CCCH-type DOMAIN (GENE3D),IPR000571 Zinc finger, CCCH-type DOMAIN (PROSITE_PROFILES),IPR000571 Zinc finger, CCCH-type DOMAIN (PROSITE_PROFILES),IPR007275 YTH domain DOMAIN (PROSITE_PROFILES),IPR000571 Zinc finger, CCCH-type DOMAIN (SUPERFAMILY)	CDR96937	BBOV_III006240	BBM_III07740	NA	NA	1	1	1	1	1	232.57
BOVATA_005080	Extracellular matrix-binding ebh	2634	20	0.0	57.55	1	C:GO:0016020	C:membrane				CDR97012	NA	NA	NA	NA	1	0	0	0	0	0.676968
BOVATA_005090	hypothetical protein	110	3	0.552349	50.0	20	P:GO:0006890; F:GO:0016818; F:GO:0005198; F:GO:0008026; F:GO:0004386; F:GO:0004003; P:GO:0006568; P:GO:0006139; F:GO:0004425; F:GO:0000166; F:GO:0003676; F:GO:0003677; C:GO:0005634; F:GO:0005524; C:GO:0005737; P:GO:0032508; C:GO:0016020; C:GO:0016021; C:GO:0005829; F:GO:0016787	P:retrograde vesicle-mediated transport, Golgi to ER; F:hydrolase activity, acting on acid anhydrides, in phosphorus-containing anhydrides; F:structural molecule activity; F:ATP-dependent helicase activity; F:helicase activity; F:ATP-dependent DNA helicase activity; P:tryptophan metabolic process; P:nucleobase-containing compound metabolic process; F:indole-3-glycerol-phosphate synthase activity;…				NA	NA	NA	NA	NA	0	1	0	0	1	0
BOVATA_005100	hypothetical protein, conserved	1962	20	0.0	51.0	2	C:GO:0016020; C:GO:0016021	C:membrane; C:integral component of membrane				CDR71642	NA	NA	NA	NA	1	0	0	0	0	1.03565
BOVATA_005110	proteasome maturation factor ump1	134	20	3.29924E-87	58.4	1	P:GO:0043248	P:proteasome assembly				CDR96952	BBOV_III006250	NA	NA	NA	1	1	1	1	1	1082.2
BOVATA_005120	ribosomal large P2	141	20	2.74951E-25	69.95	3	F:GO:0003735; C:GO:0005840; P:GO:0006414	F:structural constituent of ribosome; C:ribosome; P:translational elongation				NA	BBOV_III006260	NA	PF3D7_0309600	TGME49_309810	1	1	1	1	1	3680.08
BOVATA_005130	phosphopantothenate-cysteine ligase 2-like protein, putative	127	20	8.49376E-35	62.15	3	P:GO:0015937; F:GO:0016874; F:GO:0004632	P:coenzyme A biosynthetic process; F:ligase activity; F:phosphopantothenate--cysteine ligase activity			IPR007085 DNA/pantothenate metabolism flavoprotein, C-terminal DOMAIN (PFAM),IPR007085 DNA/pantothenate metabolism flavoprotein, C-terminal DOMAIN (GENE3D),IPR007085 DNA/pantothenate metabolism flavoprotein, C-terminal DOMAIN (SUPERFAMILY)	NA	NA	NA	NA	NA	0	1	0	1	1	57.4677
BOVATA_005140	dual-specificity phosphatase	385	20	0.0	54.35	2	P:GO:0006470; F:GO:0008138	P:protein dephosphorylation; F:protein tyrosine/serine/threonine phosphatase activity	EC:3.1.3.16; EC:3.1.3.41	Protein-serine/threonine phosphatase; 4-nitrophenylphosphatase		CDR96947	BBOV_III006280	NA	NA	NA	1	1	1	0	1	192.692
BOVATA_005150	N2227-like family protein, putative	413	20	0.0	69.45	2	C:GO:0016020; C:GO:0016021	C:membrane; C:integral component of membrane				NA	BBOV_III006290	BBM_III07775	NA	NA	1	1	1	1	1	149.908
BOVATA_005160	ribosomal protein	113	20	1.28221E-61	69.55	2	C:GO:0016021; C:GO:0005840	C:integral component of membrane; C:ribosome				NA	NA	NA	NA	NA	1	1	1	0	1	142.019
BOVATA_005170	hypothetical protein, conserved	137	20	2.99143E-80	61.75	3	F:GO:0003824; C:GO:0016020; C:GO:0016021	F:catalytic activity; C:membrane; C:integral component of membrane				NA	NA	NA	NA	NA	1	1	1	1	1	178.888
BOVATA_005180	pwi domain-containing protein	432	20	2.18482E-148	70.65	1	P:GO:0006397	P:mRNA processing				CDR96949	NA	NA	NA	NA	1	1	1	0	1	711.583
BOVATA_005190	YT521-B-like family protein	323	20	0.0	59.35	1	F:GO:0003723	F:RNA binding			IPR007275 YTH domain DOMAIN (PFAM),IPR007275 YTH domain DOMAIN (PROSITE_PROFILES)	CDR96950	BBOV_III006330	BBM_III09305	NA	NA	1	1	1	1	0	1124.13
BOVATA_005200	Extracellular matrix-binding ebh	2502	20	0.0	63.65	1	C:GO:0016020	C:membrane				CDR98089	NA	NA	NA	NA	1	0	0	0	0	7.30914
BOVATA_005210	testis-specific zinc finger topi, putative	163	7	3.40485	46.71	5	F:GO:0003676; F:GO:0046872; F:GO:0003824; F:GO:0008484; P:GO:0008152	F:nucleic acid binding; F:metal ion binding; F:catalytic activity; F:sulfuric ester hydrolase activity; P:metabolic process				NA	NA	NA	NA	NA	0	0	0	0	1	0
BOVATA_005220	hypothetical protein, conserved	1789	20	0.0	50.7	2	C:GO:0016020; C:GO:0016021	C:membrane; C:integral component of membrane				CDR96544	NA	NA	NA	NA	1	0	0	0	0	0.0927182
BOVATA_005230	Extracellular matrix-binding ebh, putative	732	20	1.20311E-109	49.8	3	F:GO:0046872; C:GO:0016020; C:GO:0016021	F:metal ion binding; C:membrane; C:integral component of membrane				NA	NA	NA	NA	NA	1	0	0	0	0	0.623156
BOVATA_005240	AP2 domain transcription factor AP2X-5, putative	434	20	0.0	54.75	2	F:GO:0003700; P:GO:0006355	F:transcription factor activity, sequence-specific DNA binding; P:regulation of transcription, DNA-templated				CDR96961	BBOV_III005780	NA	NA	NA	1	1	0	0	0	38.4106
BOVATA_005250	PCI domain-containing protein	514	20	0.0	64.7	9	P:GO:0090502; F:GO:0003743; P:GO:0001731; F:GO:0004525; C:GO:0016282; P:GO:0006396; C:GO:0033290; P:GO:0006446; C:GO:0005852	P:RNA phosphodiester bond hydrolysis, endonucleolytic; F:translation initiation factor activity; P:formation of translation preinitiation complex; F:ribonuclease III activity; C:eukaryotic 43S preinitiation complex; P:RNA processing; C:eukaryotic 48S preinitiation complex; P:regulation of translational initiation; C:eukaryotic translation initiation factor 3 complex	EC:3.1.30; EC:3.1.26; EC:3.1.26.3	Acting on ester bonds; Acting on ester bonds; Ribonuclease III		CDR96962	BBOV_III005760	BBM_III07725	PF3D7_0528200	TGME49_273520	1	1	1	1	1	1067.69
BOVATA_005260	hypothetical protein	323	3	3.17079	46.0							NA	NA	NA	NA	NA	0	0	0	0	0	0
BOVATA_005270	small nuclear ribonucleoprotein	209	20	6.3678E-146	67.95	5	F:GO:0000166; C:GO:0030529; C:GO:0019013; F:GO:0017069; P:GO:0000398	F:nucleotide binding; C:intracellular ribonucleoprotein complex; C:viral nucleocapsid; F:snRNA binding; P:mRNA splicing, via spliceosome				CDR96964	BBOV_III005750	BBM_III07715	PF3D7_0935000	TGME49_209690	1	1	1	1	1	696.626
BOVATA_005280	AGC kinase	359	20	0.0	74.65	3	F:GO:0005524; P:GO:0046777; F:GO:0004674	F:ATP binding; P:protein autophosphorylation; F:protein serine/threonine kinase activity	EC:2.7.11	Transferring phosphorus-containing groups		CDR96965	BBOV_III005740	BBM_III07710	PF3D7_0934800	TGME49_226030	1	1	1	1	1	1095.04
BOVATA_005290	single-stranded DNA-binding protein, putative	119	10	3.72392E-9	55.2	12	F:GO:0003677; F:GO:0005524; P:GO:0006351; F:GO:0003824; P:GO:0008152; P:GO:0006355; P:GO:0006003; P:GO:0006000; P:GO:0016310; P:GO:0046835; F:GO:0016301; F:GO:0003873	F:DNA binding; F:ATP binding; P:transcription, DNA-templated; F:catalytic activity; P:metabolic process; P:regulation of transcription, DNA-templated; P:fructose 2,6-bisphosphate metabolic process; P:fructose metabolic process; P:phosphorylation; P:carbohydrate phosphorylation; F:kinase activity; F:6-phosphofructo-2-kinase activity				NA	NA	NA	NA	NA	0	1	0	0	1	20.9083
BOVATA_005300	hypothetical protein	1165	20	0.0	50.8	2	F:GO:0005509; F:GO:0016787	F:calcium ion binding; F:hydrolase activity			IPR006186 Serine/threonine-specific protein phosphatase/bis(5-nucleosyl)-tetraphosphatase DOMAIN (PRINTS),IPR006186 Serine/threonine-specific protein phosphatase/bis(5-nucleosyl)-tetraphosphatase DOMAIN (SMART),IPR029052 Metallo-dependent phosphatase-like DOMAIN (GENE3D),IPR002048 EF-hand domain DOMAIN (PROSITE_PROFILES),IPR002048 EF-hand domain DOMAIN (PROSITE_PROFILES),IPR029052 Metallo-depende…	CDR96966	BBOV_III005730	NA	NA	NA	1	1	0	0	0	310.673
BOVATA_005310	heat shock mitochondrial protein, putative	113	20	0.292921	64.25	4	F:GO:0000166; F:GO:0005524; P:GO:0006508; F:GO:0008233	F:nucleotide binding; F:ATP binding; P:proteolysis; F:peptidase activity				NA	NA	NA	NA	NA	1	1	0	1	1	0
BOVATA_005320	tRNA pseudouridine(55) synthase	232	20	1.5767E-130	56.8	4	P:GO:0001522; F:GO:0003723; P:GO:0006396; F:GO:0009982	P:pseudouridine synthesis; F:RNA binding; P:RNA processing; F:pseudouridine synthase activity	EC:5.4.99.12	tRNA pseudouridine(38-40) synthase	IPR002501 Pseudouridine synthase II, N-terminal DOMAIN (PFAM),IPR014780 tRNA pseudouridine synthase II, TruB FAMILY (PANTHER),IPR020103 Pseudouridine synthase, catalytic domain DOMAIN (SUPERFAMILY)	CDR96967	BBOV_III005720	BBM_III07700	NA	NA	1	1	1	1	0	4.11107
BOVATA_005330	hypothetical protein, conserved	148	20	7.15679E-30	54.95	1	C:GO:0020011	C:apicoplast				NA	BBOV_III005710	NA	NA	NA	1	1	1	1	1	747.828
BOVATA_005340	cation channel family protein	876	20	0.0	60.25	3	F:GO:0005216; P:GO:0034220; C:GO:0016021	F:ion channel activity; P:ion transmembrane transport; C:integral component of membrane			IPR005821 Ion transport domain DOMAIN (PFAM)	CDR96969	BBOV_III005700	NA	NA	NA	1	1	0	0	0	436.6
BOVATA_005350	decapping 5	489	20	0.0	60.1	8	F:GO:0042803; P:GO:0031087; P:GO:0010606; P:GO:0033962; C:GO:0000932; C:GO:0005829; F:GO:0003729; P:GO:0017148	F:protein homodimerization activity; P:deadenylation-independent decapping of nuclear-transcribed mRNA; P:positive regulation of cytoplasmic mRNA processing body assembly; P:cytoplasmic mRNA processing body assembly; C:P-body; C:cytosol; F:mRNA binding; P:negative regulation of translation				CDR96970	BBOV_III005690	NA	NA	NA	1	1	1	0	0	1253.29
BOVATA_005360	WD G-beta repeat-containing protein, putative	1691	20	0.0	50.6	4	C:GO:0005634; P:GO:0006351; C:GO:0016020; C:GO:0016021	C:nucleus; P:transcription, DNA-templated; C:membrane; C:integral component of membrane			IPR001680 WD40 repeat REPEAT (SMART),IPR015943 WD40/YVTN repeat-like-containing domain DOMAIN (GENE3D),IPR015943 WD40/YVTN repeat-like-containing domain DOMAIN (GENE3D),IPR015943 WD40/YVTN repeat-like-containing domain DOMAIN (GENE3D)	CDR96971	BBOV_III005680	NA	NA	NA	1	1	0	0	0	115.846
BOVATA_005370	hypothetical protein	1168	20	0.0	52.6	2	C:GO:0016020; C:GO:0016021	C:membrane; C:integral component of membrane				CDR96972	BBOV_III005670	BBM_III07815	NA	NA	1	1	1	0	0	203.258
BOVATA_005380	pyridine nucleotide transhydrogenase, putative	1084	20	0.0	54.75	2	C:GO:0016020; C:GO:0016021	C:membrane; C:integral component of membrane				CDR96973	BBOV_III005660	NA	NA	NA	1	1	0	0	0	186.607
BOVATA_005390	ABC transporter family protein	1547	20	0.0	58.95	4	F:GO:0005524; F:GO:0042626; P:GO:0055085; C:GO:0016021	F:ATP binding; F:ATPase activity, coupled to transmembrane movement of substances; P:transmembrane transport; C:integral component of membrane	EC:3.6.1.3; EC:3.6.1.15	Adenosinetriphosphatase; Nucleoside-triphosphate phosphatase		CDR96974	NA	NA	PF3D7_0112200	NA	1	1	0	0	0	61.6796
BOVATA_005400	ribosome binding protein	1489	20	0.0	66.1	1	C:GO:0016020	C:membrane				NA	NA	NA	NA	NA	1	0	0	0	0	6.01553
BOVATA_005410	Extracellular matrix-binding ebh, putative	737	20	3.93241E-84	48.4	3	F:GO:0046872; C:GO:0016020; C:GO:0016021	F:metal ion binding; C:membrane; C:integral component of membrane				NA	NA	NA	NA	NA	1	0	0	0	0	112.926
BOVATA_005420	hypothetical protein, conserved	306	20	3.89666E-113	67.35	2	C:GO:0016020; C:GO:0016021	C:membrane; C:integral component of membrane				CDR97708	NA	NA	NA	NA	1	0	0	0	0	1792.62
BOVATA_005430	phospho phosphatase, putative	514	20	4.30194E-155	48.6	7	F:GO:0004722; F:GO:0004721; F:GO:0003824; C:GO:0016020; P:GO:0006470; C:GO:0016021; F:GO:0016787	F:protein serine/threonine phosphatase activity; F:phosphoprotein phosphatase activity; F:catalytic activity; C:membrane; P:protein dephosphorylation; C:integral component of membrane; F:hydrolase activity				CDR95260	NA	NA	NA	NA	1	0	0	0	0	2.98506
BOVATA_005440	hypothetical protein, conserved	186	20	8.25459E-83	77.8						IPR010884 6-Cysteine (6-Cys) domain DOMAIN (PFAM),IPR010884 6-Cysteine (6-Cys) domain DOMAIN (PROSITE_PROFILES)	CDR97182	NA	NA	NA	NA	1	1	1	1	1	3.34421
BOVATA_005450	Extracellular matrix-binding ebh	457	20	1.29858E-43	47.0	1	C:GO:0016020	C:membrane				NA	NA	NA	NA	NA	1	0	0	0	0	7.89438
BOVATA_005460	Ribosome-binding protein 1	322	20	2.42069E-140	72.4	1	C:GO:0016020	C:membrane				NA	NA	NA	NA	NA	1	0	0	0	0	43.0136
BOVATA_005470	ABC ATP-binding domain containing protein	1547	20	0.0	59.05	5	F:GO:0005524; F:GO:0042626; P:GO:0055085; C:GO:0016021; P:GO:0044765	F:ATP binding; F:ATPase activity, coupled to transmembrane movement of substances; P:transmembrane transport; C:integral component of membrane; P:single-organism transport	EC:3.6.1.3; EC:3.6.1.15	Adenosinetriphosphatase; Nucleoside-triphosphate phosphatase		CDR96986	BBOV_III005820	NA	NA	NA	1	1	0	0	0	299.981
BOVATA_005480	surp module domain-containing protein	483	20	0.0	67.65	2	F:GO:0003723; P:GO:0006396	F:RNA binding; P:RNA processing				CDR96987	BBOV_III005810	BBM_III07960	PF3D7_1474500	TGME49_246500	1	1	1	1	1	237.734
BOVATA_005490	ABC transporter family protein	1544	20	0.0	60.05	4	F:GO:0005524; F:GO:0042626; P:GO:0055085; C:GO:0016021	F:ATP binding; F:ATPase activity, coupled to transmembrane movement of substances; P:transmembrane transport; C:integral component of membrane	EC:3.6.1.3; EC:3.6.1.15	Adenosinetriphosphatase; Nucleoside-triphosphate phosphatase	IPR003593 AAA+ ATPase domain DOMAIN (SMART),IPR003439 ABC transporter-like DOMAIN (PFAM),IPR017871 ABC transporter, conserved site CONSERVED_SITE (PROSITE_PATTERNS),IPR011527 ABC transporter type 1, transmembrane domain DOMAIN (PROSITE_PROFILES),IPR003439 ABC transporter-like DOMAIN (PROSITE_PROFILES),IPR011527 ABC transporter type 1, transmembrane domain DOMAIN (PROSITE_PROFILES),IPR003439 ABC t…	CDR96988	NA	BBM_III08070	NA	NA	1	1	0	0	0	954.843
BOVATA_005500	stage II sporulation E, putative	141	3	0.94003	52.67							NA	NA	NA	NA	NA	0	0	0	0	0	0
BOVATA_005510	ABC transporter family protein	1521	20	0.0	59.3	4	F:GO:0005524; F:GO:0042626; P:GO:0055085; C:GO:0016021	F:ATP binding; F:ATPase activity, coupled to transmembrane movement of substances; P:transmembrane transport; C:integral component of membrane	EC:3.6.1.3; EC:3.6.1.15	Adenosinetriphosphatase; Nucleoside-triphosphate phosphatase		CDR96989	BBOV_III005570	NA	NA	NA	1	1	0	0	0	448.516
BOVATA_005520	spore coat protein, putative	107	1	1.16093	53.0							NA	NA	NA	NA	NA	0	0	0	1	0	14.727
BOVATA_005530	hypothetical protein	391	20	0.0	70.3	4	C:GO:0005789; P:GO:0015031; C:GO:0016021; F:GO:0008565	C:endoplasmic reticulum membrane; P:protein transport; C:integral component of membrane; F:protein transporter activity			IPR004728 Translocation protein Sec62 FAMILY (PFAM),IPR004728 Translocation protein Sec62 FAMILY (PANTHER)	CDR96991	BBOV_III005550	BBM_III07945	PF3D7_1438100	TGME49_293570	1	1	1	1	1	233.643
BOVATA_005540	ubiquitin, putative	245	20	2.84637E-148	52.2	16	F:GO:0016887; F:GO:0016757; F:GO:0042626; P:GO:0055085; F:GO:0008233; P:GO:0006810; F:GO:0000166; F:GO:0005524; P:GO:0005975; F:GO:0003824; P:GO:0006508; C:GO:0016020; C:GO:0016021; F:GO:0016740; F:GO:0030246; F:GO:0033831	F:ATPase activity; F:transferase activity, transferring glycosyl groups; F:ATPase activity, coupled to transmembrane movement of substances; P:transmembrane transport; F:peptidase activity; P:transport; F:nucleotide binding; F:ATP binding; P:carbohydrate metabolic process; F:catalytic activity; P:proteolysis; C:membrane; C:integral component of membrane; F:transferase activity; F:carbohydrate bin…			IPR000626 Ubiquitin domain DOMAIN (PROSITE_PROFILES)	CDR96992	BBOV_III005540	NA	NA	NA	1	1	0	0	0	1874.02
BOVATA_005550	longevity-assurance domain-containing protein	342	20	1.86458E-173	50.4	2	C:GO:0016021; C:GO:0005783	C:integral component of membrane; C:endoplasmic reticulum				CDR96993	NA	BBM_III07930	PF3D7_1403700	TGME49_316450	1	1	0	0	1	621.174
BOVATA_005560	amidohydrolase 3, putative	108	2	4.91342	48.0	4	F:GO:0016810; F:GO:0003723; F:GO:0030145; F:GO:0016787	F:hydrolase activity, acting on carbon-nitrogen (but not peptide) bonds; F:RNA binding; F:manganese ion binding; F:hydrolase activity				NA	NA	NA	NA	NA	1	0	0	1	1	41.0842
BOVATA_005570	cytochrome c	135	20	1.23169E-69	76.45	7	C:GO:0005758; C:GO:0005746; F:GO:0046872; F:GO:0009055; P:GO:0006123; P:GO:0006122; F:GO:0020037	C:mitochondrial intermembrane space; C:mitochondrial respiratory chain; F:metal ion binding; F:electron carrier activity; P:mitochondrial electron transport, cytochrome c to oxygen; P:mitochondrial electron transport, ubiquinol to cytochrome c; F:heme binding			IPR002327 Cytochrome c, class IA/ IB FAMILY (PRINTS),IPR009056 Cytochrome c-like domain DOMAIN (PFAM),IPR009056 Cytochrome c-like domain DOMAIN (GENE3D),IPR002327 Cytochrome c, class IA/ IB FAMILY (PANTHER),IPR009056 Cytochrome c-like domain DOMAIN (PROSITE_PROFILES),IPR009056 Cytochrome c-like domain DOMAIN (SUPERFAMILY)	CDR96994	BBOV_III005520	BBM_III07925	PF3D7_1404100	TGME49_219750	1	1	1	1	1	1248.35
BOVATA_005580	hypothetical protein	454	12	0.0	53.83	4	C:GO:0005634; C:GO:0016020; C:GO:0016021; C:GO:0005730	C:nucleus; C:membrane; C:integral component of membrane; C:nucleolus				CDR96995	BBOV_III005510	BBM_III07920	NA	NA	1	1	0	0	0	90.4262
BOVATA_005590	ABC-type metal ion transport periplasmic component surface adhesin	2354	20	0.0	49.0	2	C:GO:0016020; P:GO:0006810	C:membrane; P:transport				CDR96996	BBOV_III005500	NA	NA	NA	1	0	0	0	1	194.992
BOVATA_005600	pseudouridine synthase	99	20	2.14223E-47	53.05	4	P:GO:0001522; F:GO:0003723; P:GO:0008033; F:GO:0009982	P:pseudouridine synthesis; F:RNA binding; P:tRNA processing; F:pseudouridine synthase activity	EC:5.4.99.12	tRNA pseudouridine(38-40) synthase		NA	NA	NA	NA	NA	1	1	0	0	1	13.8227
BOVATA_005610	ubiquitin domain containing protein, putative	462	20	0.0	51.55						IPR015496 Ubiquilin FAMILY (PANTHER),IPR015940 Ubiquitin-associated domain DOMAIN (PROSITE_PROFILES),IPR009060 UBA-like DOMAIN (SUPERFAMILY)	CDR96998	BBOV_III005480	NA	NA	NA	1	1	1	0	0	136.701
BOVATA_005620	pre translocase subunit, putative	287	5	0.69282	44.6	8	P:GO:0006605; C:GO:0016020; P:GO:0065002; P:GO:0015031; C:GO:0016021; P:GO:0006810; C:GO:0005622; C:GO:0005886	P:protein targeting; C:membrane; P:intracellular protein transmembrane transport; P:protein transport; C:integral component of membrane; P:transport; C:intracellular; C:plasma membrane				NA	NA	NA	NA	NA	0	0	0	0	0	0
BOVATA_005630	calcium-dependent kinase CDPK5	676	20	0.0	70.05	6	F:GO:0005524; F:GO:0032440; F:GO:0005509; F:GO:0004683; P:GO:0055114; P:GO:0006468	F:ATP binding; F:2-alkenal reductase [NAD(P)] activity; F:calcium ion binding; F:calmodulin-dependent protein kinase activity; P:oxidation-reduction process; P:protein phosphorylation	EC:2.7.11; EC:1.3.1.74; EC:2.7.11.17	Transferring phosphorus-containing groups; 2-alkenal reductase (NAD(P)(+)); Calcium/calmodulin-dependent protein kinase	IPR002048 EF-hand domain DOMAIN (SMART),IPR000719 Protein kinase domain DOMAIN (SMART),IPR002048 EF-hand domain DOMAIN (PFAM),IPR000719 Protein kinase domain DOMAIN (PFAM),IPR018247 EF-Hand 1, calcium-binding site BINDING_SITE (PROSITE_PATTERNS),IPR017441 Protein kinase, ATP binding site BINDING_SITE (PROSITE_PATTERNS),IPR008271 Serine/threonine-protein kinase, active site ACTIVE_SITE (PROSITE_PA…	CDR96999	BBOV_III005470	BBM_III07905	PF3D7_1337800	TGME49_224950	1	1	1	1	1	293.835
BOVATA_005640	peptidyl-prolyl cis-trans isomerase, putative	130	4	1.86212	51.5	6	F:GO:0003755; P:GO:0000413; P:GO:0006457; P:GO:0006950; F:GO:0016853; F:GO:0016787	F:peptidyl-prolyl cis-trans isomerase activity; P:protein peptidyl-prolyl isomerization; P:protein folding; P:response to stress; F:isomerase activity; F:hydrolase activity				NA	NA	NA	NA	NA	0	0	0	0	1	0
BOVATA_005650	hypothetical protein	200	14	3.11298E-66	53.93	5	F:GO:0008270; F:GO:0046872; F:GO:0005509; C:GO:0016020; C:GO:0016021	F:zinc ion binding; F:metal ion binding; F:calcium ion binding; C:membrane; C:integral component of membrane				CDR97001	NA	NA	NA	NA	1	0	0	0	0	75.0574
BOVATA_005660	oxysterol-binding protein, putative	825	20	0.0	60.6							CDR97002	BBOV_III005450	BBM_III07890	NA	NA	1	1	1	1	1	770.152
BOVATA_005670	terminase, putative	271	14	0.492982	55.43	1	P:GO:0006323	P:DNA packaging				NA	NA	NA	NA	NA	0	0	0	0	0	0
BOVATA_005680	origin recognition complex subunit 4 isoform X1, putative	478	20	1.40893E-158	46.05	17	P:GO:0006270; C:GO:0000808; P:GO:0006260; C:GO:0005664; C:GO:0005730; C:GO:0000784; C:GO:0005654; F:GO:0000166; F:GO:0003677; F:GO:0003688; C:GO:0000781; F:GO:0005524; C:GO:0005634; F:GO:0005515; C:GO:0005737; P:GO:0000082; C:GO:0015629	P:DNA replication initiation; C:origin recognition complex; P:DNA replication; C:nuclear origin of replication recognition complex; C:nucleolus; C:nuclear chromosome, telomeric region; C:nucleoplasm; F:nucleotide binding; F:DNA binding; F:DNA replication origin binding; C:chromosome, telomeric region; F:ATP binding; C:nucleus; F:protein binding; C:cytoplasm; P:G1/S transition of mitotic cell cycl…				CDR97003	BBOV_III005440	NA	NA	NA	1	1	0	0	1	249.243
BOVATA_005690	rhs element Vgr family protein, putative	1006	20	0.0	46.55	6	F:GO:0003677; C:GO:0005826; C:GO:0005737; P:GO:1903475; C:GO:0005829; C:GO:0005576	F:DNA binding; C:actomyosin contractile ring; C:cytoplasm; P:mitotic actomyosin contractile ring assembly; C:cytosol; C:extracellular region			IPR001005 SANT/Myb domain DOMAIN (SMART),IPR001005 SANT/Myb domain DOMAIN (PFAM),IPR017930 Myb domain DOMAIN (PROSITE_PROFILES),IPR009057 Homeobox domain-like DOMAIN (SUPERFAMILY)	CDR97005	NA	NA	NA	NA	1	0	0	0	0	301.696
BOVATA_005700	tetratricopeptide repeat domain containing protein	539	20	0.0	57.05	3	P:GO:0032781; F:GO:0051087; F:GO:0001671	P:positive regulation of ATPase activity; F:chaperone binding; F:ATPase activator activity			IPR015310 Activator of Hsp90 ATPase, N-terminal DOMAIN (SMART),IPR019734 Tetratricopeptide repeat REPEAT (SMART),IPR011990 Tetratricopeptide-like helical domain DOMAIN (GENE3D),IPR015310 Activator of Hsp90 ATPase, N-terminal DOMAIN (PFAM),IPR019734 Tetratricopeptide repeat REPEAT (PFAM),IPR023566 Peptidyl-prolyl cis-trans isomerase, FKBP-type FAMILY (PANTHER),IPR013026 Tetratricopeptide repeat-co…	CDR97006	BBOV_III005420	BBM_III07870	PF3D7_1334200	TGME49_314100	1	1	0	0	0	491.694
BOVATA_005710	myosin head (motor domain) domain-containing protein, putative	1570	20	0.0	48.9	5	F:GO:0000166; C:GO:0016459; F:GO:0005524; F:GO:0003779; F:GO:0003774	F:nucleotide binding; C:myosin complex; F:ATP binding; F:actin binding; F:motor activity			IPR000048 IQ motif, EF-hand binding site BINDING_SITE (SMART),IPR000048 IQ motif, EF-hand binding site BINDING_SITE (PFAM),IPR000048 IQ motif, EF-hand binding site BINDING_SITE (PROSITE_PROFILES),IPR000048 IQ motif, EF-hand binding site BINDING_SITE (PROSITE_PROFILES),IPR000048 IQ motif, EF-hand binding site BINDING_SITE (PROSITE_PROFILES),IPR000408 Regulator of chromosome condensation, RCC1 REPE…	CDR97007	BBOV_III005410	NA	NA	NA	1	1	1	0	0	42.2606
BOVATA_005720	cwfj c-terminus 1 family protein, putative	320	20	0.0	58.65	1	F:GO:0003824	F:catalytic activity			IPR006768 Cwf19-like, C-terminal domain-1 DOMAIN (PFAM),IPR006767 Cwf19-like protein, C-terminal domain-2 DOMAIN (PFAM)	CDR97008	BBOV_III005400	BBM_III07855	NA	NA	1	1	0	0	1	464.055
BOVATA_005730	metal-binding domain in RNase L RLI family protein	267	20	0.0	65.8	2	P:GO:0006364; C:GO:0044424	P:rRNA processing; C:intracellular part				CDR97009	BBOV_III005390	NA	NA	NA	1	1	1	1	1	191.189
BOVATA_005740	G- beta WD-40 repeat containing protein	770	20	0.0	62.1	3	P:GO:0000375; C:GO:0005681; F:GO:0016740	P:RNA splicing, via transesterification reactions; C:spliceosomal complex; F:transferase activity				CDR97010	BBOV_III005380	NA	NA	NA	1	1	1	1	1	863.292
BOVATA_005750	xylem cysteine ase 1-like protein, putative	797	11	0.0	60.91	2	P:GO:0006351; P:GO:0006355	P:transcription, DNA-templated; P:regulation of transcription, DNA-templated				CDR97011	BBOV_III005370	BBM_II03270	NA	NA	1	1	0	0	0	569.628
BOVATA_005760	BT1 domain containing protein, putative	400	1	0.160237	60.0							NA	NA	NA	NA	TGME49_243170	1	0	0	0	0	15925.4
BOVATA_005770	hypothetical protein, conserved	947	20	0.0	69.35						IPR010884 6-Cysteine (6-Cys) domain DOMAIN (PFAM),IPR010884 6-Cysteine (6-Cys) domain DOMAIN (PROSITE_PROFILES)	CDR97245	NA	NA	NA	NA	1	1	0	0	0	10.0277
BOVATA_005780	hypothetical protein, conserved	2611	20	0.0	51.1	2	C:GO:0016020; C:GO:0016021	C:membrane; C:integral component of membrane				NA	NA	NA	NA	NA	1	0	0	0	0	8.11576
BOVATA_005790	phenyl alanine ammonia-lyase 3, putative	802	1	0.621556	49.0	8	P:GO:0006559; C:GO:0005737; F:GO:0003824; F:GO:0016829; P:GO:0009698; F:GO:0045548; F:GO:0016841; P:GO:0009800	P:L-phenylalanine catabolic process; C:cytoplasm; F:catalytic activity; F:lyase activity; P:phenylpropanoid metabolic process; F:phenylalanine ammonia-lyase activity; F:ammonia-lyase activity; P:cinnamic acid biosynthetic process				NA	NA	NA	NA	NA	0	0	0	0	0	0
BOVATA_005800	Ribosome-binding protein 1, putative	2131	20	1.52786E-136	58.6	2	C:GO:0016020; C:GO:0016021	C:membrane; C:integral component of membrane				NA	NA	NA	NA	NA	1	0	0	0	0	1.20649
BOVATA_005810	duplicated carbonic anhydrase	884	20	0.0	65.85	1	C:GO:0016020	C:membrane			IPR001148 Alpha carbonic anhydrase DOMAIN (SMART),IPR001148 Alpha carbonic anhydrase DOMAIN (GENE3D),IPR001148 Alpha carbonic anhydrase DOMAIN (PFAM),IPR023561 Carbonic anhydrase, alpha-class FAMILY (PANTHER),IPR001148 Alpha carbonic anhydrase DOMAIN (PROSITE_PROFILES),IPR001148 Alpha carbonic anhydrase DOMAIN (SUPERFAMILY),IPR001148 Alpha carbonic anhydrase DOMAIN (SUPERFAMILY)	CDR97019	BBOV_III005360	NA	NA	NA	1	1	0	1	1	539.79
BOVATA_005820	beta-catenin family protein, putative	507	20	0.0	64.45						IPR013180 Beta-catenin-like protein 1, N-terminal DOMAIN (SMART),IPR013180 Beta-catenin-like protein 1, N-terminal DOMAIN (PFAM),IPR011989 Armadillo-like helical DOMAIN (GENE3D),IPR016024 Armadillo-type fold DOMAIN (SUPERFAMILY)	CDR97020	BBOV_III005350	BBM_II03265	PF3D7_1138600	TGME49_239930	1	1	1	0	1	237.604
BOVATA_005830	hypothetical protein, conserved	941	20	0.0	58.05	2	C:GO:0016020; C:GO:0016021	C:membrane; C:integral component of membrane			IPR001623 DnaJ domain DOMAIN (PRINTS),IPR001623 DnaJ domain DOMAIN (SMART),IPR011990 Tetratricopeptide-like helical domain DOMAIN (GENE3D),IPR001623 DnaJ domain DOMAIN (GENE3D),IPR001623 DnaJ domain DOMAIN (PFAM),IPR001623 DnaJ domain DOMAIN (PROSITE_PROFILES),IPR001623 DnaJ domain DOMAIN (SUPERFAMILY),IPR011990 Tetratricopeptide-like helical domain DOMAIN (SUPERFAMILY)	CDR97021	BBOV_III005340	NA	NA	NA	1	1	1	1	1	48.6072
BOVATA_005840	clathrin-coat assembly protein	1941	20	0.0	70.6	4	F:GO:0008565; C:GO:0005794; C:GO:0030125; P:GO:0006886	F:protein transporter activity; C:Golgi apparatus; C:clathrin vesicle coat; P:intracellular protein transport				CDR97025	BBOV_III005310	NA	NA	NA	1	1	0	0	0	199.372
BOVATA_005850	hypothetical protein, conserved	679	20	0.0	46.2							CDR97026	BBOV_III005300	NA	NA	NA	1	1	0	0	0	118.725
BOVATA_005860	nucleoside diphosphate kinase	150	20	7.63751E-98	76.75	8	F:GO:0000166; P:GO:0006228; P:GO:0006241; P:GO:0006183; F:GO:0043167; P:GO:0006165; F:GO:0004550; C:GO:0005622	F:nucleotide binding; P:UTP biosynthetic process; P:CTP biosynthetic process; P:GTP biosynthetic process; F:ion binding; P:nucleoside diphosphate phosphorylation; F:nucleoside diphosphate kinase activity; C:intracellular	EC:2.7.4.6	Nucleoside-diphosphate kinase		CDR97027	BBOV_III005290	BBM_II03405	PF3D7_1366500	TGME49_295350	1	1	1	1	1	1164.98
BOVATA_005870	signal recognition particle receptor alpha	567	20	0.0	62.1	5	F:GO:0005525; P:GO:0006614; F:GO:0003924; C:GO:0005785; F:GO:0005047	F:GTP binding; P:SRP-dependent cotranslational protein targeting to membrane; F:GTPase activity; C:signal recognition particle receptor complex; F:signal recognition particle binding	EC:3.6.1.15	Nucleoside-triphosphate phosphatase	IPR003593 AAA+ ATPase domain DOMAIN (SMART),IPR000897 Signal recognition particle, SRP54 subunit, GTPase domain DOMAIN (SMART),IPR007222 Signal recognition particle receptor, alpha subunit, N-terminal DOMAIN (PFAM),IPR000897 Signal recognition particle, SRP54 subunit, GTPase domain DOMAIN (PFAM),IPR000897 Signal recognition particle, SRP54 subunit, GTPase domain DOMAIN (PROSITE_PATTERNS),IPR01101…	CDR97028	BBOV_III005280	BBM_II03400	NA	TGME49_280610	1	1	1	1	1	224.016
BOVATA_005880	phosphoserine phosphatase, putative	191	14	3.97988E-5	41.29	6	F:GO:0004647; P:GO:0008152; F:GO:0016791; P:GO:0006564; P:GO:0016311; F:GO:0016787	F:phosphoserine phosphatase activity; P:metabolic process; F:phosphatase activity; P:L-serine biosynthetic process; P:dephosphorylation; F:hydrolase activity				NA	NA	NA	NA	NA	0	0	0	0	1	0
BOVATA_005890	hypothetical protein, conserved	692	20	0.0	68.75							CDR97029	BBOV_III005270	NA	NA	NA	1	1	0	0	0	1345.02
BOVATA_005900	hypothetical protein, conserved	292	20	0.0	52.3							CDR97031	BBOV_III005250	NA	NA	NA	1	1	1	0	0	64.6165
BOVATA_005910	FAD-linked oxidase, putative	114	7	1.84332	48.71	12	P:GO:0008360; F:GO:0016614; C:GO:0051286; C:GO:0031097; C:GO:0032153; F:GO:0003824; F:GO:0016491; F:GO:0050660; C:GO:0051285; P:GO:0055114; P:GO:0017157; F:GO:0051536	P:regulation of cell shape; F:oxidoreductase activity, acting on CH-OH group of donors; C:cell tip; C:medial cortex; C:cell division site; F:catalytic activity; F:oxidoreductase activity; F:flavin adenine dinucleotide binding; C:cell cortex of cell tip; P:oxidation-reduction process; P:regulation of exocytosis; F:iron-sulfur cluster binding				NA	NA	NA	NA	NA	1	0	0	0	1	1.09127
BOVATA_005920	translation initiation factor	220	20	3.33553E-112	66.35	2	F:GO:0003743; P:GO:0006413	F:translation initiation factor activity; P:translational initiation				CDR97032	BBOV_III005240	BBM_II03375	NA	NA	1	1	1	1	1	375.099
BOVATA_005930	AFG3 family protein	796	20	0.0	74.35	9	P:GO:0045041; F:GO:0005524; P:GO:0042407; P:GO:0006461; P:GO:0008053; F:GO:0004176; P:GO:0034982; F:GO:0004222; C:GO:0005743	P:protein import into mitochondrial intermembrane space; F:ATP binding; P:cristae formation; P:protein complex assembly; P:mitochondrial fusion; F:ATP-dependent peptidase activity; P:mitochondrial protein processing; F:metalloendopeptidase activity; C:mitochondrial inner membrane	EC:3.4.24; EC:3.6.1.3; EC:3.6.1.15	Acting on peptide bonds (peptidases); Adenosinetriphosphatase; Nucleoside-triphosphate phosphatase	IPR003593 AAA+ ATPase domain DOMAIN (SMART),IPR011546 Peptidase M41, FtsH extracellular DOMAIN (PFAM),IPR005936 Peptidase, FtsH FAMILY (TIGRFAM),IPR003959 ATPase, AAA-type, core DOMAIN (PFAM),IPR000642 Peptidase M41 DOMAIN (PFAM),IPR003960 ATPase, AAA-type, conserved site CONSERVED_SITE (PROSITE_PATTERNS),IPR005936 Peptidase, FtsH FAMILY (HAMAP),IPR027417 P-loop containing nucleoside triphosphate…	CDR97033	BBOV_III005230	BBM_II03370	NA	NA	1	1	1	1	1	341.487
BOVATA_005940	iron permease, putative	100	20	1.09403E-12	53.15	13	F:GO:0005381; C:GO:0033573; P:GO:0000128; P:GO:0009399; P:GO:0009108; F:GO:0003824; F:GO:0046872; C:GO:0016020; P:GO:0006827; C:GO:0016021; F:GO:0051539; F:GO:0051536; P:GO:0032324	F:iron ion transmembrane transporter activity; C:high-affinity iron permease complex; P:flocculation; P:nitrogen fixation; P:coenzyme biosynthetic process; F:catalytic activity; F:metal ion binding; C:membrane; P:high-affinity iron ion transmembrane transport; C:integral component of membrane; F:4 iron, 4 sulfur cluster binding; F:iron-sulfur cluster binding; P:molybdopterin cofactor biosynthetic…				NA	NA	NA	NA	NA	1	1	0	0	0	0
BOVATA_005950	ATP-dependent RNA helicase	853	20	0.0	52.95	3	F:GO:0005524; F:GO:0003723; F:GO:0004386	F:ATP binding; F:RNA binding; F:helicase activity	EC:3.6.1.15	Nucleoside-triphosphate phosphatase		CDR97034	BBOV_III005220	BBM_II03365	NA	NA	1	1	1	0	0	137.044
BOVATA_005960	ribosome binding protein	1627	20	0.0	69.2	1	C:GO:0016020	C:membrane				NA	NA	NA	NA	NA	1	0	0	0	0	20.1097
BOVATA_005970	Extracellular matrix-binding ebh, putative	419	20	5.48555E-66	47.65	2	C:GO:0016020; C:GO:0016021	C:membrane; C:integral component of membrane				NA	NA	NA	NA	NA	1	0	0	0	0	0.197939
BOVATA_005980	hypothetical protein, conserved	253	20	1.20888E-85	67.85							NA	NA	NA	NA	NA	1	0	0	0	0	8.03139
BOVATA_005990	hypothetical protein, conserved	253	20	3.27941E-101	69.2	2	C:GO:0016020; C:GO:0016021	C:membrane; C:integral component of membrane				CDR94521	NA	NA	NA	NA	1	0	0	0	0	3.93374
BOVATA_006000	SNF2-related domain-containing protein, putative	395	9	0.0	53.56	4	F:GO:0005524; C:GO:0005634; F:GO:0042393; P:GO:0006355	F:ATP binding; C:nucleus; F:histone binding; P:regulation of transcription, DNA-templated				CDR97042	BBOV_III005210	NA	NA	NA	1	1	0	0	0	751.677
BOVATA_006010	Ubiquitin-like modifier-activating enzyme 5	349	20	0.0	71.7	3	C:GO:0005829; F:GO:0008641; P:GO:0071569	C:cytosol; F:small protein activating enzyme activity; P:protein ufmylation				CDR97043	BBOV_III005200	BBM_II03340	NA	NA	1	1	1	0	1	413.375
BOVATA_006020	CS domain-containing protein	247	20	2.99301E-136	67.7	3	P:GO:0032780; P:GO:0051131; F:GO:0051879	P:negative regulation of ATPase activity; P:chaperone-mediated protein complex assembly; F:Hsp90 protein binding			IPR008978 HSP20-like chaperone DOMAIN (GENE3D),IPR007052 CS domain DOMAIN (PROSITE_PROFILES),IPR008978 HSP20-like chaperone DOMAIN (SUPERFAMILY)	CDR97044	BBOV_III005190	NA	NA	NA	1	1	0	1	1	281.715
BOVATA_006030	histidyl-tRNA synthetase	520	20	0.0	55.05	2	F:GO:0004812; C:GO:0005737	F:aminoacyl-tRNA ligase activity; C:cytoplasm			IPR004516 Histidine-tRNA ligase/ATP phosphoribosyltransferase regulatory subunit FAMILY (PIRSF),IPR004516 Histidine-tRNA ligase/ATP phosphoribosyltransferase regulatory subunit FAMILY (PANTHER)	CDR97045	BBOV_III005180	NA	NA	NA	1	1	1	0	0	110.768
BOVATA_006040	eukaryotic translation initiation factor subunit	826	20	0.0	51.1	2	F:GO:0003743; P:GO:0006413	F:translation initiation factor activity; P:translational initiation				CDR97046	BBOV_III005170	NA	NA	NA	1	1	0	0	1	940.414
BOVATA_006050	purine nucleoside phosphorylase	262	20	5.16278E-164	51.3	2	F:GO:0003824; P:GO:0009116	F:catalytic activity; P:nucleoside metabolic process			IPR000845 Nucleoside phosphorylase domain DOMAIN (PFAM),IPR000845 Nucleoside phosphorylase domain DOMAIN (SUPERFAMILY)	CDR97048	BBOV_III005150	NA	NA	NA	1	1	0	0	0	486.223
BOVATA_006060	purine nucleoside phosphorylase	262	20	8.9368E-179	56.15	2	P:GO:0009116; F:GO:0016763	P:nucleoside metabolic process; F:transferase activity, transferring pentosyl groups				CDR97049	BBOV_III005140	NA	PF3D7_0513300	TGME49_307030	1	1	0	1	1	516.137
BOVATA_006070	Brix domain containing protein, putative	384	20	0.0	60.45	3	F:GO:0019843; P:GO:0000027; C:GO:0030687	F:rRNA binding; P:ribosomal large subunit assembly; C:preribosome, large subunit precursor			IPR007109 Brix domain DOMAIN (SMART),IPR007109 Brix domain DOMAIN (PFAM),IPR007109 Brix domain DOMAIN (PROSITE_PROFILES)	CDR97050	BBOV_III005130	NA	NA	NA	1	1	0	0	1	399.239
BOVATA_006080	RNA-binding protein, putative	253	20	2.73698E-168	55.95	2	C:GO:0005623; P:GO:0045454	C:cell; P:cell redox homeostasis			IPR012336 Thioredoxin-like fold DOMAIN (SUPERFAMILY)	CDR97051	BBOV_III005120	NA	NA	NA	1	1	1	0	0	770.03
BOVATA_006090	replication factor A-related protein, putative	466	20	0.0	61.2	1	F:GO:0003676	F:nucleic acid binding				CDR97052	BBOV_III005110	BBM_II03275	PF3D7_0904800	NA	1	1	1	1	1	284.493
BOVATA_006100	MJ0570-related uncharacterized domain containing protein, putative	251	20	4.10406E-176	72.85	1	F:GO:0005524	F:ATP binding				CDR97053	BBOV_III005100	BBM_III07195	PF3D7_1222500	NA	1	1	1	1	1	198.42
BOVATA_006110	vacuolar ATP synthase subunit	120	20	1.35422E-77	79.95	6	P:GO:0015991; F:GO:0046961; P:GO:0007035; C:GO:0033180; P:GO:0015986; C:GO:0005753	P:ATP hydrolysis coupled proton transport; F:proton-transporting ATPase activity, rotational mechanism; P:vacuolar acidification; C:proton-transporting V-type ATPase, V1 domain; P:ATP synthesis coupled proton transport; C:mitochondrial proton-transporting ATP synthase complex	EC:3.6.1.3; EC:3.6.1.15	Adenosinetriphosphatase; Nucleoside-triphosphate phosphatase	IPR005772 ATPase, V1 complex, subunit F, eukaryotic FAMILY (TIGRFAM),IPR005772 ATPase, V1 complex, subunit F, eukaryotic FAMILY (PIRSF),IPR008218 ATPase, V1 complex, subunit F FAMILY (GENE3D),IPR008218 ATPase, V1 complex, subunit F FAMILY (PFAM),IPR005772 ATPase, V1 complex, subunit F, eukaryotic FAMILY (PANTHER),IPR008218 ATPase, V1 complex, subunit F FAMILY (SUPERFAMILY)	CDR97054	BBOV_III005090	BBM_II03285	PF3D7_1140100	NA	1	1	1	1	1	502.456
BOVATA_006120	cell cycle regulator with zn-finger domain-containing protein	429	20	0.0	54.7	3	F:GO:0008270; F:GO:0019706; C:GO:0016021	F:zinc ion binding; F:protein-cysteine S-palmitoyltransferase activity; C:integral component of membrane	EC:2.3.1.225	Protein S-acyltransferase		CDR97055	BBOV_III005080	BBM_II03290	PF3D7_0528400	NA	1	1	1	1	1	731.638
BOVATA_006130	la domain-containing protein, putative	417	20	0.0	57.85						IPR006630 La-type HTH domain DOMAIN (PFAM),IPR011991 Winged helix-turn-helix DNA-binding domain DOMAIN (GENE3D),IPR006630 La-type HTH domain DOMAIN (PROSITE_PROFILES),IPR011991 Winged helix-turn-helix DNA-binding domain DOMAIN (SUPERFAMILY)	CDR97057	BBOV_III005060	BBM_II03300	NA	TGME49_268950	1	1	1	0	0	680.297
BOVATA_006140	WD G-beta repeat containing protein	550	20	0.0	71.35	3	F:GO:0015299; C:GO:0016021; P:GO:1902600	F:solute:proton antiporter activity; C:integral component of membrane; P:hydrogen ion transmembrane transport				CDR97058	BBOV_III005000	NA	NA	NA	1	1	1	0	1	161.952
BOVATA_006150	DNA replication factor CDT1 like family member, putative	686	20	0.0	52.95						IPR014939 CDT1 Geminin-binding domain-like DOMAIN (SMART),IPR014939 CDT1 Geminin-binding domain-like DOMAIN (PFAM),IPR011991 Winged helix-turn-helix DNA-binding domain DOMAIN (SUPERFAMILY)	CDR97059	BBOV_III005010	NA	NA	NA	1	1	0	0	0	378.05
BOVATA_006160	hypothetical protein, conserved	252	20	3.54004E-125	70.45	2	C:GO:0016020; C:GO:0016021	C:membrane; C:integral component of membrane				CDR98010	NA	NA	NA	NA	1	0	0	0	0	211.949
BOVATA_006170	Ribosome-binding protein 1, putative	513	20	2.30349E-51	50.55	2	C:GO:0016020; C:GO:0016021	C:membrane; C:integral component of membrane				NA	NA	NA	NA	NA	1	0	0	0	0	25229.7
BOVATA_006180	excinuclease ABC subunit B, putative	90	13	0.109047	59.69	16	P:GO:0090305; P:GO:0006281; F:GO:0009381; P:GO:0006289; F:GO:0004386; P:GO:0009432; P:GO:0006974; F:GO:0000166; F:GO:0003677; F:GO:0005524; C:GO:0005737; F:GO:0046872; F:GO:0004518; C:GO:0016020; C:GO:0016021; F:GO:0016787	P:nucleic acid phosphodiester bond hydrolysis; P:DNA repair; F:excinuclease ABC activity; P:nucleotide-excision repair; F:helicase activity; P:SOS response; P:cellular response to DNA damage stimulus; F:nucleotide binding; F:DNA binding; F:ATP binding; C:cytoplasm; F:metal ion binding; F:nuclease activity; C:membrane; C:integral component of membrane; F:hydrolase activity				NA	NA	NA	NA	NA	1	0	0	1	1	0
BOVATA_006190	leucine-rich repeats and immunoglobulin-like domains 1-like protein	158	16	1.73305E-67	55.5	1	C:GO:0016021	C:integral component of membrane				CDR97068	NA	NA	NA	NA	1	0	0	0	0	294.739
BOVATA_006200	DNA replication factor CDT1 like family member, putative	752	20	0.0	51.9						IPR014939 CDT1 Geminin-binding domain-like DOMAIN (SMART),IPR014939 CDT1 Geminin-binding domain-like DOMAIN (PFAM),IPR011991 Winged helix-turn-helix DNA-binding domain DOMAIN (SUPERFAMILY)	CDR97069	BBOV_III005040	NA	NA	NA	1	1	0	0	0	390.033
BOVATA_006210	WD G-beta repeat containing protein	550	20	0.0	71.35	3	F:GO:0015299; C:GO:0016021; P:GO:1902600	F:solute:proton antiporter activity; C:integral component of membrane; P:hydrogen ion transmembrane transport				CDR97070	BBOV_III005050	BBM_II03325	NA	NA	1	1	1	0	1	155.166
BOVATA_006220	hypothetical protein, conserved	798	20	0.0	48.75	4	F:GO:0003676; P:GO:0090305; F:GO:0008408; P:GO:0006139	F:nucleic acid binding; P:nucleic acid phosphodiester bond hydrolysis; F:3'-5' exonuclease activity; P:nucleobase-containing compound metabolic process				CDR97071	BBOV_III004990	BBM_I01060	NA	NA	1	1	0	0	0	102.164
BOVATA_006230	GTP-binding protein	397	20	0.0	67.4	3	F:GO:0000287; F:GO:0005525; F:GO:0003924	F:magnesium ion binding; F:GTP binding; F:GTPase activity	EC:3.6.1.15	Nucleoside-triphosphate phosphatase	IPR006073 GTP binding domain DOMAIN (PRINTS),IPR006073 GTP binding domain DOMAIN (PFAM),IPR006169 GTP1/OBG domain DOMAIN (PFAM),IPR006169 GTP1/OBG domain DOMAIN (GENE3D),IPR027417 P-loop containing nucleoside triphosphate hydrolase DOMAIN (SUPERFAMILY),IPR006169 GTP1/OBG domain DOMAIN (SUPERFAMILY)	CDR97073	BBOV_III004970	BBM_I01055	NA	NA	1	1	1	1	1	22.3531
BOVATA_006240	hypothetical protein	189	3	2.22604	45.0	10	F:GO:0004315; C:GO:0009507; F:GO:0003824; F:GO:0033818; P:GO:0008152; P:GO:0006629; F:GO:0016740; P:GO:0006633; P:GO:0006631; C:GO:0009536	F:3-oxoacyl-[acyl-carrier-protein] synthase activity; C:chloroplast; F:catalytic activity; F:beta-ketoacyl-acyl-carrier-protein synthase III activity; P:metabolic process; P:lipid metabolic process; F:transferase activity; P:fatty acid biosynthetic process; P:fatty acid metabolic process; C:plastid				NA	NA	NA	NA	NA	0	0	0	0	0	0.438817
BOVATA_006250	ubiquinol-cytochrome c, putative	361	20	3.33596E-154	61.95	4	F:GO:0003824; P:GO:0008152; C:GO:0016020; C:GO:0016021	F:catalytic activity; P:metabolic process; C:membrane; C:integral component of membrane			IPR021150 Ubiquinol-cytochrome c chaperone/UPF0174 FAMILY (PFAM)	CDR97074	NA	NA	NA	NA	1	1	0	1	1	86.6122
BOVATA_006260	phosphatidylinositol 4-kinase	831	15	0.0	47.4	1	C:GO:0016021	C:integral component of membrane				CDR97075	BBOV_III004950	NA	NA	NA	1	1	0	0	0	0.848327
BOVATA_006270	hypothetical protein	212	20	9.42158E-92	61.15	1	C:GO:0016021	C:integral component of membrane				CDR97076	BBOV_III004940	NA	NA	NA	1	1	1	0	1	181.717
BOVATA_006280	exonuclease family protein	1099	20	0.0	63.5	7	F:GO:0003676; C:GO:0043229; P:GO:0090305; F:GO:0000175; P:GO:0016071; C:GO:0032991; C:GO:0044444	F:nucleic acid binding; C:intracellular organelle; P:nucleic acid phosphodiester bond hydrolysis; F:3'-5'-exoribonuclease activity; P:mRNA metabolic process; C:macromolecular complex; C:cytoplasmic part	EC:3.1.13; EC:3.1.15	Acting on ester bonds; Acting on ester bonds	IPR013520 Exonuclease, RNase T/DNA polymerase III DOMAIN (SMART),IPR013520 Exonuclease, RNase T/DNA polymerase III DOMAIN (PFAM),IPR012337 Ribonuclease H-like domain DOMAIN (GENE3D),IPR028881 PAN2 domain DOMAIN (PFAM),IPR015943 WD40/YVTN repeat-like-containing domain DOMAIN (GENE3D),IPR028889 Ubiquitin specific protease domain DOMAIN (PROSITE_PROFILES),IPR011047 Quinoprotein alcohol dehydrogenase…	CDR97078	BBOV_III004910	NA	NA	NA	1	1	1	0	0	267.223
BOVATA_006290	trafficking mon1 subfamily protein, putative	230	20	1.24676E-116	60.6							CDR97079	NA	NA	NA	NA	1	0	1	1	1	129.453
BOVATA_006300	ETS-related transcription factor Elf-3, putative	232	11	1.5837E-11	51.0	16	F:GO:0000978; P:GO:0006355; P:GO:0006366; F:GO:0043565; P:GO:0009653; P:GO:0045944; P:GO:0030855; F:GO:0003677; C:GO:0005634; F:GO:0003700; F:GO:0001077; P:GO:0006954; F:GO:0003713; P:GO:0045892; P:GO:0045893; P:GO:0030198	F:RNA polymerase II core promoter proximal region sequence-specific DNA binding; P:regulation of transcription, DNA-templated; P:transcription from RNA polymerase II promoter; F:sequence-specific DNA binding; P:anatomical structure morphogenesis; P:positive regulation of transcription from RNA polymerase II promoter; P:epithelial cell differentiation; F:DNA binding; C:nucleus; F:transcription fac…				NA	NA	NA	NA	NA	0	0	0	0	0	112.071
BOVATA_006310	ABC transporter	724	20	0.0	68.25	18	F:GO:0042626; P:GO:0040014; P:GO:0055085; P:GO:0010380; C:GO:0009941; P:GO:0009555; P:GO:0046686; P:GO:0006777; P:GO:0009658; P:GO:0044765; P:GO:0006879; P:GO:0048364; F:GO:0005524; P:GO:0051276; C:GO:0005739; P:GO:0050790; C:GO:0016021; P:GO:0010288	F:ATPase activity, coupled to transmembrane movement of substances; P:regulation of multicellular organism growth; P:transmembrane transport; P:regulation of chlorophyll biosynthetic process; C:chloroplast envelope; P:pollen development; P:response to cadmium ion; P:Mo-molybdopterin cofactor biosynthetic process; P:chloroplast organization; P:single-organism transport; P:cellular iron ion homeost…	EC:3.6.1.3; EC:3.6.1.15	Adenosinetriphosphatase; Nucleoside-triphosphate phosphatase	IPR003593 AAA+ ATPase domain DOMAIN (SMART),IPR003439 ABC transporter-like DOMAIN (PFAM),IPR011527 ABC transporter type 1, transmembrane domain DOMAIN (PFAM),IPR017871 ABC transporter, conserved site CONSERVED_SITE (PROSITE_PATTERNS),IPR011527 ABC transporter type 1, transmembrane domain DOMAIN (PROSITE_PROFILES),IPR003439 ABC transporter-like DOMAIN (PROSITE_PROFILES),IPR011527 ABC transporter t…	CDR97080	BBOV_III004900	BBM_III03365	NA	NA	1	1	1	1	1	246.747
BOVATA_006320	multidrug ABC transporter ATP-binding protein, putative	191	6	6.46164E-7	51.5							NA	NA	NA	NA	NA	0	0	0	0	1	9.33577
BOVATA_006330	hsp70 nucleotide exchange factor fes1-like protein, putative	249	20	9.1451E-78	51.9							NA	NA	NA	NA	NA	1	1	0	0	0	195.184
BOVATA_006340	kinase domain-containing protein	559	20	0.0	62.55	3	F:GO:0005524; F:GO:0004672; P:GO:0006468	F:ATP binding; F:protein kinase activity; P:protein phosphorylation			IPR000719 Protein kinase domain DOMAIN (SMART),IPR000719 Protein kinase domain DOMAIN (PFAM),IPR008271 Serine/threonine-protein kinase, active site ACTIVE_SITE (PROSITE_PATTERNS),IPR000719 Protein kinase domain DOMAIN (PROSITE_PROFILES),IPR011009 Protein kinase-like domain DOMAIN (SUPERFAMILY)	CDR97083	BBOV_III004870	NA	NA	NA	1	1	1	0	1	830.848
BOVATA_006350	cell differentiation	319	20	0.0	80.45	2	P:GO:0006402; C:GO:0030014	P:mRNA catabolic process; C:CCR4-NOT complex			IPR011989 Armadillo-like helical DOMAIN (GENE3D),IPR007216 CNOT9/Caf40 FAMILY (PANTHER),IPR016024 Armadillo-type fold DOMAIN (SUPERFAMILY)	CDR97084	BBOV_III004860	BBM_I01040	NA	TGME49_258980	1	1	1	1	1	317.316
BOVATA_006360	hypothetical protein	452	20	1.3183E-101	68.5	2	C:GO:0016020; C:GO:0016021	C:membrane; C:integral component of membrane				NA	NA	NA	NA	NA	0	0	0	0	0	36.0553
BOVATA_006370	tubulin beta chain	440	20	0.0	98.2	7	F:GO:0005525; C:GO:0005737; F:GO:0003924; P:GO:0042493; F:GO:0005200; P:GO:0000226; C:GO:0005874	F:GTP binding; C:cytoplasm; F:GTPase activity; P:response to drug; F:structural constituent of cytoskeleton; P:microtubule cytoskeleton organization; C:microtubule	EC:3.6.1.15	Nucleoside-triphosphate phosphatase		CDR97085	BBOV_III004850	BBM_I01045	PF3D7_1008700	TGME49_212240	1	1	1	1	1	148.814
BOVATA_006380	FHA domain containing protein, putative	315	20	0.0	56.9						IPR000253 Forkhead-associated (FHA) domain DOMAIN (SMART),IPR000253 Forkhead-associated (FHA) domain DOMAIN (PFAM),IPR000253 Forkhead-associated (FHA) domain DOMAIN (PROSITE_PROFILES),IPR008984 SMAD/FHA domain DOMAIN (SUPERFAMILY)	CDR97086	BBOV_III004840	BBM_I01050	NA	NA	1	1	1	0	1	155.21
BOVATA_006390	DNA topoisomerase 2, putative	480	20	0.0	51.55	6	F:GO:0003677; F:GO:0005524; P:GO:0006265; F:GO:0003918; P:GO:0006259; F:GO:0016853	F:DNA binding; F:ATP binding; P:DNA topological change; F:DNA topoisomerase type II (ATP-hydrolyzing) activity; P:DNA metabolic process; F:isomerase activity				CDR97087	BBOV_III004830	NA	NA	NA	1	1	0	0	0	243.28
BOVATA_006400	DNA topoisomerase	1610	20	0.0	72.65	6	F:GO:0003677; F:GO:0005524; F:GO:0016491; P:GO:0055114; F:GO:0003918; P:GO:0006265	F:DNA binding; F:ATP binding; F:oxidoreductase activity; P:oxidation-reduction process; F:DNA topoisomerase type II (ATP-hydrolyzing) activity; P:DNA topological change	EC:3.6.1.3; EC:5.99.1; EC:5.99.1.3; EC:3.6.1.15	Adenosinetriphosphatase; Other isomerases; DNA topoisomerase (ATP-hydrolyzing); Nucleoside-triphosphate phosphatase		CDR97088	BBOV_III004820	BBM_I01220	PF3D7_1433500	TGME49_312230	1	1	1	1	1	95.145
BOVATA_006410	hypothetical protein, conserved	757	20	0.0	53.6	5	P:GO:0051016; P:GO:0051014; F:GO:0003779; P:GO:0045010; F:GO:0005509	P:barbed-end actin filament capping; P:actin filament severing; F:actin binding; P:actin nucleation; F:calcium ion binding				CDR97089	BBOV_III004810	NA	NA	NA	1	1	0	0	0	30.7862
BOVATA_006420	DNA polymerase delta small	414	20	0.0	58.6	4	F:GO:0003677; F:GO:0003887; P:GO:0006260; P:GO:0071897	F:DNA binding; F:DNA-directed DNA polymerase activity; P:DNA replication; P:DNA biosynthetic process	EC:2.7.7.7	DNA-directed DNA polymerase		CDR97091	BBOV_III004800	BBM_III07300	NA	TGME49_233820	1	1	1	1	1	181.398
BOVATA_006430	centromere F, putative	384	20	0.0	62.15							CDR97092	NA	NA	NA	NA	1	1	0	0	0	417.49
BOVATA_006440	Extracellular matrix-binding ebh, putative	2362	20	0.0	49.65	2	C:GO:0016020; C:GO:0016021	C:membrane; C:integral component of membrane				NA	NA	NA	NA	NA	1	0	0	0	0	0.228233
BOVATA_006450	family transcriptional regulator, putative	220	2	1.56291	48.5	7	F:GO:0003677; F:GO:0003700; F:GO:0030170; F:GO:0003824; P:GO:0006351; P:GO:0006355; P:GO:0009058	F:DNA binding; F:transcription factor activity, sequence-specific DNA binding; F:pyridoxal phosphate binding; F:catalytic activity; P:transcription, DNA-templated; P:regulation of transcription, DNA-templated; P:biosynthetic process				NA	NA	NA	NA	NA	0	0	0	0	0	0
BOVATA_006460	hypothetical protein, conserved	1932	20	0.0	49.35	3	F:GO:0046872; C:GO:0016020; C:GO:0016021	F:metal ion binding; C:membrane; C:integral component of membrane				CDR71662	NA	NA	NA	NA	1	0	0	0	0	0.0429277
BOVATA_006470	Ribosome-binding protein 1	1808	20	0.0	66.5	1	C:GO:0016020	C:membrane				CDR71850	NA	NA	NA	NA	0	0	0	0	0	0.871566
BOVATA_006480	signal peptide-containing protein, putative	259	20	9.15214E-142	51.75	7	F:GO:0003677; F:GO:0016987; F:GO:0003700; P:GO:0006351; P:GO:0006355; P:GO:0006352; F:GO:0016740	F:DNA binding; F:sigma factor activity; F:transcription factor activity, sequence-specific DNA binding; P:transcription, DNA-templated; P:regulation of transcription, DNA-templated; P:DNA-templated transcription, initiation; F:transferase activity				CDR97102	BBOV_III004780	NA	NA	NA	1	1	0	0	0	44.5103
BOVATA_006490	coenzyme F390 synthetase, putative	253	8	7.83992E-117	51.5	11	F:GO:0016779; P:GO:0090501; F:GO:0004549; F:GO:0003824; P:GO:0008033; F:GO:0009022; P:GO:0008152; C:GO:0016020; C:GO:0016021; F:GO:0016740; F:GO:0000049	F:nucleotidyltransferase activity; P:RNA phosphodiester bond hydrolysis; F:tRNA-specific ribonuclease activity; F:catalytic activity; P:tRNA processing; F:tRNA nucleotidyltransferase activity; P:metabolic process; C:membrane; C:integral component of membrane; F:transferase activity; F:tRNA binding				CDR97103	NA	NA	NA	NA	1	1	0	0	0	45.5658
BOVATA_006500	diacylglycerol kinase	732	20	0.0	66.15	5	F:GO:0005524; C:GO:0016021; F:GO:0004143; P:GO:0016310; P:GO:0007205	F:ATP binding; C:integral component of membrane; F:diacylglycerol kinase activity; P:phosphorylation; P:protein kinase C-activating G-protein coupled receptor signaling pathway	EC:2.7.1.107	Diacylglycerol kinase (ATP)	IPR000756 Diacylglycerol kinase, accessory domain DOMAIN (SMART),IPR001206 Diacylglycerol kinase, catalytic domain DOMAIN (SMART),IPR000756 Diacylglycerol kinase, accessory domain DOMAIN (PFAM),IPR001206 Diacylglycerol kinase, catalytic domain DOMAIN (PFAM),IPR012430 Transmembrane protein 43 family FAMILY (PFAM),IPR017438 Inorganic polyphosphate/ATP-NAD kinase, domain 1 DOMAIN (GENE3D),IPR001206 …	CDR97104	BBOV_III004760	BBM_III07505	NA	NA	1	1	1	1	1	749.317
BOVATA_006510	crooked neck family 1 isoform	669	20	0.0	72.05	1	P:GO:0006396	P:RNA processing			IPR003107 HAT (Half-A-TPR) repeat REPEAT (SMART),IPR011990 Tetratricopeptide-like helical domain DOMAIN (GENE3D),IPR011990 Tetratricopeptide-like helical domain DOMAIN (GENE3D),IPR003107 HAT (Half-A-TPR) repeat REPEAT (PFAM),IPR013026 Tetratricopeptide repeat-containing domain DOMAIN (PROSITE_PROFILES),IPR013026 Tetratricopeptide repeat-containing domain DOMAIN (PROSITE_PROFILES),IPR013026 Tetrat…	CDR97105	BBOV_III004750	BBM_III07515	PF3D7_0403700	TGME49_269200	1	1	1	1	1	368.379
BOVATA_006520	hypothetical protein, conserved	107	20	1.12225E-42	53.65							CDR97106	NA	NA	NA	NA	1	0	1	1	0	105.802
BOVATA_006530	transcription factor with AP2 domain-containing protein , putative	253	20	3.127E-90	59.35	2	F:GO:0003700; P:GO:0006355	F:transcription factor activity, sequence-specific DNA binding; P:regulation of transcription, DNA-templated				NA	BBOV_III004740	NA	NA	NA	1	1	1	1	1	69.0044
BOVATA_006540	cloroquine resistance associated Cg2	589	20	0.0	50.85	3	C:GO:0016592; F:GO:0001104; P:GO:0006357	C:mediator complex; F:RNA polymerase II transcription cofactor activity; P:regulation of transcription from RNA polymerase II promoter			IPR013947 Mediator complex, subunit Med14 FAMILY (PFAM)	CDR97108	BBOV_III004730	NA	NA	NA	1	1	0	0	0	216.282
BOVATA_006550	conserved Plasmodium membrane	1348	20	0.0	53.85	3	F:GO:0000166; F:GO:0046872; C:GO:0016021	F:nucleotide binding; F:metal ion binding; C:integral component of membrane				CDR97111	BBOV_III004710	BBM_I00670	NA	NA	1	1	1	1	0	230.352
BOVATA_006560	valyl-tRNA synthetase	130	20	8.8686E-84	65.1	1	C:GO:0016021	C:integral component of membrane				CDR97112	BBOV_III004700	NA	NA	NA	1	1	0	1	0	137.802
BOVATA_006570	Paf1 RNA polymerase II complex component LEO1	271	20	1.16967E-176	55.0	3	P:GO:0016570; C:GO:0016593; P:GO:0006368	P:histone modification; C:Cdc73/Paf1 complex; P:transcription elongation from RNA polymerase II promoter				CDR97113	BBOV_III004690	BBM_III04930	NA	NA	1	1	1	0	1	288.9
BOVATA_006580	RRP5 homolog isoform X2, putative	281	10	1.63511E-153	58.9							CDR97114	NA	NA	NA	NA	1	0	0	0	0	287.473
BOVATA_006590	RAP domain-containing protein, putative	482	20	0.0	56.8	2	F:GO:0004672; P:GO:0006468	F:protein kinase activity; P:protein phosphorylation				CDR97115	BBOV_III004680	NA	NA	NA	1	1	0	0	0	103.154
BOVATA_006600	hypothetical protein	272	20	1.0546E-121	64.85	4	F:GO:0003735; C:GO:0005840; C:GO:0005622; P:GO:0006412	F:structural constituent of ribosome; C:ribosome; C:intracellular; P:translation			IPR001008 Metallothionein, mollusc FAMILY (PRINTS),IPR008978 HSP20-like chaperone DOMAIN (GENE3D),IPR007052 CS domain DOMAIN (PROSITE_PROFILES),IPR008978 HSP20-like chaperone DOMAIN (SUPERFAMILY)	CDR97116	BBOV_III004670	NA	NA	NA	1	1	1	1	1	1964.25
BOVATA_006610	40S ribosomal protein	248	20	6.31899E-153	85.1	3	F:GO:0003735; C:GO:0005840; P:GO:0006412	F:structural constituent of ribosome; C:ribosome; P:translation			IPR001377 Ribosomal protein S6e FAMILY (SMART),IPR014401 Ribosomal protein S6, eukaryotic FAMILY (PIRSF),IPR001377 Ribosomal protein S6e FAMILY (PFAM),IPR001377 Ribosomal protein S6e FAMILY (PANTHER),IPR018282 Ribosomal protein S6e, conserved site CONSERVED_SITE (PROSITE_PATTERNS)	CDR97117	BBOV_III004660	NA	NA	TGME49_210690	1	1	1	1	1	4039.97
BOVATA_006620	vacuolar ATP synthase subunit	205	20	9.44234E-131	79.75	4	C:GO:0000220; F:GO:0042626; P:GO:0055085; P:GO:0006818	C:vacuolar proton-transporting V-type ATPase, V0 domain; F:ATPase activity, coupled to transmembrane movement of substances; P:transmembrane transport; P:hydrogen transport	EC:3.6.1.3; EC:3.6.1.15	Adenosinetriphosphatase; Nucleoside-triphosphate phosphatase		CDR97118	BBOV_III004650	BBM_III04885	PF3D7_1341900	TGME49_281920	1	1	1	1	1	664.503
BOVATA_006630	hypothetical protein, conserved	1822	20	0.0	48.35	2	C:GO:0016020; C:GO:0016021	C:membrane; C:integral component of membrane				CDR71725	NA	NA	NA	NA	1	0	0	0	0	0.432435
BOVATA_006640	hypothetical protein, conserved	2831	20	0.0	52.95	3	F:GO:0046872; C:GO:0016020; C:GO:0016021	F:metal ion binding; C:membrane; C:integral component of membrane				NA	NA	NA	NA	NA	1	0	0	0	0	0.615212
BOVATA_006650	metabotropic glutamate receptor 4, putative	210	20	0.41012	47.3	26	C:GO:0042734; F:GO:0008066; P:GO:0007196; P:GO:0007612; C:GO:0043005; F:GO:0001642; F:GO:0004930; C:GO:0005887; P:GO:0000187; P:GO:0044780; C:GO:0043195; C:GO:0043198; C:GO:0031410; P:GO:0051966; P:GO:0007186; P:GO:0007165; F:GO:0048306; P:GO:0007268; C:GO:0048787; P:GO:0043410; F:GO:0004871; C:GO:0005622; C:GO:0005886; F:GO:0005516; C:GO:0016020; C:GO:0016021	C:presynaptic membrane; F:glutamate receptor activity; P:adenylate cyclase-inhibiting G-protein coupled glutamate receptor signaling pathway; P:learning; C:neuron projection; F:group III metabotropic glutamate receptor activity; F:G-protein coupled receptor activity; C:integral component of plasma membrane; P:activation of MAPK activity; P:bacterial-type flagellum assembly; C:terminal bouton; C:d…				NA	NA	NA	NA	NA	0	0	0	0	0	0
BOVATA_006660	faimly transcriptional regulator, putative	219	4	0.547983	48.75	4	C:GO:0016020; C:GO:0016021; P:GO:0006810; F:GO:0005215	C:membrane; C:integral component of membrane; P:transport; F:transporter activity				NA	NA	NA	NA	NA	0	0	0	0	0	0
BOVATA_006670	reverse transcriptase domain containing protein, putative	1006	20	0.0	58.85	6	F:GO:0016779; F:GO:0003964; C:GO:0016020; C:GO:0016021; P:GO:0006278; F:GO:0016740	F:nucleotidyltransferase activity; F:RNA-directed DNA polymerase activity; C:membrane; C:integral component of membrane; P:RNA-dependent DNA biosynthetic process; F:transferase activity			IPR000477 Reverse transcriptase domain DOMAIN (PFAM),IPR000477 Reverse transcriptase domain DOMAIN (PROSITE_PROFILES)	NA	NA	NA	NA	NA	1	0	0	0	0	156.433
BOVATA_006680	60S ribosomal L18	187	20	3.0883E-118	78.75	4	F:GO:0003735; C:GO:0016020; C:GO:0005840; P:GO:0006412	F:structural constituent of ribosome; C:membrane; C:ribosome; P:translation			IPR021131 Ribosomal protein L18e/L15P DOMAIN (PFAM),IPR000039 Ribosomal protein L18e FAMILY (PANTHER),IPR021131 Ribosomal protein L18e/L15P DOMAIN (SUPERFAMILY)	CDR97119	BBOV_III004640	BBM_III04880	PF3D7_1341300	TGME49_300000	1	1	1	1	1	6896.36
BOVATA_006690	hypothetical protein, conserved	253	20	3.24826E-97	69.65	2	C:GO:0016020; C:GO:0016021	C:membrane; C:integral component of membrane				CDR97587	NA	NA	NA	NA	1	0	0	0	0	6423.47
BOVATA_006700	Ribosome-binding protein 1, putative	1524	20	0.0	63.0	2	C:GO:0016020; C:GO:0016021	C:membrane; C:integral component of membrane				NA	NA	NA	NA	NA	1	0	0	0	0	0.625832
BOVATA_006710	hypothetical protein, conserved	95	20	6.74882E-4	54.3	2	C:GO:0016020; C:GO:0016021	C:membrane; C:integral component of membrane				NA	NA	NA	NA	NA	1	0	0	0	0	0
BOVATA_006720	hypothetical protein, conserved	921	20	0.0	65.7						IPR010884 6-Cysteine (6-Cys) domain DOMAIN (PFAM),IPR010884 6-Cysteine (6-Cys) domain DOMAIN (PROSITE_PROFILES)	CDR97126	NA	NA	NA	NA	1	1	0	0	0	0.0900504
BOVATA_006730	rhomboid protease ROM4	213	20	4.28475E-117	56.1	3	P:GO:0006508; C:GO:0016021; F:GO:0004252	P:proteolysis; C:integral component of membrane; F:serine-type endopeptidase activity	EC:3.4.21	Acting on peptide bonds (peptidases)		NA	NA	NA	NA	NA	1	1	1	1	1	9.73432
BOVATA_006740	60S ribosomal protein	188	20	8.47999E-132	74.05	3	F:GO:0003735; C:GO:0022625; P:GO:0006412	F:structural constituent of ribosome; C:cytosolic large ribosomal subunit; P:translation			IPR021138 60S ribosomal protein L18a/ L20, eukaryotes FAMILY (PIRSF),IPR023573 Ribosomal protein 50S-L18Ae/60S-L20/60S-L18A DOMAIN (PFAM)	CDR97128	BBOV_III004630	BBM_III04920	PF3D7_1341200	TGME49_262670	1	1	1	1	1	4557.75
BOVATA_006750	ATP synthase subunit	160	20	1.83857E-107	88.15	6	F:GO:0015078; P:GO:0015991; C:GO:0045263; C:GO:0016021; P:GO:0015986; F:GO:0016787	F:hydrogen ion transmembrane transporter activity; P:ATP hydrolysis coupled proton transport; C:proton-transporting ATP synthase complex, coupling factor F(o); C:integral component of membrane; P:ATP synthesis coupled proton transport; F:hydrolase activity				CDR97129	BBOV_III004620	NA	NA	NA	1	1	1	1	1	2473.06
BOVATA_006760	toll-like receptor 8 isoform X2, putative	209	20	5.62052E-140	56.45	26	F:GO:0008144; P:GO:0009615; P:GO:0006954; P:GO:0002755; P:GO:0045078; F:GO:0003725; F:GO:0003727; P:GO:0051607; P:GO:0007165; P:GO:0050707; P:GO:0045356; P:GO:0007249; P:GO:0045416; P:GO:0002376; P:GO:0045359; P:GO:0098542; P:GO:0002224; F:GO:0003677; P:GO:0001774; F:GO:0005515; P:GO:0045089; P:GO:0001932; P:GO:0045087; C:GO:0016020; C:GO:0016021; P:GO:0034158	F:drug binding; P:response to virus; P:inflammatory response; P:MyD88-dependent toll-like receptor signaling pathway; P:positive regulation of interferon-gamma biosynthetic process; F:double-stranded RNA binding; F:single-stranded RNA binding; P:defense response to virus; P:signal transduction; P:regulation of cytokine secretion; P:positive regulation of interferon-alpha biosynthetic process; P:I…			IPR021151 GINS subunit, domain A DOMAIN (SUPERFAMILY)	CDR97130	BBOV_III004610	BBM_III08910	PF3D7_0523600	NA	1	1	1	0	0	451.19
BOVATA_006770	RNA recognition motif-containing protein	687	20	0.0	65.45	2	F:GO:0000166; F:GO:0003676	F:nucleotide binding; F:nucleic acid binding				CDR97132	BBOV_III004590	NA	NA	TGME49_291930	1	1	0	0	1	2719.76
BOVATA_006780	phenylalanyl-tRNA synthetase subunit beta, putative	390	10	0.0	50.8	30	P:GO:0006222; F:GO:0008422; P:GO:0006468; F:GO:0000287; F:GO:0000166; F:GO:0005524; F:GO:0004812; F:GO:0003723; P:GO:0016310; P:GO:0030245; F:GO:0016874; F:GO:0016798; P:GO:0008033; P:GO:0008152; P:GO:0006432; F:GO:0004672; F:GO:0004553; F:GO:0004674; F:GO:0000049; F:GO:0008974; P:GO:0006412; P:GO:0005975; F:GO:0046872; C:GO:0005737; F:GO:0004849; F:GO:0004826; F:GO:0016740; F:GO:0016301; F:GO:01…	P:UMP biosynthetic process; F:beta-glucosidase activity; P:protein phosphorylation; F:magnesium ion binding; F:nucleotide binding; F:ATP binding; F:aminoacyl-tRNA ligase activity; F:RNA binding; P:phosphorylation; P:cellulose catabolic process; F:ligase activity; F:hydrolase activity, acting on glycosyl bonds; P:tRNA processing; P:metabolic process; P:phenylalanyl-tRNA aminoacylation; F:protein k…				CDR97133	NA	NA	NA	NA	1	0	0	0	0	158.961
BOVATA_006790	signal peptide-containing protein	265	16	5.20775E-162	50.63	1	C:GO:0016021	C:integral component of membrane				CDR97134	BBOV_III004580	NA	NA	NA	1	1	0	0	0	402.946
BOVATA_006800	PITH domain-containing C, putative	197	20	2.66942E-131	56.45						IPR010400 PITH domain DOMAIN (PFAM),IPR010400 PITH domain DOMAIN (GENE3D),IPR010400 PITH domain DOMAIN (PROSITE_PROFILES),IPR008979 Galactose-binding domain-like DOMAIN (SUPERFAMILY)	CDR97135	BBOV_III004570	BBM_III08885	PF3D7_1330000	TGME49_290260	1	1	1	1	1	372.372
BOVATA_006810	EF-Hand calcium binding protein	549	20	0.0	47.6	2	F:GO:0005509; C:GO:0016021	F:calcium ion binding; C:integral component of membrane			IPR002048 EF-hand domain DOMAIN (SMART),IPR002048 EF-hand domain DOMAIN (PFAM),IPR018247 EF-Hand 1, calcium-binding site BINDING_SITE (PROSITE_PATTERNS),IPR018247 EF-Hand 1, calcium-binding site BINDING_SITE (PROSITE_PATTERNS),IPR002048 EF-hand domain DOMAIN (PROSITE_PROFILES),IPR002048 EF-hand domain DOMAIN (PROSITE_PROFILES),IPR011992 EF-hand domain pair DOMAIN (SUPERFAMILY)	CDR97136	BBOV_III004560	NA	NA	NA	1	1	0	0	0	336.202
BOVATA_006820	farnesyltransferase beta	493	20	0.0	58.7	4	C:GO:0005965; P:GO:0018343; F:GO:0016740; P:GO:0042127	C:protein farnesyltransferase complex; P:protein farnesylation; F:transferase activity; P:regulation of cell proliferation			IPR001330 PFTB repeat REPEAT (PFAM),IPR026872 Protein farnesyltransferase subunit beta FAMILY (PANTHER),IPR008930 Terpenoid cyclases/protein prenyltransferase alpha-alpha toroid DOMAIN (SUPERFAMILY)	CDR97138	BBOV_III004550	NA	NA	NA	1	1	1	1	1	101.273
BOVATA_006830	tubulin-tyrosine ligase family protein	1459	20	0.0	59.95	2	P:GO:0006464; F:GO:0016874	P:cellular protein modification process; F:ligase activity			IPR004344 Tubulin-tyrosine ligase/Tubulin polyglutamylase FAMILY (PFAM),IPR004344 Tubulin-tyrosine ligase/Tubulin polyglutamylase FAMILY (PROSITE_PROFILES),IPR029063 S-adenosyl-L-methionine-dependent methyltransferase DOMAIN (SUPERFAMILY)	NA	NA	NA	NA	NA	1	1	1	0	0	175.451
BOVATA_006840	cytochrome C family oxidase subunit transmembrane domain-containing protein	82	20	5.02923E-50	75.8	6	C:GO:0005965; F:GO:0008270; C:GO:0016021; P:GO:0018343; F:GO:0004660; P:GO:0022900	C:protein farnesyltransferase complex; F:zinc ion binding; C:integral component of membrane; P:protein farnesylation; F:protein farnesyltransferase activity; P:electron transport chain	EC:2.5.1.58	Protein farnesyltransferase		CDR97141	BBOV_III004520	NA	NA	NA	1	1	1	1	1	341.354
BOVATA_006850	PP-loop family protein	336	20	0.0	63.95	6	F:GO:0016779; C:GO:0005737; P:GO:0002098; F:GO:0000049; P:GO:0032447; P:GO:0034227	F:nucleotidyltransferase activity; C:cytoplasm; P:tRNA wobble uridine modification; F:tRNA binding; P:protein urmylation; P:tRNA thio-modification			IPR014729 Rossmann-like alpha/beta/alpha sandwich fold DOMAIN (GENE3D),IPR035107 tRNA thiolation protein, TtcA/Ctu1 type FAMILY (PIRSF),IPR011063 tRNA(Ile)-lysidine/2-thiocytidine synthase, N-terminal DOMAIN (PFAM),IPR000541 Cytoplasmic tRNA 2-thiolation protein 1 FAMILY (PANTHER),IPR020554 Uncharacterised protein family UPF0021, conserved site CONSERVED_SITE (PROSITE_PATTERNS),IPR000541 Cytoplas…	CDR97143	BBOV_III004460	BBM_III08820	PF3D7_0612600	NA	1	1	1	1	1	282.502
BOVATA_006860	hypothetical protein, conserved	363	20	2.95198E-140	67.75	2	C:GO:0016020; C:GO:0016021	C:membrane; C:integral component of membrane				CDR94614	NA	NA	NA	NA	1	0	0	0	0	290.163
BOVATA_006870	P2X purinoceptor 4-like isoform 2, putative	454	20	1.60244E-78	47.7	4	C:GO:0016020; C:GO:0016021; F:GO:0004872; P:GO:0009405	C:membrane; C:integral component of membrane; F:receptor activity; P:pathogenesis				NA	NA	NA	NA	NA	1	0	0	0	0	2.55751
BOVATA_006880	reverse transcriptase domain containing protein	137	20	1.62815E-60	81.85	3	F:GO:0003964; C:GO:0016021; P:GO:0006278	F:RNA-directed DNA polymerase activity; C:integral component of membrane; P:RNA-dependent DNA biosynthetic process	EC:2.7.7.49	RNA-directed DNA polymerase		NA	NA	NA	NA	NA	1	0	0	0	0	1.81613
BOVATA_006890	hypothetical protein, conserved	344	20	1.02641E-64	47.0	2	C:GO:0016020; C:GO:0016021	C:membrane; C:integral component of membrane				CDR94660	NA	NA	NA	NA	1	0	0	0	0	26.0382
BOVATA_006900	hypothetical protein	145	20	1.07992E-9	48.8	13	F:GO:0015450; P:GO:0065002; P:GO:0015031; P:GO:0043952; P:GO:0006886; P:GO:0006810; F:GO:0005215; C:GO:0005622; C:GO:0005886; P:GO:0006605; F:GO:0046872; C:GO:0016020; C:GO:0016021	F:P-P-bond-hydrolysis-driven protein transmembrane transporter activity; P:intracellular protein transmembrane transport; P:protein transport; P:protein transport by the Sec complex; P:intracellular protein transport; P:transport; F:transporter activity; C:intracellular; C:plasma membrane; P:protein targeting; F:metal ion binding; C:membrane; C:integral component of membrane				NA	NA	NA	NA	NA	1	0	0	0	0	6.29173
BOVATA_006910	Extracellular matrix-binding ebh, putative	945	20	5.73914E-100	46.1	3	F:GO:0046872; C:GO:0016020; C:GO:0016021	F:metal ion binding; C:membrane; C:integral component of membrane				NA	NA	NA	NA	NA	1	0	0	0	0	189.788
BOVATA_006920	hypothetical protein	158	1	1.24343	46.0	2	F:GO:0015631; P:GO:0007023	F:tubulin binding; P:post-chaperonin tubulin folding pathway				NA	NA	NA	NA	NA	0	0	0	1	1	0
BOVATA_006930	Ras family protein	279	20	4.328E-163	82.2	4	F:GO:0005525; F:GO:0004767; P:GO:0007264; C:GO:0044424	F:GTP binding; F:sphingomyelin phosphodiesterase activity; P:small GTPase mediated signal transduction; C:intracellular part	EC:3.1.4.12	Sphingomyelin phosphodiesterase		CDR97153	BBOV_III004450	BBM_III08825	NA	NA	1	1	1	1	1	3111.3
BOVATA_006940	apicoplast import protein	232	20	2.77773E-120	59.55	2	C:GO:0016020; C:GO:0020011	C:membrane; C:apicoplast				CDR97154	BBOV_III004440	NA	NA	NA	1	1	0	1	0	142.279
BOVATA_006950	hypothetical protein, conserved	224	20	3.47941E-93	56.9	2	C:GO:0016020; C:GO:0016021	C:membrane; C:integral component of membrane				CDR97155	NA	NA	NA	NA	1	1	0	1	1	94.5993
BOVATA_006960	multidrug transporter	197	14	1.72073E-109	55.71	1	C:GO:0016021	C:integral component of membrane				CDR97156	BBOV_III004420	NA	NA	NA	1	1	0	0	0	393.843
BOVATA_006970	family transcriptional regulator, putative	107	4	1.17363E-56	65.0							CDR97157	BBOV_III004410	NA	NA	NA	1	1	0	0	0	1258.77
BOVATA_006980	reverse transcriptase domain containing protein	137	20	1.62815E-60	81.85	3	F:GO:0003964; C:GO:0016021; P:GO:0006278	F:RNA-directed DNA polymerase activity; C:integral component of membrane; P:RNA-dependent DNA biosynthetic process	EC:2.7.7.49	RNA-directed DNA polymerase		CDR97062	NA	NA	NA	NA	1	0	0	0	0	10.8968
BOVATA_006990	hypothetical protein, conserved	299	20	2.09761E-43	47.55	2	C:GO:0016020; C:GO:0016021	C:membrane; C:integral component of membrane				CDR93987	NA	NA	NA	NA	1	0	0	0	0	77.2501
BOVATA_007000	RNA polymerase sigma factor rpoD, putative	222	20	9.5101E-12	44.5	15	F:GO:0016987; P:GO:0006351; P:GO:0006355; P:GO:0006352; F:GO:0004375; P:GO:0006546; P:GO:0006544; F:GO:0003677; F:GO:0003700; F:GO:0046872; F:GO:0003824; F:GO:0016491; C:GO:0016020; C:GO:0016021; P:GO:0055114	F:sigma factor activity; P:transcription, DNA-templated; P:regulation of transcription, DNA-templated; P:DNA-templated transcription, initiation; F:glycine dehydrogenase (decarboxylating) activity; P:glycine catabolic process; P:glycine metabolic process; F:DNA binding; F:transcription factor activity, sequence-specific DNA binding; F:metal ion binding; F:catalytic activity; F:oxidoreductase acti…				NA	NA	NA	NA	NA	1	0	0	0	0	0.186794
BOVATA_007010	hypothetical protein, conserved	3869	20	0.0	54.15	3	F:GO:0046872; C:GO:0016020; C:GO:0016021	F:metal ion binding; C:membrane; C:integral component of membrane				NA	NA	NA	NA	NA	1	0	0	0	0	1.09324
BOVATA_007020	hypothetical protein	68										NA	NA	NA	NA	NA	0	1	1	0	1	0
BOVATA_007030	GNAT family acetyltransferase, putative	116	5	4.92851	50.4	6	P:GO:0090502; F:GO:0003676; F:GO:0004523; P:GO:0015074; F:GO:0016740; F:GO:0008080	P:RNA phosphodiester bond hydrolysis, endonucleolytic; F:nucleic acid binding; F:RNA-DNA hybrid ribonuclease activity; P:DNA integration; F:transferase activity; F:N-acetyltransferase activity				NA	NA	NA	NA	NA	0	1	0	0	0	0
BOVATA_007040	hypothetical protein, conserved	734	20	4.30778E-69	49.55	3	F:GO:0046872; C:GO:0016020; C:GO:0016021	F:metal ion binding; C:membrane; C:integral component of membrane			IPR027267 Arfaptin homology (AH) domain/BAR domain DOMAIN (SUPERFAMILY)	CDR71682	NA	NA	NA	NA	1	0	0	0	0	1.63839
BOVATA_007050	ATPase domain containing protein	882	20	0.0	61.75	1	F:GO:0008080	F:N-acetyltransferase activity			IPR013562 tRNA(Met) cytidine acetyltransferase TmcA, N-terminal DOMAIN (PFAM),IPR000182 GNAT domain DOMAIN (PFAM),IPR007807 Helicase domain DOMAIN (PFAM),IPR027992 Possible tRNA binding domain DOMAIN (PFAM),IPR032672 TmcA/NAT10/Kre33 FAMILY (PANTHER),IPR033688 RNA cytidine acetyltransferase NAT10 FAMILY (HAMAP)	CDR97165	BBOV_III004380	BBM_III08795	PF3D7_1020700	TGME49_218610	1	1	1	0	1	397.098
BOVATA_007060	leucine-rich repeat, putative	403	20	0.0	51.65	7	P:GO:0051301; C:GO:0005737; C:GO:0016020; C:GO:0016021; C:GO:0000139; C:GO:0020011; P:GO:0007049	P:cell division; C:cytoplasm; C:membrane; C:integral component of membrane; C:Golgi membrane; C:apicoplast; P:cell cycle				CDR97166	BBOV_III004370	NA	NA	NA	1	1	0	0	0	673.267
BOVATA_007070	internalin A S-layer, putative	407	20	0.0	49.8	13	P:GO:0000917; C:GO:0032153; F:GO:0008236; F:GO:0004252; F:GO:0008233; C:GO:0044732; C:GO:0005634; C:GO:0005737; P:GO:0000281; P:GO:0006508; P:GO:0031028; P:GO:0034613; F:GO:0016787	P:barrier septum assembly; C:cell division site; F:serine-type peptidase activity; F:serine-type endopeptidase activity; F:peptidase activity; C:mitotic spindle pole body; C:nucleus; C:cytoplasm; P:mitotic cytokinesis; P:proteolysis; P:septation initiation signaling; P:cellular protein localization; F:hydrolase activity				CDR97167	BBOV_III004360	NA	NA	NA	1	1	0	0	0	839.043
BOVATA_007080	nucleolar GTP-binding protein	590	20	0.0	67.1	3	F:GO:0005525; P:GO:0042254; C:GO:0005730	F:GTP binding; P:ribosome biogenesis; C:nucleolus				CDR97168	BBOV_III004350	BBM_III08815	PF3D7_0612900	TGME49_261520	1	1	1	1	1	822.546
BOVATA_007090	ABC transporter, putative	1561	13	0.0	54.92	10	F:GO:0000166; F:GO:0016887; F:GO:0005524; P:GO:0006888; P:GO:0006890; C:GO:0016020; C:GO:0016021; P:GO:0006891; P:GO:0006886; C:GO:0030126	F:nucleotide binding; F:ATPase activity; F:ATP binding; P:ER to Golgi vesicle-mediated transport; P:retrograde vesicle-mediated transport, Golgi to ER; C:membrane; C:integral component of membrane; P:intra-Golgi vesicle-mediated transport; P:intracellular protein transport; C:COPI vesicle coat				CDR97169	NA	NA	NA	NA	1	1	0	0	0	134.738
BOVATA_007100	cytochrome c oxidase assembly factor 4 mitochondrial protein, putative	69	20	1.80333E-10	66.2	2	P:GO:0033617; C:GO:0005758	P:mitochondrial respiratory chain complex IV assembly; C:mitochondrial intermembrane space				NA	NA	NA	NA	NA	1	0	0	1	1	55.2909
BOVATA_007110	glycine cleavage system H, putative	146	20	3.76691E-87	59.15	3	P:GO:0019464; C:GO:0005960; P:GO:0009249	P:glycine decarboxylation via glycine cleavage system; C:glycine cleavage complex; P:protein lipoylation				CDR97170	BBOV_III004320	NA	NA	NA	1	1	1	1	0	815.162
BOVATA_007120	ribosomal protein RPL37	98	20	1.36315E-58	81.8	5	F:GO:0003735; F:GO:0046872; C:GO:0022625; F:GO:0019843; P:GO:0006412	F:structural constituent of ribosome; F:metal ion binding; C:cytosolic large ribosomal subunit; F:rRNA binding; P:translation				CDR97171	BBOV_III004310	BBM_III08420	PF3D7_0706400	TGME49_239330	1	1	1	1	1	7622.95
BOVATA_007130	GTP binding protein, putative	531	9	0.0	53.78	15	P:GO:0006351; P:GO:0042254; P:GO:0006355; F:GO:0043565; F:GO:0005525; F:GO:0000166; F:GO:0000287; F:GO:0003677; F:GO:0003700; C:GO:0005737; F:GO:0046872; F:GO:0003924; C:GO:0016020; C:GO:0016021; F:GO:0016787	P:transcription, DNA-templated; P:ribosome biogenesis; P:regulation of transcription, DNA-templated; F:sequence-specific DNA binding; F:GTP binding; F:nucleotide binding; F:magnesium ion binding; F:DNA binding; F:transcription factor activity, sequence-specific DNA binding; C:cytoplasm; F:metal ion binding; F:GTPase activity; C:membrane; C:integral component of membrane; F:hydrolase activity				CDR97172	BBOV_III004300	NA	NA	NA	1	1	0	0	0	557.048
BOVATA_007140	DNA-directed RNA polymerases and III subunit RPABC5	755	20	4.65009E-35	88.85	11	F:GO:0001056; F:GO:0003677; C:GO:0005736; F:GO:0001055; F:GO:0008270; F:GO:0001054; C:GO:0000419; P:GO:0006351; C:GO:0000418; C:GO:0005666; C:GO:0005665	F:RNA polymerase III activity; F:DNA binding; C:DNA-directed RNA polymerase I complex; F:RNA polymerase II activity; F:zinc ion binding; F:RNA polymerase I activity; C:DNA-directed RNA polymerase V complex; P:transcription, DNA-templated; C:DNA-directed RNA polymerase IV complex; C:DNA-directed RNA polymerase III complex; C:DNA-directed RNA polymerase II, core complex	EC:2.7.7.6	DNA-directed RNA polymerase	IPR000268 DNA-directed RNA polymerase, subunit N/Rpb10 FAMILY (PFAM),IPR020789 RNA polymerases, subunit N, zinc binding site BINDING_SITE (PROSITE_PATTERNS),IPR000268 DNA-directed RNA polymerase, subunit N/Rpb10 FAMILY (PRODOM),IPR023580 RNA polymerase subunit RPB10 DOMAIN (SUPERFAMILY)	NA	NA	NA	NA	NA	0	0	0	0	0	0
BOVATA_007150	family transcriptional regulator, putative	874	13	0.0	50.31	4	F:GO:0003677; F:GO:0003824; P:GO:0006351; P:GO:0006355	F:DNA binding; F:catalytic activity; P:transcription, DNA-templated; P:regulation of transcription, DNA-templated				CDR97174	BBOV_III004280	NA	NA	NA	1	1	0	0	0	540.273
BOVATA_007160	hypothetical protein, conserved	353	20	0.0	51.45							CDR97175	BBOV_III004270	NA	NA	NA	1	1	1	0	1	71.6589
BOVATA_007170	TP53-regulating kinase	209	20	7.20827E-143	65.4	6	P:GO:0090304; F:GO:0005524; C:GO:0005737; C:GO:0016020; F:GO:0004674; P:GO:0006468	P:nucleic acid metabolic process; F:ATP binding; C:cytoplasm; C:membrane; F:protein serine/threonine kinase activity; P:protein phosphorylation	EC:2.7.11	Transferring phosphorus-containing groups	IPR000719 Protein kinase domain DOMAIN (SMART),IPR010440 Lipopolysaccharide kinase FAMILY (PFAM),IPR022495 Serine/threonine-protein kinase Bud32 FAMILY (TIGRFAM),IPR000719 Protein kinase domain DOMAIN (PROSITE_PROFILES),IPR011009 Protein kinase-like domain DOMAIN (SUPERFAMILY)	CDR97176	BBOV_III004260	BBM_III08735	PF3D7_0708300	NA	1	1	1	1	1	172.619
BOVATA_007180	SCO1	217	20	5.5159E-104	77.45	6	P:GO:0006825; P:GO:0006878; F:GO:0005507; C:GO:0016021; C:GO:0005743; P:GO:0008535	P:copper ion transport; P:cellular copper ion homeostasis; F:copper ion binding; C:integral component of membrane; C:mitochondrial inner membrane; P:respiratory chain complex IV assembly				CDR97177	BBOV_III004250	BBM_III08740	NA	NA	1	1	1	1	1	118.289
BOVATA_007190	heat shock protein	675	20	0.0	59.65	2	F:GO:0005524; F:GO:0003824	F:ATP binding; F:catalytic activity				CDR97178	BBOV_III004240	BBM_III08770	PF3D7_0708800	NA	1	1	1	1	1	1597.85
BOVATA_007200	heat shock 90	717	20	0.0	90.3	5	F:GO:0005524; C:GO:0005737; F:GO:0051082; P:GO:0006457; P:GO:0006950	F:ATP binding; C:cytoplasm; F:unfolded protein binding; P:protein folding; P:response to stress			IPR020575 Heat shock protein Hsp90, N-terminal DOMAIN (PRINTS),IPR003594 Histidine kinase-like ATPase, C-terminal domain DOMAIN (SMART),IPR001404 Heat shock protein Hsp90 family FAMILY (PFAM),IPR003594 Histidine kinase-like ATPase, C-terminal domain DOMAIN (PFAM),IPR001404 Heat shock protein Hsp90 family FAMILY (PIRSF),IPR003594 Histidine kinase-like ATPase, C-terminal domain DOMAIN (GENE3D),IPR0…	CDR97179	BBOV_III004230	BBM_III08775	PF3D7_0708400	TGME49_288380	1	1	1	1	1	4048.38
BOVATA_007210	hypothetical protein	355	20	4.77805E-18	56.6	5	F:GO:0004129; C:GO:0016020; C:GO:0016021; P:GO:1902600; P:GO:0055114	F:cytochrome-c oxidase activity; C:membrane; C:integral component of membrane; P:hydrogen ion transmembrane transport; P:oxidation-reduction process				NA	NA	NA	NA	NA	0	0	0	0	0	0
BOVATA_007220	ADP-ribosylation factor	395	20	0.0	92.45	13	P:GO:0007281; P:GO:0040035; P:GO:0007264; P:GO:0009792; P:GO:0010171; P:GO:0008356; C:GO:0005794; P:GO:0040007; P:GO:0040039; F:GO:0005525; P:GO:0002119; P:GO:0018996; P:GO:0032940	P:germ cell development; P:hermaphrodite genitalia development; P:small GTPase mediated signal transduction; P:embryo development ending in birth or egg hatching; P:body morphogenesis; P:asymmetric cell division; C:Golgi apparatus; P:growth; P:inductive cell migration; F:GTP binding; P:nematode larval development; P:molting cycle, collagen and cuticulin-based cuticle; P:secretion by cell			IPR006689 Small GTPase superfamily, ARF/SAR type FAMILY (PRINTS),IPR005225 Small GTP-binding protein domain DOMAIN (TIGRFAM),IPR006689 Small GTPase superfamily, ARF/SAR type FAMILY (PFAM),IPR024156 Small GTPase superfamily, ARF type FAMILY (PROSITE_PROFILES),IPR027417 P-loop containing nucleoside triphosphate hydrolase DOMAIN (SUPERFAMILY)	CDR97180	NA	NA	NA	NA	1	1	1	1	1	1266.09
BOVATA_007230	guanine nucleotide exchange factor for Rab-3A-like protein, putative	371	10	2.1686E-108	50.1	3	F:GO:0005525; C:GO:0016020; C:GO:0016021	F:GTP binding; C:membrane; C:integral component of membrane				CDR97181	NA	NA	NA	NA	1	0	0	0	0	438.713
BOVATA_007240	hypothetical protein, conserved	1980	20	0.0	48.1	2	C:GO:0016020; C:GO:0016021	C:membrane; C:integral component of membrane				NA	NA	NA	NA	NA	1	0	0	0	0	0.921515
BOVATA_007250	hypothetical protein, conserved	2546	20	0.0	54.2	2	C:GO:0016020; C:GO:0016021	C:membrane; C:integral component of membrane				NA	NA	NA	NA	NA	1	0	0	0	0	0.390902
BOVATA_007260	G-type lectin S-receptor-like serine threonine- kinase RLK1, putative	99	8	0.481962	48.25	16	F:GO:0016887; P:GO:0055085; F:GO:0009055; F:GO:0008137; P:GO:0042773; P:GO:0006810; F:GO:0005215; F:GO:0000166; F:GO:0005524; F:GO:0016491; C:GO:0016020; P:GO:0055114; F:GO:0016651; F:GO:0051536; C:GO:0043190; F:GO:0016820	F:ATPase activity; P:transmembrane transport; F:electron carrier activity; F:NADH dehydrogenase (ubiquinone) activity; P:ATP synthesis coupled electron transport; P:transport; F:transporter activity; F:nucleotide binding; F:ATP binding; F:oxidoreductase activity; C:membrane; P:oxidation-reduction process; F:oxidoreductase activity, acting on NAD(P)H; F:iron-sulfur cluster binding; C:ATP-binding c…				NA	NA	NA	NA	NA	0	1	1	0	0	0
BOVATA_007270	hypothetical protein, conserved	131	20	7.2684E-50	75.95	1	C:GO:0016020	C:membrane				NA	NA	NA	NA	NA	1	0	0	0	0	4.43172
BOVATA_007280	DNA-dependent kinase catalytic subunit-like protein, putative	397	4	0.0	63.25	5	F:GO:0004180; C:GO:0016020; P:GO:0006508; C:GO:0016021; F:GO:0004185	F:carboxypeptidase activity; C:membrane; P:proteolysis; C:integral component of membrane; F:serine-type carboxypeptidase activity				CDR97215	BBOV_III004180	NA	NA	NA	1	0	0	0	0	154.592
BOVATA_007290	guanine nucleotide exchange factor for Rab-3A-like protein, putative	371	10	2.1686E-108	50.1	3	F:GO:0005525; C:GO:0016020; C:GO:0016021	F:GTP binding; C:membrane; C:integral component of membrane				CDR97213	NA	NA	NA	NA	1	0	0	0	0	433.795
BOVATA_007300	hypothetical protein, conserved	2114	20	0.0	49.2	2	C:GO:0016020; C:GO:0016021	C:membrane; C:integral component of membrane				CDR71728	NA	NA	NA	NA	1	0	0	0	0	0.510016
BOVATA_007310	Extracellular matrix-binding ebh, putative	2625	20	0.0	50.2	3	F:GO:0046872; C:GO:0016020; C:GO:0016021	F:metal ion binding; C:membrane; C:integral component of membrane				NA	NA	NA	NA	NA	1	0	0	0	0	0.236961
BOVATA_007320	family transcriptional regulator, putative	130	4	0.999131	53.25	1	F:GO:0016779	F:nucleotidyltransferase activity				NA	NA	NA	NA	NA	0	0	0	0	0	0
BOVATA_007330	U1 small nuclear ribonucleoprotein	279	20	6.33541E-180	62.6	6	F:GO:0000166; C:GO:0044428; C:GO:0030529; C:GO:0019013; F:GO:0017069; P:GO:0000398	F:nucleotide binding; C:nuclear part; C:intracellular ribonucleoprotein complex; C:viral nucleocapsid; F:snRNA binding; P:mRNA splicing, via spliceosome			IPR000504 RNA recognition motif domain DOMAIN (SMART),IPR000504 RNA recognition motif domain DOMAIN (PFAM),IPR000504 RNA recognition motif domain DOMAIN (PROSITE_PROFILES),IPR000504 RNA recognition motif domain DOMAIN (PROSITE_PROFILES),IPR000504 RNA recognition motif domain DOMAIN (SUPERFAMILY)	CDR97208	BBOV_III004120	BBM_I00585	NA	TGME49_309800	1	1	1	1	1	402.94
BOVATA_007340	RED family protein	400	20	0.0	52.2	1	C:GO:0005634	C:nucleus				CDR97207	BBOV_III004110	BBM_I00580	NA	NA	1	1	1	1	1	54.0123
BOVATA_007350	VACUOLAR ATP SYNTHASE SUBUNIT	428	20	0.0	61.9	3	C:GO:0000221; P:GO:0015991; F:GO:0046961	C:vacuolar proton-transporting V-type ATPase, V1 domain; P:ATP hydrolysis coupled proton transport; F:proton-transporting ATPase activity, rotational mechanism	EC:3.6.1.3; EC:3.6.1.15	Adenosinetriphosphatase; Nucleoside-triphosphate phosphatase	IPR004908 ATPase, V1 complex, subunit H FAMILY (PIRSF),IPR011989 Armadillo-like helical DOMAIN (GENE3D),IPR011987 ATPase, V1 complex, subunit H, C-terminal DOMAIN (PFAM),IPR004908 ATPase, V1 complex, subunit H FAMILY (PANTHER),IPR016024 Armadillo-type fold DOMAIN (SUPERFAMILY)	CDR97206	BBOV_III004100	NA	PF3D7_1306600	TGME49_208590	1	1	1	1	1	219.84
BOVATA_007360	PTS N-acetylglucosamine transporter subunit IIABC, putative	338	9	0.24801	43.11	5	F:GO:0016788; F:GO:0003824; P:GO:0008152; P:GO:0009058; F:GO:0031177	F:hydrolase activity, acting on ester bonds; F:catalytic activity; P:metabolic process; P:biosynthetic process; F:phosphopantetheine binding				NA	NA	NA	NA	NA	0	0	0	0	0	70.2996
BOVATA_007370	transcription factor with AP2 domain-containing protein	276	20	7.2495E-178	66.2	2	F:GO:0003700; P:GO:0006355	F:transcription factor activity, sequence-specific DNA binding; P:regulation of transcription, DNA-templated			IPR001471 AP2/ERF domain DOMAIN (PFAM)	CDR97205	BBOV_III004090	BBM_I00570	PF3D7_1305200	NA	1	1	1	1	1	269.694
BOVATA_007380	gamma-tubulin complex subunit, putative	519	5	7.99384E-148	49.4	10	C:GO:0005856; C:GO:0005815; C:GO:0005737; C:GO:0016020; P:GO:0007020; C:GO:0016021; C:GO:0000922; F:GO:0043015; P:GO:0000226; C:GO:0005874	C:cytoskeleton; C:microtubule organizing center; C:cytoplasm; C:membrane; P:microtubule nucleation; C:integral component of membrane; C:spindle pole; F:gamma-tubulin binding; P:microtubule cytoskeleton organization; C:microtubule				CDR97204	NA	NA	NA	NA	1	1	0	0	0	11.6654
BOVATA_007390	hypothetical protein, conserved	410	20	0.0	56.3	3	C:GO:0016020; C:GO:0016021; C:GO:0020011	C:membrane; C:integral component of membrane; C:apicoplast				CDR97203	BBOV_III004070	NA	NA	NA	1	1	1	0	0	151.005
BOVATA_007400	DNA-directed RNA polymerase	1117	20	0.0	60.75	5	F:GO:0003677; F:GO:0003899; P:GO:0006351; C:GO:0016021; F:GO:0046983	F:DNA binding; F:DNA-directed 5'-3' RNA polymerase activity; P:transcription, DNA-templated; C:integral component of membrane; F:protein dimerization activity	EC:2.7.7.6	DNA-directed RNA polymerase	IPR009025 DNA-directed RNA polymerase, RBP11-like dimerisation domain DOMAIN (PFAM),IPR015943 WD40/YVTN repeat-like-containing domain DOMAIN (GENE3D),IPR022100 Minichromosome loss protein Mcl1, middle region DOMAIN (PFAM),IPR015943 WD40/YVTN repeat-like-containing domain DOMAIN (GENE3D),IPR011047 Quinoprotein alcohol dehydrogenase-like superfamily DOMAIN (SUPERFAMILY),IPR009025 DNA-directed RNA p…	CDR97202	BBOV_III004060	NA	NA	NA	1	1	0	0	0	244.725
BOVATA_007410	Dullard-like phosphatase domain containing protein	297	20	7.54086E-172	64.45	2	F:GO:0016791; P:GO:0016311	F:phosphatase activity; P:dephosphorylation	EC:3.1.3.41	4-nitrophenylphosphatase		CDR97201	NA	NA	NA	NA	1	1	1	1	1	443.026
BOVATA_007420	ubiquitin-conjugating enzyme	124	20	3.45379E-55	75.65	6	C:GO:0005634; F:GO:0061630; F:GO:0031625; C:GO:0005737; P:GO:0070534; P:GO:0006301	C:nucleus; F:ubiquitin protein ligase activity; F:ubiquitin protein ligase binding; C:cytoplasm; P:protein K63-linked ubiquitination; P:postreplication repair				NA	NA	NA	NA	NA	1	1	1	1	1	261.852
BOVATA_007430	domain-containing protein, putative	288	20	0.0	64.25							CDR97199	BBOV_III004020	BBM_I00405	PF3D7_1307200	NA	1	1	1	1	1	106.838
BOVATA_007440	rRNA processing Utp6	791	20	0.0	52.85	3	C:GO:0043229; P:GO:0000462; F:GO:0030515	C:intracellular organelle; P:maturation of SSU-rRNA from tricistronic rRNA transcript (SSU-rRNA, 5.8S rRNA, LSU-rRNA); F:snoRNA binding			IPR003107 HAT (Half-A-TPR) repeat REPEAT (SMART),IPR011990 Tetratricopeptide-like helical domain DOMAIN (GENE3D),IPR013949 U3 small nucleolar RNA-associated protein 6 FAMILY (PFAM)	CDR97198	BBOV_III004010	NA	NA	NA	1	1	0	0	0	219.451
BOVATA_007450	exonuclease III APE	603	20	3.68211E-162	49.7	1	F:GO:0004518	F:nuclease activity			IPR005135 Endonuclease/exonuclease/phosphatase DOMAIN (GENE3D),IPR004808 AP endonuclease 1 FAMILY (PANTHER),IPR005135 Endonuclease/exonuclease/phosphatase DOMAIN (SUPERFAMILY)	CDR97197	NA	NA	NA	NA	1	0	1	0	0	9.14638
BOVATA_007460	HUSSY-3 like methyltransferase	284	20	0.0	73.2	3	F:GO:0008168; P:GO:0022008; P:GO:0032259	F:methyltransferase activity; P:neurogenesis; P:methylation				CDR97195	BBOV_III004000	BBM_III08590	PF3D7_0522300	TGME49_260610	1	1	1	1	1	133.458
BOVATA_007470	trehalose phosphatase, putative	341	9	0.0	47.33							CDR97194	BBOV_III003990	NA	NA	NA	1	1	0	0	0	178.763
BOVATA_007480	efflux membrane fusion subunit family secretion protein, putative	122	9	7.17814E-60	55.56	5	F:GO:0003677; F:GO:0003899; P:GO:0055085; P:GO:0006351; C:GO:0016020	F:DNA binding; F:DNA-directed 5'-3' RNA polymerase activity; P:transmembrane transport; P:transcription, DNA-templated; C:membrane				CDR97193	NA	NA	NA	NA	1	0	0	0	0	246.43
BOVATA_007490	RPC10 subunit of RNA polymerases and III, putative	350	20	0.0	53.3	5	F:GO:0003677; F:GO:0016779; F:GO:0003899; P:GO:0006351; F:GO:0016740	F:DNA binding; F:nucleotidyltransferase activity; F:DNA-directed 5'-3' RNA polymerase activity; P:transcription, DNA-templated; F:transferase activity				CDR97192	BBOV_III003970	BBM_III08575	NA	NA	1	1	0	0	0	815.62
BOVATA_007500	hypothetical protein	434	20	0.0	51.0	2	P:GO:0006508; F:GO:0004176	P:proteolysis; F:ATP-dependent peptidase activity	EC:3.6.1.3; EC:3.6.1.15	Adenosinetriphosphatase; Nucleoside-triphosphate phosphatase		CDR97191	BBOV_III003960	NA	NA	NA	1	1	0	0	0	141.794
BOVATA_007510	AFG1 family protein	492	20	0.0	55.7	2	C:GO:0005634; F:GO:0005524	C:nucleus; F:ATP binding			IPR005654 ATPase, AFG1-like FAMILY (PFAM),IPR005654 ATPase, AFG1-like FAMILY (PANTHER),IPR027417 P-loop containing nucleoside triphosphate hydrolase DOMAIN (SUPERFAMILY)	NA	BBOV_III003940	NA	PF3D7_0521800	NA	1	1	1	0	1	384.424
BOVATA_007520	Ribosome-binding protein 1	1524	20	0.0	63.9	1	C:GO:0016020	C:membrane				CDR97122	NA	NA	NA	NA	1	0	0	0	0	4.27199
BOVATA_007530	hypothetical protein, conserved	175	20	3.60046E-73	85.65						IPR010884 6-Cysteine (6-Cys) domain DOMAIN (PFAM),IPR010884 6-Cysteine (6-Cys) domain DOMAIN (PROSITE_PROFILES)	CDR71491	NA	NA	NA	NA	1	1	1	0	0	0
BOVATA_007540	hypothetical protein, conserved	235	20	1.51826E-62	59.1	2	C:GO:0016020; C:GO:0016021	C:membrane; C:integral component of membrane				CDR93805	NA	NA	NA	NA	1	0	0	0	0	0
BOVATA_007550	50S ribosomal protein	159	20	4.9098E-71	73.05	4	F:GO:0003735; C:GO:0016021; C:GO:0005762; P:GO:0006412	F:structural constituent of ribosome; C:integral component of membrane; C:mitochondrial large ribosomal subunit; P:translation			IPR000456 Ribosomal protein L17 FAMILY (PFAM),IPR000456 Ribosomal protein L17 FAMILY (TIGRFAM),IPR000456 Ribosomal protein L17 FAMILY (GENE3D),IPR000456 Ribosomal protein L17 FAMILY (PANTHER),IPR000456 Ribosomal protein L17 FAMILY (SUPERFAMILY)	NA	BBOV_III003930	BBM_III08540	PF3D7_0522500	NA	0	1	1	1	1	318.966
BOVATA_007560	ribosomal protein L15	659	20	0.0	64.6	3	F:GO:0003735; C:GO:0015934; P:GO:0006412	F:structural constituent of ribosome; C:large ribosomal subunit; P:translation			IPR005749 Ribosomal protein L15, bacterial-type FAMILY (TIGRFAM),IPR021131 Ribosomal protein L18e/L15P DOMAIN (PFAM),IPR005749 Ribosomal protein L15, bacterial-type FAMILY (PANTHER),IPR021131 Ribosomal protein L18e/L15P DOMAIN (SUPERFAMILY)	CDR97219	BBOV_III003920	BBM_III08535	NA	NA	1	1	1	1	0	180.535
BOVATA_007570	archease family protein, putative	241	20	2.48382E-148	56.1	2	P:GO:0006388; C:GO:0072669	P:tRNA splicing, via endonucleolytic cleavage and ligation; C:tRNA-splicing ligase complex			IPR023572 Archease domain DOMAIN (PFAM),IPR023572 Archease domain DOMAIN (GENE3D),IPR002804 Archease FAMILY (PANTHER),IPR023572 Archease domain DOMAIN (PRODOM),IPR023572 Archease domain DOMAIN (SUPERFAMILY)	CDR97220	BBOV_III003910	NA	NA	NA	1	1	1	1	1	505.017
BOVATA_007580	sperm acrosomal FSA isoform X4, putative	1195	15	0.0	48.73	6	P:GO:0051056; C:GO:0001669; F:GO:0005096; C:GO:0016020; C:GO:0016021; P:GO:0043547	P:regulation of small GTPase mediated signal transduction; C:acrosomal vesicle; F:GTPase activator activity; C:membrane; C:integral component of membrane; P:positive regulation of GTPase activity			IPR016024 Armadillo-type fold DOMAIN (SUPERFAMILY)	CDR97221	BBOV_III003900	NA	NA	NA	1	1	0	0	0	211.401
BOVATA_007590	BUD31 homolog	134	20	1.18504E-88	85.2	2	C:GO:0005681; P:GO:0000398	C:spliceosomal complex; P:mRNA splicing, via spliceosome			IPR001748 G10 protein FAMILY (PRINTS),IPR001748 G10 protein FAMILY (PFAM),IPR001748 G10 protein FAMILY (PANTHER)	CDR97222	BBOV_III003890	BBM_III08510	PF3D7_0522800	TGME49_246620	1	1	1	1	1	751.379
BOVATA_007600	ATP-dependent RNA helicase	709	20	0.0	53.15	3	F:GO:0003676; F:GO:0005524; F:GO:0004386	F:nucleic acid binding; F:ATP binding; F:helicase activity	EC:3.6.1.15	Nucleoside-triphosphate phosphatase	IPR003877 SPRY domain DOMAIN (SMART),IPR014001 Helicase superfamily 1/2, ATP-binding domain DOMAIN (SMART),IPR001650 Helicase, C-terminal DOMAIN (SMART),IPR011545 DEAD/DEAH box helicase domain DOMAIN (PFAM),IPR003877 SPRY domain DOMAIN (PFAM),IPR001650 Helicase, C-terminal DOMAIN (PFAM),IPR000629 ATP-dependent RNA helicase DEAD-box, conserved site CONSERVED_SITE (PROSITE_PATTERNS),IPR014001 Helic…	CDR97223	BBOV_III003880	NA	PF3D7_0521700	TGME49_207430	1	1	0	0	1	312.269
BOVATA_007610	zinc finger C-x8-C-x5-C-x3-H type domain-containing protein	265	20	4.43534E-149	70.55	1	F:GO:0046872	F:metal ion binding			IPR000571 Zinc finger, CCCH-type DOMAIN (SMART),IPR000571 Zinc finger, CCCH-type DOMAIN (GENE3D),IPR000571 Zinc finger, CCCH-type DOMAIN (PFAM),IPR000571 Zinc finger, CCCH-type DOMAIN (PROSITE_PROFILES),IPR000571 Zinc finger, CCCH-type DOMAIN (PROSITE_PROFILES),IPR000571 Zinc finger, CCCH-type DOMAIN (PROSITE_PROFILES),IPR000571 Zinc finger, CCCH-type DOMAIN (SUPERFAMILY),IPR000571 Zinc finger, C…	CDR97224	BBOV_III003870	NA	NA	NA	1	1	1	1	1	348.333
BOVATA_007620	hypothetical protein, conserved	1005	2	0.0	64.0	1	C:GO:0016020	C:membrane				NA	NA	NA	NA	NA	1	1	0	0	0	476.41
BOVATA_007630	mitochondrial processing peptidase alpha	517	20	0.0	73.65	5	F:GO:0016491; F:GO:0046872; P:GO:0008152; P:GO:0044699; F:GO:0016787	F:oxidoreductase activity; F:metal ion binding; P:metabolic process; P:single-organism process; F:hydrolase activity			IPR007863 Peptidase M16, C-terminal DOMAIN (PFAM),IPR011765 Peptidase M16, N-terminal DOMAIN (PFAM),IPR011249 Metalloenzyme, LuxS/M16 peptidase-like DOMAIN (SUPERFAMILY),IPR011249 Metalloenzyme, LuxS/M16 peptidase-like DOMAIN (SUPERFAMILY)	CDR97226	BBOV_III003850	BBM_III08505	PF3D7_0523100	TGME49_202680	1	1	1	1	1	1098.47
BOVATA_007640	type III effector protein, putative	845	16	0.0	47.13	6	F:GO:0071949; F:GO:0016491; C:GO:0016020; C:GO:0016021; P:GO:0055114; F:GO:0004497	F:FAD binding; F:oxidoreductase activity; C:membrane; C:integral component of membrane; P:oxidation-reduction process; F:monooxygenase activity				CDR97227	BBOV_III003840	NA	NA	NA	1	1	0	0	0	203.906
BOVATA_007650	dnaJ domain containing protein, putative	739	20	0.0	64.4	2	C:GO:0016020; C:GO:0016021	C:membrane; C:integral component of membrane			IPR001623 DnaJ domain DOMAIN (PRINTS),IPR001623 DnaJ domain DOMAIN (SMART),IPR026894 DNAJ-containing protein, X-domain DOMAIN (PFAM),IPR001623 DnaJ domain DOMAIN (GENE3D),IPR001623 DnaJ domain DOMAIN (PFAM),IPR018253 DnaJ domain, conserved site CONSERVED_SITE (PROSITE_PATTERNS),IPR001623 DnaJ domain DOMAIN (PROSITE_PROFILES),IPR001623 DnaJ domain DOMAIN (SUPERFAMILY)	CDR97229	BBOV_III003820	BBM_III08485	NA	NA	1	1	1	1	1	962.635
BOVATA_007660	SCP-like extracellular family protein, putative	223	20	6.93079E-83	59.45	9	F:GO:0003735; C:GO:0016020; P:GO:0006508; C:GO:0016021; F:GO:0008233; C:GO:0005576; C:GO:0005840; C:GO:0005622; P:GO:0006412	F:structural constituent of ribosome; C:membrane; P:proteolysis; C:integral component of membrane; F:peptidase activity; C:extracellular region; C:ribosome; C:intracellular; P:translation			IPR001283 Cysteine-rich secretory protein, allergen V5/Tpx-1-related FAMILY (PRINTS),IPR014044 CAP domain DOMAIN (SMART),IPR014044 CAP domain DOMAIN (PFAM),IPR014044 CAP domain DOMAIN (GENE3D),IPR001283 Cysteine-rich secretory protein, allergen V5/Tpx-1-related FAMILY (PANTHER),IPR014044 CAP domain DOMAIN (SUPERFAMILY)	CDR97231	NA	NA	NA	NA	1	1	1	1	1	20.8271
BOVATA_007670	chloroquine resistance transporter	420	20	0.0	54.5	1	C:GO:0016021	C:integral component of membrane			IPR013936 Chloroquine-resistance transporter-like DOMAIN (PFAM)	CDR97232	BBOV_III003790	BBM_III08475	PF3D7_0709000	NA	1	1	0	0	0	160.739
BOVATA_007680	hypothetical protein	413	20	0.0	60.4	2	C:GO:0016020; C:GO:0016021	C:membrane; C:integral component of membrane				CDR97233	BBOV_III003780	BBM_III08470	PF3D7_0210600	TGME49_235130	1	1	1	0	1	276.722
BOVATA_007690	AP2 domain-containing protein	162	20	3.35592E-88	60.65	2	F:GO:0003700; P:GO:0006355	F:transcription factor activity, sequence-specific DNA binding; P:regulation of transcription, DNA-templated			IPR001471 AP2/ERF domain DOMAIN (PFAM)	CDR97234	NA	NA	NA	NA	1	1	1	1	1	207.085
BOVATA_007700	p21-activated kinase-interacting 1, putative	273	20	5.44772E-171	53.75	2	P:GO:0016310; F:GO:0016301	P:phosphorylation; F:kinase activity			IPR001680 WD40 repeat REPEAT (SMART),IPR015943 WD40/YVTN repeat-like-containing domain DOMAIN (GENE3D),IPR001680 WD40 repeat REPEAT (PFAM),IPR019775 WD40 repeat, conserved site CONSERVED_SITE (PROSITE_PATTERNS),IPR017986 WD40-repeat-containing domain DOMAIN (PROSITE_PROFILES),IPR007110 Immunoglobulin-like domain DOMAIN (PROSITE_PROFILES),IPR001680 WD40 repeat REPEAT (PROSITE_PROFILES),IPR017986 W…	CDR97235	BBOV_III003760	BBM_III08460	NA	NA	1	1	0	1	0	324.303
BOVATA_007710	SNARE domain containing protein	313	20	0.0	60.2	6	P:GO:0061025; P:GO:0016192; C:GO:0016021; F:GO:0005484; P:GO:0006886; C:GO:0005622	P:membrane fusion; P:vesicle-mediated transport; C:integral component of membrane; F:SNAP receptor activity; P:intracellular protein transport; C:intracellular			IPR000727 Target SNARE coiled-coil homology domain DOMAIN (SMART),IPR006011 Syntaxin, N-terminal domain DOMAIN (SMART),IPR006011 Syntaxin, N-terminal domain DOMAIN (PFAM),IPR006012 Syntaxin/epimorphin, conserved site CONSERVED_SITE (PROSITE_PATTERNS),IPR000727 Target SNARE coiled-coil homology domain DOMAIN (PROSITE_PROFILES),IPR010989 SNARE DOMAIN (SUPERFAMILY)	CDR97236	BBOV_III003750	BBM_III08455	PF3D7_0210700	NA	1	1	1	0	0	443.564
BOVATA_007720	importin-beta N-terminal domain-containing protein	1027	20	0.0	50.05	3	P:GO:0006886; F:GO:0008536; C:GO:0005622	P:intracellular protein transport; F:Ran GTPase binding; C:intracellular			IPR011989 Armadillo-like helical DOMAIN (GENE3D),IPR001494 Importin-beta, N-terminal domain DOMAIN (PFAM),IPR001494 Importin-beta, N-terminal domain DOMAIN (PROSITE_PROFILES),IPR016024 Armadillo-type fold DOMAIN (SUPERFAMILY)	CDR97237	BBOV_III003740	NA	NA	NA	1	1	0	0	0	737.1
BOVATA_007730	poly(3-hydroxyalkanoate) polymerase, putative	232	2	0.468631	49.5	3	F:GO:0016746; C:GO:0005737; P:GO:0042619	F:transferase activity, transferring acyl groups; C:cytoplasm; P:poly-hydroxybutyrate biosynthetic process				NA	NA	NA	NA	NA	0	0	0	0	0	0
BOVATA_007740	eukaryotic translation initiation factor 3 subunit 6 interacting protein	527	20	0.0	67.7	6	F:GO:0003743; P:GO:0001731; C:GO:0016282; C:GO:0033290; P:GO:0006446; C:GO:0005852	F:translation initiation factor activity; P:formation of translation preinitiation complex; C:eukaryotic 43S preinitiation complex; C:eukaryotic 48S preinitiation complex; P:regulation of translational initiation; C:eukaryotic translation initiation factor 3 complex			IPR019382 Translation initiation factor 3 complex subunit L FAMILY (PFAM),IPR019382 Translation initiation factor 3 complex subunit L FAMILY (PANTHER)	CDR97238	BBOV_III003720	BBM_III04595	PF3D7_0612100	TGME49_273460	1	1	1	1	1	1774.4
BOVATA_007750	hypothetical protein, conserved	485	16	2.39082E-26	44.56	2	C:GO:0016020; C:GO:0016021	C:membrane; C:integral component of membrane				NA	NA	NA	NA	NA	0	0	0	0	0	0.513009
BOVATA_007760	hypothetical protein, conserved	405	20	0.0	54.1	4	C:GO:0016020; C:GO:0016021; C:GO:0020011; F:GO:0016787	C:membrane; C:integral component of membrane; C:apicoplast; F:hydrolase activity			IPR029058 Alpha/Beta hydrolase fold DOMAIN (GENE3D),IPR029058 Alpha/Beta hydrolase fold DOMAIN (SUPERFAMILY)	CDR97240	BBOV_III003680	BBM_I00385	PF3D7_1306200	NA	1	1	1	0	0	392.668
BOVATA_007770	COPII-coated vesicle component Sec13	311	20	0.0	52.2	5	P:GO:0051179; C:GO:0043231; C:GO:0012505; C:GO:0044444; C:GO:0044446	P:localization; C:intracellular membrane-bounded organelle; C:endomembrane system; C:cytoplasmic part; C:intracellular organelle part			IPR001680 WD40 repeat REPEAT (SMART),IPR015943 WD40/YVTN repeat-like-containing domain DOMAIN (GENE3D),IPR015943 WD40/YVTN repeat-like-containing domain DOMAIN (GENE3D),IPR017986 WD40-repeat-containing domain DOMAIN (SUPERFAMILY)	CDR97241	BBOV_III003640	NA	NA	NA	1	1	0	0	0	622.69
BOVATA_007780	kinase phosphorylation protein, putative	202	20	9.37437E-78	67.35	2	P:GO:0016310; F:GO:0016301	P:phosphorylation; F:kinase activity			IPR019315 Kinase phosphorylation domain DOMAIN (PFAM)	NA	NA	BBM_I00365	NA	NA	1	1	1	0	1	316.554
BOVATA_007790	hypothetical protein, conserved	251	20	5.17471E-92	69.15	2	C:GO:0016020; C:GO:0016021	C:membrane; C:integral component of membrane				CDR94493	NA	NA	NA	NA	1	0	0	0	0	78.3105
BOVATA_007800	Extracellular matrix-binding ebh	4575	20	0.0	58.15	1	C:GO:0016020	C:membrane				NA	NA	NA	NA	NA	1	0	0	0	0	73.546
BOVATA_007810	short-chain dehydrogenase reductase SDR, putative	127	7	0.00614741	49.57	15	F:GO:0042834; P:GO:0006355; P:GO:0009401; F:GO:0008982; F:GO:0004672; P:GO:0006468; F:GO:0004497; F:GO:0005524; F:GO:0016491; C:GO:0016020; C:GO:0016021; P:GO:0055114; F:GO:0016740; P:GO:0034219; F:GO:0103111	F:peptidoglycan binding; P:regulation of transcription, DNA-templated; P:phosphoenolpyruvate-dependent sugar phosphotransferase system; F:protein-N(PI)-phosphohistidine-sugar phosphotransferase activity; F:protein kinase activity; P:protein phosphorylation; F:monooxygenase activity; F:ATP binding; F:oxidoreductase activity; C:membrane; C:integral component of membrane; P:oxidation-reduction proce…				NA	NA	NA	NA	NA	0	1	0	0	0	0
BOVATA_007820	thiamine pathway transporter THI73-like protein	355	8	1.11219E-172	52.88	1	C:GO:0016021	C:integral component of membrane				CDR97247	BBOV_III003650	NA	NA	NA	1	1	0	0	0	622.023
BOVATA_007830	COPII-coated vesicle component Sec13	311	20	0.0	52.2	5	P:GO:0051179; C:GO:0043231; C:GO:0012505; C:GO:0044444; C:GO:0044446	P:localization; C:intracellular membrane-bounded organelle; C:endomembrane system; C:cytoplasmic part; C:intracellular organelle part			IPR001680 WD40 repeat REPEAT (SMART),IPR011042 Six-bladed beta-propeller, TolB-like DOMAIN (GENE3D),IPR015943 WD40/YVTN repeat-like-containing domain DOMAIN (GENE3D),IPR017986 WD40-repeat-containing domain DOMAIN (SUPERFAMILY)	CDR97248	BBOV_III003670	NA	NA	NA	1	1	0	0	0	655.891
BOVATA_007840	hypothetical protein, conserved	118	20	5.73878E-71	51.75	5	F:GO:0003677; F:GO:0008270; F:GO:0046872; C:GO:0016020; C:GO:0016021	F:DNA binding; F:zinc ion binding; F:metal ion binding; C:membrane; C:integral component of membrane				CDR97249	NA	BBM_I02305	NA	NA	1	1	1	1	0	107.888
BOVATA_007850	zinc finger containing protein	568	20	0.0	56.3	3	F:GO:0008270; F:GO:0003824; C:GO:0016021	F:zinc ion binding; F:catalytic activity; C:integral component of membrane				CDR97250	BBOV_III003620	NA	NA	NA	1	1	0	1	0	526.821
BOVATA_007860	26S proteasome regulatory subunit	273	20	1.17399E-165	59.2	2	C:GO:0005838; P:GO:0006508	C:proteasome regulatory particle; P:proteolysis			IPR033464 CSN8/PSMD8/EIF3K DOMAIN (PFAM),IPR006746 26S proteasome non-ATPase regulatory subunit Rpn12 FAMILY (PANTHER)	CDR97251	BBOV_III003610	BBM_I02293	PF3D7_0312300	NA	1	1	1	1	1	379.442
BOVATA_007870	cell-cycle-associated kinase GSK	430	20	0.0	77.4	4	F:GO:0050321; F:GO:0005524; F:GO:0004674; P:GO:0006468	F:tau-protein kinase activity; F:ATP binding; F:protein serine/threonine kinase activity; P:protein phosphorylation	EC:2.7.11; EC:2.7.11.26	Transferring phosphorus-containing groups; [Tau protein] kinase	IPR000719 Protein kinase domain DOMAIN (SMART),IPR000719 Protein kinase domain DOMAIN (PFAM),IPR017441 Protein kinase, ATP binding site BINDING_SITE (PROSITE_PATTERNS),IPR008271 Serine/threonine-protein kinase, active site ACTIVE_SITE (PROSITE_PATTERNS),IPR000719 Protein kinase domain DOMAIN (PROSITE_PROFILES),IPR011009 Protein kinase-like domain DOMAIN (SUPERFAMILY)	CDR97252	BBOV_III003600	NA	PF3D7_0312400	TGME49_265330	1	1	1	1	1	573.129
BOVATA_007880	carbamoyl-phosphate synthase	1649	20	0.0	67.2	5	F:GO:0005524; P:GO:0006207; F:GO:0046872; P:GO:0006541; F:GO:0004088	F:ATP binding; P:'de novo' pyrimidine nucleobase biosynthetic process; F:metal ion binding; P:glutamine metabolic process; F:carbamoyl-phosphate synthase (glutamine-hydrolyzing) activity	EC:6.3.5.5	Carbamoyl-phosphate synthase (glutamine-hydrolyzing)	IPR005483 Carbamoyl-phosphate synthase large subunit, CPSase domain DOMAIN (PRINTS),IPR002474 Carbamoyl-phosphate synthase small subunit, N-terminal domain DOMAIN (SMART),IPR005480 Carbamoyl-phosphate synthetase, large subunit oligomerisation domain DOMAIN (SMART),IPR029062 Class I glutamine amidotransferase-like DOMAIN (GENE3D),IPR002474 Carbamoyl-phosphate synthase small subunit, N-terminal dom…	CDR97253	BBOV_III003590	BBM_I02285	PF3D7_1308200	TGME49_215260	1	1	1	1	1	618.427
BOVATA_007890	hypothetical protein	254	20	7.87337E-16	46.95							NA	NA	NA	NA	NA	0	0	0	0	0	0
BOVATA_007900	NUDIX family protein	666	20	0.0	64.55	4	F:GO:0003723; F:GO:0030145; C:GO:0005840; F:GO:0016787	F:RNA binding; F:manganese ion binding; C:ribosome; F:hydrolase activity			IPR007722 mRNA decapping protein 2, Box A domain DOMAIN (SMART),IPR000086 NUDIX hydrolase domain DOMAIN (PFAM),IPR007722 mRNA decapping protein 2, Box A domain DOMAIN (PFAM),IPR000988 Ribosomal protein L24e-related FAMILY (PFAM),IPR020084 NUDIX hydrolase, conserved site CONSERVED_SITE (PROSITE_PATTERNS),IPR000086 NUDIX hydrolase domain DOMAIN (PROSITE_PROFILES),IPR015797 NUDIX hydrolase domain-li…	CDR97254	NA	NA	NA	NA	1	1	1	1	1	1304.75
BOVATA_007910	cytochrome B6, putative	206	20	2.6722E-109	50.95	18	F:GO:0008270; P:GO:0007165; F:GO:0009055; P:GO:0023014; P:GO:0000278; C:GO:0005622; F:GO:0020037; F:GO:0000155; P:GO:0051301; F:GO:0016491; F:GO:0046872; P:GO:0000160; F:GO:0004309; P:GO:0055114; F:GO:0016772; P:GO:0016310; P:GO:0035556; F:GO:0016787	F:zinc ion binding; P:signal transduction; F:electron carrier activity; P:signal transduction by protein phosphorylation; P:mitotic cell cycle; C:intracellular; F:heme binding; F:phosphorelay sensor kinase activity; P:cell division; F:oxidoreductase activity; F:metal ion binding; P:phosphorelay signal transduction system; F:exopolyphosphatase activity; P:oxidation-reduction process; F:transferase…				CDR97256	NA	NA	NA	NA	1	0	0	0	0	88.7741
BOVATA_007920	40S ribosomal protein	82	20	2.09966E-52	89.6	5	F:GO:0003735; C:GO:0022627; F:GO:0046872; P:GO:0000028; P:GO:0006412	F:structural constituent of ribosome; C:cytosolic small ribosomal subunit; F:metal ion binding; P:ribosomal small subunit assembly; P:translation			IPR023407 Ribosomal protein S27e, zinc-binding domain DOMAIN (GENE3D),IPR000592 Ribosomal protein S27e FAMILY (PFAM),IPR000592 Ribosomal protein S27e FAMILY (PANTHER),IPR000592 Ribosomal protein S27e FAMILY (PRODOM),IPR011332 Zinc-binding ribosomal protein DOMAIN (SUPERFAMILY)	CDR97257	BBOV_III003560	BBM_I02260	PF3D7_1308300	NA	1	1	1	1	1	4606.51
BOVATA_007930	tRNA (guanine-N1)-methyltransferase, putative	585	20	0.0	49.9	4	C:GO:0005634; C:GO:0005829; P:GO:0042254; C:GO:0005730	C:nucleus; C:cytosol; P:ribosome biogenesis; C:nucleolus			IPR015943 WD40/YVTN repeat-like-containing domain DOMAIN (GENE3D),IPR015943 WD40/YVTN repeat-like-containing domain DOMAIN (GENE3D),IPR017986 WD40-repeat-containing domain DOMAIN (SUPERFAMILY)	CDR97258	BBOV_III003550	NA	NA	NA	1	1	0	0	0	603.451
BOVATA_007940	double-stranded DNA-binding domain containing protein	633	20	0.0	64.0	2	F:GO:0003677; C:GO:0005829	F:DNA binding; C:cytosol			IPR002836 PDCD5-related protein FAMILY (GENE3D),IPR002836 PDCD5-related protein FAMILY (PFAM),IPR002836 PDCD5-related protein FAMILY (PANTHER),IPR002836 PDCD5-related protein FAMILY (SUPERFAMILY)	CDR97260	NA	NA	NA	NA	1	1	0	0	0	64.79
BOVATA_007950	hypothetical protein, conserved	547	20	0.0	63.4	3	C:GO:0000276; F:GO:0015078; P:GO:0015986	C:mitochondrial proton-transporting ATP synthase complex, coupling factor F(o); F:hydrogen ion transmembrane transporter activity; P:ATP synthesis coupled proton transport				CDR97261	BBOV_III003520	BBM_I02490	PF3D7_0311800	TGME49_268830	1	1	1	0	1	444.248
BOVATA_007960	threonyl alanyl tRNA synthetase SAD, putative	246	2	3.61941	53.5	9	F:GO:0000166; F:GO:0016876; F:GO:0003676; F:GO:0005524; F:GO:0004812; F:GO:0004813; P:GO:0006419; P:GO:0043039; F:GO:0016874	F:nucleotide binding; F:ligase activity, forming aminoacyl-tRNA and related compounds; F:nucleic acid binding; F:ATP binding; F:aminoacyl-tRNA ligase activity; F:alanine-tRNA ligase activity; P:alanyl-tRNA aminoacylation; P:tRNA aminoacylation; F:ligase activity				NA	NA	NA	NA	NA	0	0	0	0	0	3.87711
BOVATA_007970	eimepsin	645	20	0.0	66.3	4	F:GO:0004190; C:GO:0043231; P:GO:0006508; C:GO:0044444	F:aspartic-type endopeptidase activity; C:intracellular membrane-bounded organelle; P:proteolysis; C:cytoplasmic part	EC:3.4.23	Acting on peptide bonds (peptidases)	IPR001461 Aspartic peptidase A1 family FAMILY (PRINTS),IPR021109 Aspartic peptidase domain DOMAIN (GENE3D),IPR033121 Peptidase family A1 domain DOMAIN (PFAM),IPR021109 Aspartic peptidase domain DOMAIN (GENE3D),IPR001461 Aspartic peptidase A1 family FAMILY (PANTHER),IPR033121 Peptidase family A1 domain DOMAIN (PROSITE_PROFILES),IPR021109 Aspartic peptidase domain DOMAIN (SUPERFAMILY),IPR021109 Asp…	CDR97262	BBOV_III003510	NA	NA	NA	1	1	1	1	1	73.7427
BOVATA_007980	erythronolide synthase, putative	181	6	0.291182	39.0	5	F:GO:0016746; F:GO:0003824; P:GO:0008152; F:GO:0016740; F:GO:0047879	F:transferase activity, transferring acyl groups; F:catalytic activity; P:metabolic process; F:transferase activity; F:erythronolide synthase activity				NA	NA	NA	NA	NA	0	0	1	0	0	0.916424
BOVATA_007990	ring-hydroxylating large terminal subunit, putative	146	2	9.07489	45.0	11	F:GO:0051213; P:GO:0006725; P:GO:0019439; F:GO:0005506; F:GO:0016491; F:GO:0046872; F:GO:0016705; F:GO:0016708; P:GO:0055114; F:GO:0051536; F:GO:0051537	F:dioxygenase activity; P:cellular aromatic compound metabolic process; P:aromatic compound catabolic process; F:iron ion binding; F:oxidoreductase activity; F:metal ion binding; F:oxidoreductase activity, acting on paired donors, with incorporation or reduction of molecular oxygen; F:oxidoreductase activity, acting on paired donors, with incorporation or reduction of molecular oxygen, NAD(P)H as…				NA	NA	NA	NA	NA	0	0	0	0	0	4.26043
BOVATA_008000	ribophorin I	470	20	0.0	46.25	4	C:GO:0005789; F:GO:0004579; C:GO:0016021; P:GO:0006486	C:endoplasmic reticulum membrane; F:dolichyl-diphosphooligosaccharide-protein glycotransferase activity; C:integral component of membrane; P:protein glycosylation	EC:2.4.1.119	Glycosyltransferases	IPR007676 Ribophorin I FAMILY (PFAM),IPR007676 Ribophorin I FAMILY (PANTHER)	CDR97263	NA	NA	NA	NA	1	1	0	0	0	120.258
BOVATA_008010	2-C-methyl-D-erythritol 4-phosphate cytidylyltransferase	485	20	0.0	55.55	2	F:GO:0050518; P:GO:0008299	F:2-C-methyl-D-erythritol 4-phosphate cytidylyltransferase activity; P:isoprenoid biosynthetic process	EC:2.7.7.60	2-C-methyl-D-erythritol 4-phosphate cytidylyltransferase	IPR029044 Nucleotide-diphospho-sugar transferases DOMAIN (GENE3D),IPR034683 Cytidylyltransferase IspD/TarI FAMILY (PFAM),IPR029044 Nucleotide-diphospho-sugar transferases DOMAIN (SUPERFAMILY),IPR029044 Nucleotide-diphospho-sugar transferases DOMAIN (SUPERFAMILY)	CDR97264	BBOV_III003490	NA	NA	NA	1	1	1	0	0	136.888
BOVATA_008020	centrin	171	20	6.89036E-105	79.8	3	F:GO:0032440; F:GO:0005509; P:GO:0055114	F:2-alkenal reductase [NAD(P)] activity; F:calcium ion binding; P:oxidation-reduction process	EC:1.3.1.74	2-alkenal reductase (NAD(P)(+))	IPR002048 EF-hand domain DOMAIN (SMART),IPR002048 EF-hand domain DOMAIN (PFAM),IPR002048 EF-hand domain DOMAIN (PFAM),IPR018247 EF-Hand 1, calcium-binding site BINDING_SITE (PROSITE_PATTERNS),IPR018247 EF-Hand 1, calcium-binding site BINDING_SITE (PROSITE_PATTERNS),IPR002048 EF-hand domain DOMAIN (PROSITE_PROFILES),IPR002048 EF-hand domain DOMAIN (PROSITE_PROFILES),IPR002048 EF-hand domain DOMAIN…	CDR97265	BBOV_III003480	BBM_I02475	PF3D7_0107000	TGME49_247230	1	1	1	1	1	418.805
BOVATA_008030	CW-type zinc finger containing protein	893	20	0.0	69.3	1	F:GO:0008270	F:zinc ion binding			IPR011124 Zinc finger, CW-type DOMAIN (PFAM),IPR011124 Zinc finger, CW-type DOMAIN (PROSITE_PROFILES)	CDR97266	BBOV_III003470	NA	NA	NA	1	1	0	0	0	482.619
BOVATA_008040	hypothetical protein, conserved	199	2	4.09548E-98	65.5							CDR97267	NA	NA	NA	NA	1	0	0	0	1	774.976
BOVATA_008050	ribosome biogenesis BMS1 homolog	1046	20	0.0	58.0	2	C:GO:0005634; P:GO:0042254	C:nucleus; P:ribosome biogenesis			IPR012948 AARP2CN DOMAIN (SMART),IPR007034 Ribosome biogenesis protein BMS1/TSR1, C-terminal DOMAIN (SMART),IPR012948 AARP2CN DOMAIN (PFAM),IPR007034 Ribosome biogenesis protein BMS1/TSR1, C-terminal DOMAIN (PFAM),IPR030387 Bms1/Tsr1-type G domain DOMAIN (PROSITE_PROFILES),IPR027417 P-loop containing nucleoside triphosphate hydrolase DOMAIN (SUPERFAMILY)	CDR97268	BBOV_III003460	BBM_I02460	PF3D7_0106700	TGME49_313830	1	1	1	1	1	336.424
BOVATA_008060	pre-rRNA-processing TSR2, putative	176	20	9.85269E-105	56.05	3	P:GO:0006506; C:GO:0016020; C:GO:0016021	P:GPI anchor biosynthetic process; C:membrane; C:integral component of membrane			IPR019398 Pre-rRNA-processing protein TSR2 FAMILY (PFAM)	CDR97269	NA	BBM_I02455	NA	NA	1	0	1	1	1	270.486
BOVATA_008070	response regulator receiver, putative	133	11	0.710445	44.73	2	P:GO:0000160; C:GO:0005622	P:phosphorelay signal transduction system; C:intracellular				NA	NA	NA	NA	NA	0	0	1	0	0	1512.81
BOVATA_008080	macrophage erythroblast attacher, putative	535	20	0.0	56.25						IPR024964 CTLH/CRA C-terminal to LisH motif domain DOMAIN (PFAM),IPR027714 Protein Fyv10/Macrophage erythroblast attacher FAMILY (PANTHER)	CDR97272	BBOV_III003430	NA	NA	TGME49_265390	1	1	1	0	0	249.584
BOVATA_008090	hypothetical protein, conserved	964	20	0.0	68.25						IPR010884 6-Cysteine (6-Cys) domain DOMAIN (PFAM),IPR010884 6-Cysteine (6-Cys) domain DOMAIN (PROSITE_PROFILES)	NA	NA	NA	NA	NA	1	1	0	0	0	0.301118
BOVATA_008100	ribosome binding protein	2540	20	0.0	66.85	1	C:GO:0016020	C:membrane				NA	NA	NA	NA	TGME49_297960	0	0	0	0	0	2.49789
BOVATA_008110	hypothetical protein, conserved	311	20	6.83694E-87	66.45	1	C:GO:0016020	C:membrane				CDR94915	NA	NA	NA	NA	1	1	0	0	0	9.86703
BOVATA_008120	integral membrane family I protein	584	20	0.0	56.15	2	P:GO:0055085; C:GO:0016021	P:transmembrane transport; C:integral component of membrane			IPR011701 Major facilitator superfamily FAMILY (PFAM),IPR020846 Major facilitator superfamily domain DOMAIN (PROSITE_PROFILES),IPR020846 Major facilitator superfamily domain DOMAIN (SUPERFAMILY)	CDR96634	BBOV_III003420	BBM_I02435	NA	NA	1	1	1	0	1	597.596
BOVATA_008130	ADP-ribosylation factor	205	20	1.81545E-137	56.05	1	F:GO:0005525	F:GTP binding			IPR006689 Small GTPase superfamily, ARF/SAR type FAMILY (PFAM),IPR027417 P-loop containing nucleoside triphosphate hydrolase DOMAIN (SUPERFAMILY)	CDR96633	BBOV_III003410	NA	NA	NA	1	1	0	0	1	139.171
BOVATA_008140	M48 family peptidase, putative	1565	11	0.0	52.55	2	P:GO:0006508; F:GO:0004222	P:proteolysis; F:metalloendopeptidase activity				CDR96632	BBOV_III003400	NA	NA	NA	1	1	0	0	0	181.056
BOVATA_008150	hypothetical protein, conserved	255	20	3.79007E-106	71.6	1	C:GO:0016020	C:membrane				CDR96675	NA	NA	NA	NA	1	0	0	0	0	64.5603
BOVATA_008160	Ribosome-binding protein 1	322	20	2.5357E-142	77.0	1	C:GO:0016021	C:integral component of membrane				CDR97151	NA	NA	NA	NA	1	0	0	0	0	0
BOVATA_008170	serine threonine kinase HT1-like protein, putative	116	3	0.221393	45.33	2	C:GO:0016020; C:GO:0016021	C:membrane; C:integral component of membrane				NA	NA	NA	NA	NA	0	1	0	0	1	0.357484
BOVATA_008180	Ribosome-binding protein 1, putative	1403	20	6.94941E-125	56.4	2	C:GO:0016020; C:GO:0016021	C:membrane; C:integral component of membrane				NA	NA	NA	NA	NA	1	0	0	0	0	1.24139
BOVATA_008190	hypothetical protein	123	1	4.56143	54.0							NA	NA	NA	NA	NA	0	1	1	1	0	0
BOVATA_008200	RNA recognition motif domain containing protein	330	20	7.0433E-103	70.2	7	F:GO:0000166; F:GO:0003676; F:GO:0003755; F:GO:0046872; P:GO:0000413; P:GO:0006457; C:GO:0044424	F:nucleotide binding; F:nucleic acid binding; F:peptidyl-prolyl cis-trans isomerase activity; F:metal ion binding; P:protein peptidyl-prolyl isomerization; P:protein folding; C:intracellular part	EC:5.2.1.8	Peptidylprolyl isomerase	IPR000504 RNA recognition motif domain DOMAIN (SMART),IPR000504 RNA recognition motif domain DOMAIN (PFAM),IPR024936 Cyclophilin-type peptidyl-prolyl cis-trans isomerase FAMILY (PANTHER),IPR035542 Cyclophilin-RNA interacting protein FAMILY (PANTHER),IPR000504 RNA recognition motif domain DOMAIN (PROSITE_PROFILES),IPR000504 RNA recognition motif domain DOMAIN (SUPERFAMILY)	NA	NA	NA	NA	NA	1	1	1	1	1	578.544
BOVATA_008210	ubiquitin-conjugating enzyme E2	514	20	1.08457E-166	77.25	12	C:GO:0005634; F:GO:0005524; P:GO:0006281; F:GO:0061630; P:GO:0043161; F:GO:0031625; C:GO:0005737; P:GO:0000209; P:GO:0010228; P:GO:0009910; P:GO:0009965; P:GO:0033523	C:nucleus; F:ATP binding; P:DNA repair; F:ubiquitin protein ligase activity; P:proteasome-mediated ubiquitin-dependent protein catabolic process; F:ubiquitin protein ligase binding; C:cytoplasm; P:protein polyubiquitination; P:vegetative to reproductive phase transition of meristem; P:negative regulation of flower development; P:leaf morphogenesis; P:histone H2B ubiquitination			IPR025934 NudC N-terminal domain DOMAIN (PFAM),IPR008978 HSP20-like chaperone DOMAIN (GENE3D),IPR007052 CS domain DOMAIN (PFAM),IPR000608 Ubiquitin-conjugating enzyme E2 DOMAIN (PFAM),IPR016135 Ubiquitin-conjugating enzyme/RWD-like DOMAIN (GENE3D),IPR023313 Ubiquitin-conjugating enzyme, active site ACTIVE_SITE (PROSITE_PATTERNS),IPR000608 Ubiquitin-conjugating enzyme E2 DOMAIN (PROSITE_PROFILES),…	CDR96625	NA	NA	NA	NA	1	0	0	1	0	715.044
BOVATA_008220	membrane protein, putative	721	20	0.0	49.55	1	C:GO:0016021	C:integral component of membrane				CDR96624	BBOV_III003360	BBM_I02390	NA	NA	1	1	0	0	0	276.186
BOVATA_008230	hypothetical protein, conserved	435	20	0.0	58.55	1	C:GO:0005737	C:cytoplasm				NA	BBOV_III003350	NA	NA	NA	1	1	1	0	0	341.278
BOVATA_008240	U1 zinc finger protein	153	20	2.71709E-58	71.7	9	C:GO:0000243; F:GO:0008270; P:GO:0000395; F:GO:0030619; C:GO:0019013; F:GO:0003729; C:GO:0071004; C:GO:0005685; P:GO:0000387	C:commitment complex; F:zinc ion binding; P:mRNA 5'-splice site recognition; F:U1 snRNA binding; C:viral nucleocapsid; F:mRNA binding; C:U2-type prespliceosome; C:U1 snRNP; P:spliceosomal snRNP assembly			IPR003604 Matrin/U1-C-like, C2H2-type zinc finger DOMAIN (SMART),IPR013085 U1-C, C2H2-type zinc finger DOMAIN (PFAM),IPR017340 U1 small nuclear ribonucleoprotein C FAMILY (PIRSF),IPR017340 U1 small nuclear ribonucleoprotein C FAMILY (PANTHER),IPR000690 Matrin/U1-C, C2H2-type zinc finger DOMAIN (PROSITE_PROFILES),IPR013087 Zinc finger C2H2-type DOMAIN (SUPERFAMILY)	CDR96622	BBOV_III003330	NA	NA	NA	1	1	1	0	1	107.6
BOVATA_008250	transmembrane amino acid transporter, putative	142	5	1.53901	52.0	23	F:GO:0016779; F:GO:0005290; F:GO:0015189; P:GO:0039694; P:GO:0006351; P:GO:0089708; F:GO:0046983; F:GO:0015171; C:GO:0005783; C:GO:0005774; F:GO:0061459; P:GO:0089707; F:GO:0003677; F:GO:0003899; F:GO:0003723; F:GO:0003968; P:GO:0001172; C:GO:0016020; C:GO:0016021; F:GO:0016740; C:GO:0019028; P:GO:1990818; P:GO:0032974	F:nucleotidyltransferase activity; F:L-histidine transmembrane transporter activity; F:L-lysine transmembrane transporter activity; P:viral RNA genome replication; P:transcription, DNA-templated; P:L-histidine transmembrane export from vacuole; F:protein dimerization activity; F:amino acid transmembrane transporter activity; C:endoplasmic reticulum; C:vacuolar membrane; F:L-arginine transmembrane…				NA	NA	NA	NA	NA	0	1	0	0	0	810.674
BOVATA_008260	50S ribosomal protein L12	153	20	6.61342E-96	65.35	4	F:GO:0003735; C:GO:0016021; C:GO:0005840; P:GO:0006412	F:structural constituent of ribosome; C:integral component of membrane; C:ribosome; P:translation			IPR014719 Ribosomal protein L7/L12, C-terminal/adaptor protein ClpS-like DOMAIN (GENE3D),IPR013823 Ribosomal protein L7/L12, C-terminal DOMAIN (PFAM),IPR008932 Ribosomal protein L7/L12, oligomerisation DOMAIN (PFAM),IPR000206 Ribosomal protein L7/L12 FAMILY (HAMAP),IPR014719 Ribosomal protein L7/L12, C-terminal/adaptor protein ClpS-like DOMAIN (SUPERFAMILY),IPR008932 Ribosomal protein L7/L12, oli…	CDR96620	NA	NA	NA	NA	1	1	1	1	1	194.602
BOVATA_008270	Crp Fnr family transcription regulator, putative	1061	10	0.0	50.3	5	F:GO:0003677; P:GO:0006351; C:GO:0016020; C:GO:0016021; P:GO:0006355	F:DNA binding; P:transcription, DNA-templated; C:membrane; C:integral component of membrane; P:regulation of transcription, DNA-templated			IPR011989 Armadillo-like helical DOMAIN (GENE3D)	CDR96619	BBOV_III003300	NA	NA	NA	1	1	0	0	0	204.449
BOVATA_008280	signal peptide containing protein, putative	266	12	3.21501E-140	54.25							CDR96618	BBOV_III003290	NA	NA	NA	1	1	0	0	0	205.003
BOVATA_008290	CS-domain containing conserved protein in Apicomplexa, putative	855	20	0.0	56.2	3	C:GO:0016020; C:GO:0016021; C:GO:0020011	C:membrane; C:integral component of membrane; C:apicoplast			IPR007052 CS domain DOMAIN (PFAM),IPR008978 HSP20-like chaperone DOMAIN (GENE3D),IPR007052 CS domain DOMAIN (PROSITE_PROFILES),IPR008978 HSP20-like chaperone DOMAIN (SUPERFAMILY)	CDR96617	BBOV_III003280	BBM_I02325	NA	NA	1	1	0	1	1	23.3774
BOVATA_008300	dihydrolipoamide acyltransferase, putative	186	20	1.32675E-83	61.2	6	F:GO:0004149; F:GO:0016746; C:GO:0045252; P:GO:0008152; P:GO:0006099; F:GO:0016740	F:dihydrolipoyllysine-residue succinyltransferase activity; F:transferase activity, transferring acyl groups; C:oxoglutarate dehydrogenase complex; P:metabolic process; P:tricarboxylic acid cycle; F:transferase activity			IPR000089 Biotin/lipoyl attachment DOMAIN (PFAM),IPR011053 Single hybrid motif DOMAIN (SUPERFAMILY)	CDR96616	BBOV_III003270	NA	NA	NA	1	1	0	1	1	131.539
BOVATA_008310	oxidoreductase aldo keto reductase domain containing protein, putative	823	20	0.0	65.1	5	F:GO:0016491; C:GO:0016020; C:GO:0016021; F:GO:0004032; P:GO:0055114	F:oxidoreductase activity; C:membrane; C:integral component of membrane; F:alditol:NADP+ 1-oxidoreductase activity; P:oxidation-reduction process			IPR023210 NADP-dependent oxidoreductase domain DOMAIN (GENE3D),IPR023210 NADP-dependent oxidoreductase domain DOMAIN (PFAM),IPR023210 NADP-dependent oxidoreductase domain DOMAIN (SUPERFAMILY)	CDR96615	BBOV_III003260	BBM_I02315	NA	NA	1	1	1	1	1	108.684
BOVATA_008320	citrate synthase	224	20	1.22886E-23	45.8	1	F:GO:0016746	F:transferase activity, transferring acyl groups			IPR002020 Citrate synthase FAMILY (PFAM),IPR016142 Citrate synthase-like, large alpha subdomain DOMAIN (GENE3D),IPR002020 Citrate synthase FAMILY (PANTHER),IPR002020 Citrate synthase FAMILY (SUPERFAMILY)	NA	NA	NA	NA	NA	0	0	0	0	0	56.2783
BOVATA_008330	IS116 IS110 IS902 family protein, putative	434	20	0.0	49.15	3	F:GO:0003677; F:GO:0004803; P:GO:0006313	F:DNA binding; F:transposase activity; P:transposition, DNA-mediated				CDR96614	BBOV_III003250	NA	NA	NA	1	1	0	0	0	236.961
BOVATA_008340	hypothetical protein, conserved	331	20	0.0	64.95	2	F:GO:0000166; F:GO:0003676	F:nucleotide binding; F:nucleic acid binding			IPR000504 RNA recognition motif domain DOMAIN (SMART),IPR000504 RNA recognition motif domain DOMAIN (PFAM),IPR000504 RNA recognition motif domain DOMAIN (PROSITE_PROFILES),IPR000504 RNA recognition motif domain DOMAIN (SUPERFAMILY)	CDR96613	BBOV_III003240	BBM_I02495	PF3D7_1135500	NA	1	1	1	1	1	222.375
BOVATA_008350	hypothetical protein, conserved	1754	20	0.0	52.7	2	C:GO:0016020; C:GO:0016021	C:membrane; C:integral component of membrane				NA	NA	NA	NA	NA	1	0	0	0	0	2.45878
BOVATA_008360	ribosome binding protein	1712	20	0.0	66.55	1	C:GO:0016020	C:membrane				CDR97509	NA	NA	NA	NA	0	0	0	0	0	0.0968883
BOVATA_008370	casein kinase I	338	20	0.0	94.35	5	F:GO:0005524; P:GO:0000165; P:GO:0000186; F:GO:0004709; C:GO:0005622	F:ATP binding; P:MAPK cascade; P:activation of MAPKK activity; F:MAP kinase kinase kinase activity; C:intracellular	EC:2.7.11.25; EC:2.7.11	Mitogen-activated protein kinase kinase kinase; Transferring phosphorus-containing groups	IPR000719 Protein kinase domain DOMAIN (SMART),IPR000719 Protein kinase domain DOMAIN (PFAM),IPR017441 Protein kinase, ATP binding site BINDING_SITE (PROSITE_PATTERNS),IPR008271 Serine/threonine-protein kinase, active site ACTIVE_SITE (PROSITE_PATTERNS),IPR000719 Protein kinase domain DOMAIN (PROSITE_PROFILES),IPR011009 Protein kinase-like domain DOMAIN (SUPERFAMILY)	CDR96606	BBOV_III002900	BBM_I02500	PF3D7_1136500	TGME49_240640	1	1	1	1	1	2397.92
BOVATA_008380	chromosome segregation protein, putative	398	20	0.0	52.4	6	P:GO:0006281; F:GO:0005524; P:GO:0051276; P:GO:0007064; C:GO:0005694; F:GO:0003682	P:DNA repair; F:ATP binding; P:chromosome organization; P:mitotic sister chromatid cohesion; C:chromosome; F:chromatin binding				CDR96605	BBOV_III002910	NA	PF3D7_1137200	NA	1	1	0	0	1	237.036
BOVATA_008390	hypothetical protein	2001	20	0.0	50.4	6	C:GO:0005634; F:GO:0005524; P:GO:0006281; P:GO:0007064; C:GO:0005694; F:GO:0003682	C:nucleus; F:ATP binding; P:DNA repair; P:mitotic sister chromatid cohesion; C:chromosome; F:chromatin binding			IPR010935 SMCs flexible hinge DOMAIN (SMART),IPR003395 RecF/RecN/SMC, N-terminal DOMAIN (PFAM),IPR010935 SMCs flexible hinge DOMAIN (PFAM),IPR029685 Structural maintenance of chromosomes protein 3 FAMILY (PANTHER),IPR027417 P-loop containing nucleoside triphosphate hydrolase DOMAIN (SUPERFAMILY),IPR010935 SMCs flexible hinge DOMAIN (SUPERFAMILY)	NA	NA	NA	NA	NA	1	1	0	0	0	109.401
BOVATA_008400	Extracellular matrix-binding ebh	2333	20	0.0	59.35	1	C:GO:0016020	C:membrane				NA	NA	NA	PF3D7_0203000	NA	1	0	0	0	0	37.0423
BOVATA_008410	hypothetical protein	140	20	0.769404	44.7	18	P:GO:0006351; P:GO:0006096; F:GO:0016829; P:GO:0006355; C:GO:0009279; F:GO:0004872; C:GO:0005576; P:GO:0006810; C:GO:0000015; C:GO:0005622; C:GO:0009986; F:GO:0000287; F:GO:0004634; F:GO:0003677; C:GO:0005737; F:GO:0046872; P:GO:0000160; C:GO:0016020	P:transcription, DNA-templated; P:glycolytic process; F:lyase activity; P:regulation of transcription, DNA-templated; C:cell outer membrane; F:receptor activity; C:extracellular region; P:transport; C:phosphopyruvate hydratase complex; C:intracellular; C:cell surface; F:magnesium ion binding; F:phosphopyruvate hydratase activity; F:DNA binding; C:cytoplasm; F:metal ion binding; P:phosphorelay sig…				NA	NA	NA	NA	NA	0	0	0	0	1	0
BOVATA_008420	methyl-accepting chemotaxis, putative	114	4	0.795214	52.25	14	F:GO:0016887; P:GO:0008272; F:GO:0008271; P:GO:0055085; P:GO:0007165; P:GO:1902358; F:GO:0004871; P:GO:0006810; F:GO:0000166; F:GO:0003677; F:GO:0005524; C:GO:0016020; C:GO:0016021; F:GO:0015116	F:ATPase activity; P:sulfate transport; F:secondary active sulfate transmembrane transporter activity; P:transmembrane transport; P:signal transduction; P:sulfate transmembrane transport; F:signal transducer activity; P:transport; F:nucleotide binding; F:DNA binding; F:ATP binding; C:membrane; C:integral component of membrane; F:sulfate transmembrane transporter activity				NA	NA	NA	NA	NA	0	1	0	0	1	0
BOVATA_008430	uroporphyrinogen decarboxylase, putative	99	6	2.31636	44.0	12	F:GO:0004853; P:GO:0006779; F:GO:0003735; C:GO:0030529; F:GO:0046872; F:GO:0016829; P:GO:0006783; P:GO:0006782; C:GO:0005840; C:GO:0005622; F:GO:0016831; P:GO:0006412	F:uroporphyrinogen decarboxylase activity; P:porphyrin-containing compound biosynthetic process; F:structural constituent of ribosome; C:intracellular ribonucleoprotein complex; F:metal ion binding; F:lyase activity; P:heme biosynthetic process; P:protoporphyrinogen IX biosynthetic process; C:ribosome; C:intracellular; F:carboxy-lyase activity; P:translation				NA	NA	NA	NA	NA	1	0	1	1	1	0
BOVATA_008440	hypothetical protein, conserved	1762	20	0.0	49.15	2	C:GO:0016020; C:GO:0016021	C:membrane; C:integral component of membrane				NA	NA	NA	NA	NA	1	0	0	0	0	0.117674
BOVATA_008450	e2f-associated phosphoprotein, putative	250	20	2.13617E-54	57.05						IPR019370 E2F-associated phosphoprotein FAMILY (PFAM)	NA	NA	NA	NA	NA	0	0	0	0	1	673.112
BOVATA_008460	40S ribosomal protein	115	20	2.93723E-75	87.9	7	F:GO:0003677; F:GO:0005524; F:GO:0003735; C:GO:0022627; P:GO:0006260; F:GO:0003729; P:GO:0006412	F:DNA binding; F:ATP binding; F:structural constituent of ribosome; C:cytosolic small ribosomal subunit; P:DNA replication; F:mRNA binding; P:translation			IPR000892 Ribosomal protein S26e FAMILY (PFAM),IPR000892 Ribosomal protein S26e FAMILY (PANTHER),IPR000892 Ribosomal protein S26e FAMILY (PROSITE_PATTERNS)	CDR96595	BBOV_III002940	BBM_III08980	PF3D7_0217800	TGME49_243570	1	1	1	1	1	5216.7
BOVATA_008470	replication factor C subunit	354	20	1.68588E-158	75.3	5	F:GO:0003677; F:GO:0005524; F:GO:0003887; P:GO:0006260; P:GO:0071897	F:DNA binding; F:ATP binding; F:DNA-directed DNA polymerase activity; P:DNA replication; P:DNA biosynthetic process	EC:2.7.7.7	DNA-directed DNA polymerase	IPR013748 Replication factor C, C-terminal DOMAIN (PFAM),IPR008921 DNA polymerase III, clamp loader complex, gamma/delta/delta subunit, C-terminal DOMAIN (SUPERFAMILY),IPR027417 P-loop containing nucleoside triphosphate hydrolase DOMAIN (SUPERFAMILY),IPR029071 Ubiquitin-related domain DOMAIN (SUPERFAMILY)	CDR96593	BBOV_III002960	BBM_III08990	PF3D7_0218000	TGME49_237110	1	1	1	1	1	173.721
BOVATA_008480	BT1 folate biopterin transporter family related protein	236	20	3.017E-155	60.9	1	C:GO:0016021	C:integral component of membrane				NA	NA	NA	NA	NA	1	1	0	0	0	424.698
BOVATA_008490	BT1 folate biopterin transporter family related protein	234	20	3.82483E-166	85.4	2	C:GO:0016021; P:GO:0006810	C:integral component of membrane; P:transport				NA	NA	NA	NA	NA	1	1	1	1	1	882.351
BOVATA_008500	hypothetical protein	1049	20	0.0	64.9	3	F:GO:0003677; F:GO:0003899; P:GO:0006351	F:DNA binding; F:DNA-directed 5'-3' RNA polymerase activity; P:transcription, DNA-templated	EC:2.7.7.6	DNA-directed RNA polymerase	IPR029262 DNA-directed RNA polymerase, N-terminal DOMAIN (SMART),IPR029262 DNA-directed RNA polymerase, N-terminal DOMAIN (PFAM),IPR029262 DNA-directed RNA polymerase, N-terminal DOMAIN (GENE3D),IPR002092 DNA-directed RNA polymerase, phage-type FAMILY (PFAM),IPR002092 DNA-directed RNA polymerase, phage-type FAMILY (PANTHER),IPR002092 DNA-directed RNA polymerase, phage-type FAMILY (PROSITE_PATTERN…	CDR96590	BBOV_III002990	NA	NA	NA	1	1	1	1	1	170.498
BOVATA_008510	transmembrane domain-containing protein, putative	412	20	7.46999E-111	51.4	2	C:GO:0016020; C:GO:0016021	C:membrane; C:integral component of membrane				NA	NA	NA	NA	NA	1	1	1	0	1	65.0205
BOVATA_008520	zinc C3HC4 type protein	803	20	0.0	54.0	1	F:GO:0008270	F:zinc ion binding			IPR032675 Leucine-rich repeat domain, L domain-like DOMAIN (GENE3D)	CDR96586	BBOV_III003010	NA	NA	NA	1	1	0	0	1	1049.93
BOVATA_008530	SNF7 family protein	236	20	1.26751E-136	57.85	2	P:GO:0007034; C:GO:0005622	P:vacuolar transport; C:intracellular			IPR005024 Snf7 family FAMILY (PFAM)	CDR96585	BBOV_III003020	NA	NA	NA	1	1	1	0	1	947.97
BOVATA_008540	translation initiation factor	114	20	4.18029E-77	80.15	2	F:GO:0003743; P:GO:0006413	F:translation initiation factor activity; P:translational initiation			IPR005874 Eukaryotic translation initiation factor SUI1 FAMILY (TIGRFAM),IPR001950 SUI1 domain DOMAIN (PFAM),IPR001950 SUI1 domain DOMAIN (GENE3D),IPR005874 Eukaryotic translation initiation factor SUI1 FAMILY (PIRSF),IPR001950 SUI1 domain DOMAIN (PROSITE_PROFILES),IPR001950 SUI1 domain DOMAIN (SUPERFAMILY)	CDR96584	BBOV_III003030	BBM_III09033	PF3D7_1243600	TGME49_286090	1	1	1	1	1	4390.54
BOVATA_008550	tRNA uridine 5-carboxymethylaminomethyl modification enzyme	641	20	0.0	63.75	4	F:GO:0016491; F:GO:0050660; P:GO:0055114; P:GO:0002098	F:oxidoreductase activity; F:flavin adenine dinucleotide binding; P:oxidation-reduction process; P:tRNA wobble uridine modification			IPR023753 FAD/NAD(P)-binding domain DOMAIN (GENE3D),IPR004416 tRNA uridine 5-carboxymethylaminomethyl modification enzyme MnmG FAMILY (TIGRFAM),IPR002218 tRNA uridine 5-carboxymethylaminomethyl modification enzyme MnmG-related FAMILY (PFAM),IPR026904 GidA associated domain 3 DOMAIN (PFAM),IPR002218 tRNA uridine 5-carboxymethylaminomethyl modification enzyme MnmG-related FAMILY (PANTHER),IPR004416…	CDR96583	BBOV_III003040	BBM_III09035	NA	NA	1	1	1	1	1	144.977
BOVATA_008560	kinase domain containing protein	2310	20	0.0	58.3	3	F:GO:0005524; F:GO:0004674; P:GO:0006468	F:ATP binding; F:protein serine/threonine kinase activity; P:protein phosphorylation	EC:2.7.11	Transferring phosphorus-containing groups	IPR000719 Protein kinase domain DOMAIN (SMART),IPR000008 C2 domain DOMAIN (SMART),IPR000008 C2 domain DOMAIN (PFAM),IPR000719 Protein kinase domain DOMAIN (PFAM),IPR000008 C2 domain DOMAIN (GENE3D),IPR000008 C2 domain DOMAIN (GENE3D),IPR008271 Serine/threonine-protein kinase, active site ACTIVE_SITE (PROSITE_PATTERNS),IPR017441 Protein kinase, ATP binding site BINDING_SITE (PROSITE_PATTERNS),IPR0…	CDR96582	BBOV_III003050	NA	NA	NA	1	1	0	1	1	117.96
BOVATA_008570	cell envelope biogenesis protein, putative	113	5	1.36376	54.2	4	F:GO:0005524; F:GO:0051082; P:GO:0006457; P:GO:0006950	F:ATP binding; F:unfolded protein binding; P:protein folding; P:response to stress				NA	NA	NA	NA	NA	0	0	0	0	1	0
BOVATA_008580	Spectrin repeat superfamily Extracellular matrix-binding protein, putative	1788	20	0.0	49.0	2	C:GO:0016020; C:GO:0016021	C:membrane; C:integral component of membrane				CDR96553	NA	NA	NA	NA	1	0	0	0	0	0.046385
BOVATA_008590	Ribosome-binding protein 1, putative	1235	20	1.48593E-118	54.4	2	C:GO:0016020; C:GO:0016021	C:membrane; C:integral component of membrane				NA	NA	NA	NA	NA	1	0	0	0	0	461.12
BOVATA_008600	Ribosome-binding protein 1	393	20	2.71884E-166	68.4	1	C:GO:0016020	C:membrane				NA	NA	NA	NA	NA	1	0	0	0	0	274.45
BOVATA_008610	WD G-beta repeat domain containing protein	347	20	0.0	52.3	1	P:GO:0044699	P:single-organism process			IPR001680 WD40 repeat REPEAT (SMART),IPR015943 WD40/YVTN repeat-like-containing domain DOMAIN (GENE3D),IPR001680 WD40 repeat REPEAT (PFAM),IPR015943 WD40/YVTN repeat-like-containing domain DOMAIN (GENE3D),IPR019775 WD40 repeat, conserved site CONSERVED_SITE (PROSITE_PATTERNS),IPR019775 WD40 repeat, conserved site CONSERVED_SITE (PROSITE_PATTERNS),IPR001680 WD40 repeat REPEAT (PROSITE_PROFILES),IP…	CDR96574	BBOV_III003230	BBM_III09480	NA	NA	1	1	1	0	0	251.319
BOVATA_008620	WD40 repeat-like superfamily protein, putative	218	20	2.79566E-94	60.05	18	C:GO:0032153; P:GO:0030174; P:GO:0042254; P:GO:0006267; P:GO:0006364; F:GO:0003682; C:GO:0000775; P:GO:0000027; C:GO:0044732; C:GO:0005720; C:GO:0005654; C:GO:0048188; C:GO:0005634; C:GO:0005656; C:GO:0097344; P:GO:0030702; C:GO:0005829; P:GO:0051568	C:cell division site; P:regulation of DNA-dependent DNA replication initiation; P:ribosome biogenesis; P:pre-replicative complex assembly involved in nuclear cell cycle DNA replication; P:rRNA processing; F:chromatin binding; C:chromosome, centromeric region; P:ribosomal large subunit assembly; C:mitotic spindle pole body; C:nuclear heterochromatin; C:nucleoplasm; C:Set1C/COMPASS complex; C:nucle…			IPR015943 WD40/YVTN repeat-like-containing domain DOMAIN (GENE3D),IPR001680 WD40 repeat REPEAT (PROSITE_PROFILES),IPR017986 WD40-repeat-containing domain DOMAIN (SUPERFAMILY)	NA	NA	NA	NA	NA	1	1	0	0	1	44.5117
BOVATA_008630	CAMK CAMKL kinase	483	20	0.0	59.75	3	F:GO:0005524; F:GO:0004672; P:GO:0006468	F:ATP binding; F:protein kinase activity; P:protein phosphorylation			IPR000719 Protein kinase domain DOMAIN (SMART),IPR000719 Protein kinase domain DOMAIN (PFAM),IPR008271 Serine/threonine-protein kinase, active site ACTIVE_SITE (PROSITE_PATTERNS),IPR000719 Protein kinase domain DOMAIN (PROSITE_PROFILES),IPR011009 Protein kinase-like domain DOMAIN (SUPERFAMILY)	NA	BBOV_III003210	NA	NA	NA	1	1	0	1	1	118.738
BOVATA_008640	cytoplasmic tRNA 2-thiolation 2 isoform X2	404	20	0.0	44.55	3	F:GO:0005524; F:GO:0004672; P:GO:0006468	F:ATP binding; F:protein kinase activity; P:protein phosphorylation				NA	BBOV_III003200	NA	NA	NA	1	1	0	0	0	81.91
BOVATA_008650	hypothetical protein, conserved	110	2	8.32938E-32	94.5							CDR96571	BBOV_III003190	NA	NA	NA	1	1	0	0	0	3371.74
BOVATA_008660	60S ribosomal protein	217	20	1.66014E-155	86.3	5	F:GO:0003723; F:GO:0003735; P:GO:0000470; C:GO:0022625; P:GO:0006412	F:RNA binding; F:structural constituent of ribosome; P:maturation of LSU-rRNA; C:cytosolic large ribosomal subunit; P:translation			IPR002143 Ribosomal protein L1 FAMILY (PIRSF),IPR028364 Ribosomal protein L1/ribosomal biogenesis protein FAMILY (PFAM),IPR016095 Ribosomal protein L1, 3-layer alpha/beta-sandwich DOMAIN (GENE3D),IPR023674 Ribosomal protein L1-like DOMAIN (SUPERFAMILY)	CDR96570	BBOV_III003180	BBM_III09490	PF3D7_1441200	TGME49_215470	1	1	1	1	1	1195.89
BOVATA_008670	short-chain dehydrogenase, putative	313	3	1.21247	42.67	2	F:GO:0016491; P:GO:0055114	F:oxidoreductase activity; P:oxidation-reduction process				NA	NA	NA	NA	NA	0	0	0	0	0	168.125
BOVATA_008680	structure specific recognition protein	526	20	0.0	69.85	4	C:GO:0005634; F:GO:0003677; F:GO:0032440; P:GO:0055114	C:nucleus; F:DNA binding; F:2-alkenal reductase [NAD(P)] activity; P:oxidation-reduction process	EC:1.3.1.74	2-alkenal reductase (NAD(P)(+))	IPR000969 Structure-specific recognition protein FAMILY (PRINTS),IPR013719 Domain of unknown function DUF1747 DOMAIN (SMART),IPR024954 SSRP1 domain DOMAIN (PFAM),IPR035417 FACT complex subunit POB3-like, N-terminal PH domain DOMAIN (PFAM),IPR011993 PH domain-like DOMAIN (GENE3D),IPR013719 Domain of unknown function DUF1747 DOMAIN (PFAM),IPR011993 PH domain-like DOMAIN (SUPERFAMILY)	CDR96569	BBOV_III003170	BBM_III08935	PF3D7_1441400	TGME49_261460	1	1	1	1	1	714.972
BOVATA_008690	hypothetical protein	370	20	0.0	53.7	1	F:GO:0008168	F:methyltransferase activity			IPR007213 Methyltransferase Ppm1/Ppm2/Tcmp FAMILY (PFAM),IPR016651 Leucine carboxyl methyltransferase 1, LCMT1 FAMILY (PIRSF),IPR029063 S-adenosyl-L-methionine-dependent methyltransferase DOMAIN (SUPERFAMILY)	CDR96568	NA	BBM_III08965	PF3D7_1439700	NA	1	1	0	1	0	116.783
BOVATA_008700	pumilio-family RNA binding repeat domain containing protein	605	20	0.0	51.4	1	F:GO:0003723	F:RNA binding			IPR001313 Pumilio RNA-binding repeat REPEAT (SMART),IPR011989 Armadillo-like helical DOMAIN (GENE3D),IPR001313 Pumilio RNA-binding repeat REPEAT (PROSITE_PROFILES),IPR001313 Pumilio RNA-binding repeat REPEAT (PROSITE_PROFILES),IPR001313 Pumilio RNA-binding repeat REPEAT (PROSITE_PROFILES),IPR001313 Pumilio RNA-binding repeat REPEAT (PROSITE_PROFILES),IPR001313 Pumilio RNA-binding repeat REPEAT (P…	CDR96567	BBOV_III003150	NA	NA	NA	1	1	0	0	0	119.47
BOVATA_008710	hypothetical protein, conserved	265	20	2.30998E-120	43.65							CDR96562	NA	NA	NA	NA	1	0	0	0	0	348.489
BOVATA_008720	ribosome binding protein	316	20	1.3836E-108	67.35	1	C:GO:0016020	C:membrane				NA	NA	NA	NA	NA	1	0	0	0	0	347.231
BOVATA_008730	Ribosome-binding protein 1, putative	1148	20	1.13065E-118	51.5	2	C:GO:0016020; C:GO:0016021	C:membrane; C:integral component of membrane				NA	NA	NA	NA	NA	1	0	0	0	0	155.47
BOVATA_008740	Extracellular matrix-binding ebh, putative	455	20	1.13552E-40	46.35	2	C:GO:0016020; C:GO:0016021	C:membrane; C:integral component of membrane				NA	NA	NA	NA	NA	1	0	0	0	0	1.27594
BOVATA_008750	uracil permease, putative	186	3	0.125963	47.0	11	F:GO:0005315; P:GO:0055085; P:GO:0006817; P:GO:2000185; C:GO:0016020; C:GO:0016021; P:GO:0097080; P:GO:0006810; C:GO:0005886; F:GO:0005215; P:GO:0006797	F:inorganic phosphate transmembrane transporter activity; P:transmembrane transport; P:phosphate ion transport; P:regulation of phosphate transmembrane transport; C:membrane; C:integral component of membrane; P:plasma membrane selenite transport; P:transport; C:plasma membrane; F:transporter activity; P:polyphosphate metabolic process				NA	NA	NA	NA	NA	0	0	0	0	1	2.89831
BOVATA_008760	Spectrin repeat superfamily Extracellular matrix-binding protein, putative	1447	20	0.0	46.3	2	C:GO:0016020; C:GO:0016021	C:membrane; C:integral component of membrane				CDR71984	NA	NA	NA	NA	1	0	0	0	0	1.83412
BOVATA_008770	ribosome binding protein, putative	268	20	5.26203E-79	57.3	2	C:GO:0016020; C:GO:0016021	C:membrane; C:integral component of membrane				NA	NA	NA	NA	NA	1	0	0	0	0	0.309464
BOVATA_008780	Ribosome-binding protein 1	1382	20	0.0	68.25	1	C:GO:0016020	C:membrane				NA	NA	NA	NA	TGME49_216030	1	0	0	0	0	70.604
BOVATA_008790	alanyl-tRNA synthetase, putative	211	5	6.46022	44.6	15	F:GO:0016876; F:GO:0008270; F:GO:0000049; P:GO:0043039; P:GO:0006412; F:GO:0000166; F:GO:0003676; F:GO:0005524; F:GO:0004812; F:GO:0003723; C:GO:0005737; F:GO:0004813; F:GO:0046872; P:GO:0006419; F:GO:0016874	F:ligase activity, forming aminoacyl-tRNA and related compounds; F:zinc ion binding; F:tRNA binding; P:tRNA aminoacylation; P:translation; F:nucleotide binding; F:nucleic acid binding; F:ATP binding; F:aminoacyl-tRNA ligase activity; F:RNA binding; C:cytoplasm; F:alanine-tRNA ligase activity; F:metal ion binding; P:alanyl-tRNA aminoacylation; F:ligase activity				NA	NA	NA	NA	NA	0	0	0	0	0	0
BOVATA_008800	diguanylate phosphodiesterase, putative	144	11	1.58397E-76	55.64	12	F:GO:0003677; P:GO:0005975; F:GO:0003700; F:GO:0016616; F:GO:0003824; P:GO:0006351; P:GO:0008152; P:GO:0006355; P:GO:0055114; F:GO:0004553; F:GO:0016798; F:GO:0016787	F:DNA binding; P:carbohydrate metabolic process; F:transcription factor activity, sequence-specific DNA binding; F:oxidoreductase activity, acting on the CH-OH group of donors, NAD or NADP as acceptor; F:catalytic activity; P:transcription, DNA-templated; P:metabolic process; P:regulation of transcription, DNA-templated; P:oxidation-reduction process; F:hydrolase activity, hydrolyzing O-glycosyl …				CDR96559	NA	NA	NA	NA	1	0	1	0	0	735.773
BOVATA_008810	bacterial histone	174	20	4.09569E-63	62.9	4	F:GO:0003677; P:GO:0051262; C:GO:0016020; C:GO:0020011	F:DNA binding; P:protein tetramerization; C:membrane; C:apicoplast			IPR000119 Histone-like DNA-binding protein FAMILY (SMART),IPR000119 Histone-like DNA-binding protein FAMILY (PFAM),IPR010992 Integration host factor (IHF)-like DNA-binding domain DOMAIN (GENE3D),IPR010992 Integration host factor (IHF)-like DNA-binding domain DOMAIN (SUPERFAMILY)	NA	BBOV_III002890	NA	NA	NA	1	1	1	1	0	790.756
BOVATA_008820	prefoldin subunit	122	20	5.76124E-71	63.65	3	C:GO:0016272; F:GO:0051082; P:GO:0006457	C:prefoldin complex; F:unfolded protein binding; P:protein folding			IPR002777 Prefoldin beta-like FAMILY (PFAM),IPR016661 Prefoldin, subunit 4 FAMILY (PIRSF)	CDR96557	BBOV_III002880	BBM_III09425	PF3D7_0904500	NA	1	1	1	1	1	298.095
BOVATA_008830	signal peptidase	171	20	4.78681E-115	64.0	4	C:GO:0016021; P:GO:0006465; F:GO:0008233; C:GO:0005787	C:integral component of membrane; P:signal peptide processing; F:peptidase activity; C:signal peptidase complex			IPR007653 Signal peptidase complex subunit 3 FAMILY (PFAM),IPR007653 Signal peptidase complex subunit 3 FAMILY (PIRSF),IPR007653 Signal peptidase complex subunit 3 FAMILY (PANTHER)	CDR96556	BBOV_III002870	BBM_III09430	PF3D7_0904400	TGME49_300060	1	1	1	0	1	670.039
BOVATA_008840	signal peptide-containing protein, putative	256	20	2.8817E-166	59.65	2	C:GO:0016020; C:GO:0016021	C:membrane; C:integral component of membrane			IPR011993 PH domain-like DOMAIN (GENE3D)	CDR96555	BBOV_III002860	NA	NA	TGME49_273040	1	1	1	1	1	16.0365
BOVATA_008850	adaptin N terminal region domain containing protein	901	20	0.0	64.75	3	C:GO:0030117; P:GO:0016192; P:GO:0006886	C:membrane coat; P:vesicle-mediated transport; P:intracellular protein transport			IPR011989 Armadillo-like helical DOMAIN (GENE3D),IPR002553 Clathrin/coatomer adaptor, adaptin-like, N-terminal DOMAIN (PFAM),IPR016024 Armadillo-type fold DOMAIN (SUPERFAMILY)	CDR96554	BBOV_III002850	NA	NA	NA	1	1	1	1	1	167.115
BOVATA_008860	Extracellular matrix-binding ebh, putative	638	20	2.41913E-83	48.1	3	F:GO:0046872; C:GO:0016020; C:GO:0016021	F:metal ion binding; C:membrane; C:integral component of membrane				NA	NA	NA	NA	NA	1	0	0	0	0	0.714969
BOVATA_008870	hypothetical protein	313	1	7.45312	52.0							NA	NA	NA	NA	NA	0	0	0	0	0	0
BOVATA_008880	hypothetical protein, conserved	201	20	1.2137E-52	59.2	2	C:GO:0016020; C:GO:0016021	C:membrane; C:integral component of membrane				NA	NA	NA	NA	NA	1	0	0	0	0	8.04607
BOVATA_008890	Spectrin repeat superfamily Extracellular matrix-binding protein, putative	1162	20	2.01149E-77	45.95	3	F:GO:0046872; C:GO:0016020; C:GO:0016021	F:metal ion binding; C:membrane; C:integral component of membrane				NA	NA	NA	NA	NA	0	0	0	0	0	32.5108
BOVATA_008900	geranylgeranyl transferase type-2 subunit alpha, putative	90	6	1.60697	49.33	7	F:GO:0008270; F:GO:0008318; C:GO:0005968; C:GO:0016020; P:GO:0018342; P:GO:0018344; F:GO:0004663	F:zinc ion binding; F:protein prenyltransferase activity; C:Rab-protein geranylgeranyltransferase complex; C:membrane; P:protein prenylation; P:protein geranylgeranylation; F:Rab geranylgeranyltransferase activity				NA	NA	NA	NA	NA	1	1	1	0	1	0
BOVATA_008910	Histamine H1, putative	67	2	1.86277	44.0							NA	NA	NA	NA	NA	1	1	1	1	1	159.684
BOVATA_008920	GTPase activating GAP, putative	386	20	0.0	63.4	9	P:GO:0031338; P:GO:0090630; F:GO:0005096; C:GO:0016020; C:GO:0016021; C:GO:0012505; P:GO:0006886; F:GO:0017137; C:GO:0005622	P:regulation of vesicle fusion; P:activation of GTPase activity; F:GTPase activator activity; C:membrane; C:integral component of membrane; C:endomembrane system; P:intracellular protein transport; F:Rab GTPase binding; C:intracellular			IPR000195 Rab-GTPase-TBC domain DOMAIN (SMART),IPR000195 Rab-GTPase-TBC domain DOMAIN (PFAM),IPR000195 Rab-GTPase-TBC domain DOMAIN (PROSITE_PROFILES),IPR000195 Rab-GTPase-TBC domain DOMAIN (SUPERFAMILY),IPR000195 Rab-GTPase-TBC domain DOMAIN (SUPERFAMILY)	CDR96550	BBOV_III002840	NA	NA	TGME49_226550	1	1	1	1	1	449.06
BOVATA_008930	ATP GTP-binding protein, putative	239	3	3.61418	51.67	4	P:GO:0055085; C:GO:0016020; C:GO:0016021; F:GO:0008658	P:transmembrane transport; C:membrane; C:integral component of membrane; F:penicillin binding				NA	NA	NA	NA	NA	0	0	0	0	0	0
BOVATA_008940	60S ribosomal protein	132	20	2.47669E-86	83.95	3	F:GO:0003735; C:GO:0005840; P:GO:0006412	F:structural constituent of ribosome; C:ribosome; P:translation			IPR001515 Ribosomal protein L32e FAMILY (SMART),IPR001515 Ribosomal protein L32e FAMILY (PFAM),IPR018263 Ribosomal protein L32e, conserved site CONSERVED_SITE (PROSITE_PATTERNS),IPR001515 Ribosomal protein L32e FAMILY (PRODOM),IPR001515 Ribosomal protein L32e FAMILY (SUPERFAMILY)	CDR96549	BBOV_III002830	BBM_III09450	PF3D7_0903900	TGME49_267400	1	1	1	1	1	5620.83
BOVATA_008950	tubulin alpha chain	412	20	0.0	96.8	7	F:GO:0005525; C:GO:0005634; C:GO:0005737; F:GO:0003924; F:GO:0005200; C:GO:0005874; P:GO:0007017	F:GTP binding; C:nucleus; C:cytoplasm; F:GTPase activity; F:structural constituent of cytoskeleton; C:microtubule; P:microtubule-based process	EC:3.6.1.15	Nucleoside-triphosphate phosphatase	IPR000217 Tubulin FAMILY (PRINTS),IPR002452 Alpha tubulin FAMILY (PRINTS),IPR003008 Tubulin/FtsZ, GTPase domain DOMAIN (SMART),IPR018316 Tubulin/FtsZ, 2-layer sandwich domain DOMAIN (SMART),IPR003008 Tubulin/FtsZ, GTPase domain DOMAIN (PFAM),IPR003008 Tubulin/FtsZ, GTPase domain DOMAIN (GENE3D),IPR018316 Tubulin/FtsZ, 2-layer sandwich domain DOMAIN (GENE3D),IPR018316 Tubulin/FtsZ, 2-layer sandwic…	CDR96548	BBOV_III002820	BBM_III09455	PF3D7_0903700	TGME49_316400	1	1	1	1	1	961.921
BOVATA_008960	hypothetical protein, conserved	734	20	0.0	55.1							CDR96546	BBOV_III002790	NA	NA	NA	1	1	1	0	0	147.512
BOVATA_008970	hypothetical protein, conserved	1907	20	0.0	49.25	2	C:GO:0016020; C:GO:0016021	C:membrane; C:integral component of membrane				CDR71851	NA	NA	NA	NA	1	0	0	0	0	35.4448
BOVATA_008980	Ribosome-binding protein 1	1619	20	0.0	70.05	1	C:GO:0016020	C:membrane				NA	NA	NA	NA	TGME49_224070	1	0	0	0	0	0.102454
BOVATA_008990	shikimate 5-dehydrogenase I alpha, putative	96	4	1.27865	51.25	15	P:GO:0009073; P:GO:0009423; P:GO:0008652; F:GO:0042586; F:GO:0004764; C:GO:0009536; P:GO:0006412; C:GO:0009507; F:GO:0050661; F:GO:0005506; F:GO:0016491; F:GO:0046872; P:GO:0055114; P:GO:0019632; F:GO:0016787	P:aromatic amino acid family biosynthetic process; P:chorismate biosynthetic process; P:cellular amino acid biosynthetic process; F:peptide deformylase activity; F:shikimate 3-dehydrogenase (NADP+) activity; C:plastid; P:translation; C:chloroplast; F:NADP binding; F:iron ion binding; F:oxidoreductase activity; F:metal ion binding; P:oxidation-reduction process; P:shikimate metabolic process; F:hy…				NA	NA	NA	NA	NA	1	1	0	0	1	0
BOVATA_009000	S-layer protein, putative	173	1	9.03535	49.0							NA	NA	NA	NA	NA	0	0	1	1	0	58.7266
BOVATA_009010	CCT chaperonin gamma subunit	549	20	0.0	80.2	5	F:GO:0005524; C:GO:0005737; F:GO:0051082; F:GO:0016740; P:GO:0006457	F:ATP binding; C:cytoplasm; F:unfolded protein binding; F:transferase activity; P:protein folding			IPR017998 Chaperone tailless complex polypeptide 1 (TCP-1) FAMILY (PRINTS),IPR002423 Chaperonin Cpn60/TCP-1 family FAMILY (PFAM),IPR012719 T-complex protein 1, gamma subunit FAMILY (TIGRFAM),IPR027413 GroEL-like equatorial domain DOMAIN (GENE3D),IPR027409 GroEL-like apical domain DOMAIN (GENE3D),IPR027413 GroEL-like equatorial domain DOMAIN (GENE3D),IPR012719 T-complex protein 1, gamma subunit FA…	CDR96543	BBOV_III002780	BBM_III09475	PF3D7_1229500	TGME49_205440	1	1	1	1	1	833.292
BOVATA_009020	SNF2 family protein	1017	20	0.0	64.2	2	F:GO:0005524; F:GO:0004386	F:ATP binding; F:helicase activity	EC:3.6.1.15	Nucleoside-triphosphate phosphatase	IPR014001 Helicase superfamily 1/2, ATP-binding domain DOMAIN (SMART),IPR001650 Helicase, C-terminal DOMAIN (SMART),IPR000330 SNF2-related, N-terminal domain DOMAIN (PFAM),IPR001650 Helicase, C-terminal DOMAIN (PFAM),IPR001650 Helicase, C-terminal DOMAIN (PROSITE_PROFILES),IPR014001 Helicase superfamily 1/2, ATP-binding domain DOMAIN (PROSITE_PROFILES),IPR027417 P-loop containing nucleoside triph…	CDR96542	BBOV_III002770	BBM_III00405	NA	NA	1	1	1	1	1	394.376
BOVATA_009030	RNA binding protein	284	20	6.60817E-66	78.6	4	F:GO:0005524; C:GO:0071011; F:GO:0004672; P:GO:0006468	F:ATP binding; C:precatalytic spliceosome; F:protein kinase activity; P:protein phosphorylation			IPR013957 U4/U6.U5 small nuclear ribonucleoprotein 27kDa protein DOMAIN (PFAM)	CDR96541	BBOV_III002760	BBM_III00400	PF3D7_0818000	NA	1	1	0	0	0	521.419
BOVATA_009040	RNA-binding Prp24, putative	511	5	0.0	53.8	2	F:GO:0000166; F:GO:0003676	F:nucleotide binding; F:nucleic acid binding				CDR96540	BBOV_III002750	NA	NA	NA	1	1	0	0	0	409.407
BOVATA_009050	5-hydroxymethyluracil DNA glycosylase	1238	11	0.0	47.82	1	C:GO:0016021	C:integral component of membrane				CDR96539	BBOV_III002740	NA	NA	NA	1	1	0	0	0	418.869
BOVATA_009060	Rab escort protein	604	20	0.0	50.2	6	F:GO:0005092; F:GO:0016491; P:GO:0007264; P:GO:0050790; P:GO:0055114; C:GO:0005622	F:GDP-dissociation inhibitor activity; F:oxidoreductase activity; P:small GTPase mediated signal transduction; P:regulation of catalytic activity; P:oxidation-reduction process; C:intracellular			IPR018203 GDP dissociation inhibitor FAMILY (PRINTS),IPR018203 GDP dissociation inhibitor FAMILY (PFAM),IPR023753 FAD/NAD(P)-binding domain DOMAIN (GENE3D),IPR018203 GDP dissociation inhibitor FAMILY (PANTHER),IPR023753 FAD/NAD(P)-binding domain DOMAIN (SUPERFAMILY)	CDR96538	BBOV_III002730	NA	NA	NA	1	1	1	0	0	217.433
BOVATA_009070	WD G-beta repeat containing protein	703	20	0.0	52.5	3	C:GO:0005634; P:GO:0006355; F:GO:0016740	C:nucleus; P:regulation of transcription, DNA-templated; F:transferase activity			IPR001680 WD40 repeat REPEAT (SMART),IPR007582 TFIID subunit TAF5, NTD2 domain DOMAIN (PFAM),IPR001680 WD40 repeat REPEAT (PFAM),IPR015943 WD40/YVTN repeat-like-containing domain DOMAIN (GENE3D),IPR015943 WD40/YVTN repeat-like-containing domain DOMAIN (GENE3D),IPR019775 WD40 repeat, conserved site CONSERVED_SITE (PROSITE_PATTERNS),IPR019775 WD40 repeat, conserved site CONSERVED_SITE (PROSITE_PATT…	CDR96537	BBOV_III002720	BBM_III00360	NA	NA	1	1	1	0	0	154.134
BOVATA_009080	acyl- dehydrogenase domain-containing protein, putative	562	2	5.70439	42.0	6	F:GO:0003995; F:GO:0016627; F:GO:0050660; F:GO:0016491; P:GO:0008152; P:GO:0055114	F:acyl-CoA dehydrogenase activity; F:oxidoreductase activity, acting on the CH-CH group of donors; F:flavin adenine dinucleotide binding; F:oxidoreductase activity; P:metabolic process; P:oxidation-reduction process				NA	NA	NA	NA	NA	0	0	0	0	0	1.77088
BOVATA_009090	hypothetical protein, conserved	767	18	0.0	55.67	2	C:GO:0016020; C:GO:0016021	C:membrane; C:integral component of membrane				CDR96535	BBOV_III002700	NA	NA	NA	1	1	0	0	0	187.553
BOVATA_009100	dimethyladenosine transferase	396	20	0.0	63.55	2	P:GO:0031167; F:GO:0000179	P:rRNA methylation; F:rRNA (adenine-N6,N6-)-dimethyltransferase activity			IPR020598 Ribosomal RNA adenine methylase transferase, N-terminal DOMAIN (SMART),IPR023165 rRNA adenine dimethylase-like DOMAIN (GENE3D),IPR011530 Ribosomal RNA adenine dimethylase FAMILY (TIGRFAM),IPR001737 Ribosomal RNA adenine methyltransferase KsgA/Erm FAMILY (PFAM),IPR001737 Ribosomal RNA adenine methyltransferase KsgA/Erm FAMILY (PANTHER),IPR020596 Ribosomal RNA adenine methylase transferas…	CDR96534	BBOV_III002690	NA	NA	NA	1	1	1	1	1	169.224
BOVATA_009110	hypothetical protein, conserved	294	2	6.16649E-127	65.5							CDR96532	NA	NA	NA	NA	1	1	0	0	0	848.405
BOVATA_009120	zinc finger containing protein	154	20	1.67451E-94	56.3	2	F:GO:0003677; F:GO:0008270	F:DNA binding; F:zinc ion binding			IPR000058 Zinc finger, AN1-type DOMAIN (SMART),IPR002653 Zinc finger, A20-type DOMAIN (SMART),IPR000058 Zinc finger, AN1-type DOMAIN (PFAM),IPR000058 Zinc finger, AN1-type DOMAIN (GENE3D),IPR002653 Zinc finger, A20-type DOMAIN (PFAM),IPR002653 Zinc finger, A20-type DOMAIN (PROSITE_PROFILES),IPR000058 Zinc finger, AN1-type DOMAIN (PROSITE_PROFILES),IPR000058 Zinc finger, AN1-type DOMAIN (SUPERFAMI…	CDR96531	BBOV_III002670	BBM_III00375	PF3D7_0818500	NA	1	1	1	1	1	2071.79
BOVATA_009130	pantetheine-phosphate adenylyltransferase	551	20	0.0	57.75	1	F:GO:0016740	F:transferase activity			IPR014729 Rossmann-like alpha/beta/alpha sandwich fold DOMAIN (GENE3D)	CDR96529	BBOV_III002660	NA	NA	NA	1	1	0	0	0	460.816
BOVATA_009140	prophage integrase, putative	322	20	0.0	53.35	3	F:GO:0003677; P:GO:0015074; P:GO:0006310	F:DNA binding; P:DNA integration; P:DNA recombination				CDR96528	BBOV_III002650	BBM_III00390	NA	NA	1	1	0	0	0	113.716
BOVATA_009150	myosin light chain, putative	201	20	9.26034E-135	67.4	1	F:GO:0005509	F:calcium ion binding			IPR011992 EF-hand domain pair DOMAIN (SUPERFAMILY)	CDR96526	BBOV_III002630	BBM_III00570	PF3D7_1246400	TGME49_257680	1	1	0	0	1	2808.28
BOVATA_009160	tetratricopeptide repeat-containing protein, putative	487	20	0.0	51.35	2	F:GO:0008889; F:GO:0016787	F:glycerophosphodiester phosphodiesterase activity; F:hydrolase activity			IPR019734 Tetratricopeptide repeat REPEAT (SMART),IPR002110 Ankyrin repeat REPEAT (SMART),IPR020683 Ankyrin repeat-containing domain DOMAIN (PFAM),IPR020683 Ankyrin repeat-containing domain DOMAIN (GENE3D),IPR011990 Tetratricopeptide-like helical domain DOMAIN (GENE3D),IPR002110 Ankyrin repeat REPEAT (PROSITE_PROFILES),IPR020683 Ankyrin repeat-containing domain DOMAIN (PROSITE_PROFILES),IPR002110…	CDR96524	BBOV_III002620	BBM_III00565	NA	TGME49_216050	1	1	0	1	1	168.342
BOVATA_009170	peptidase family M3 containing protein	756	20	0.0	50.7	3	F:GO:0046872; P:GO:0006508; F:GO:0004222	F:metal ion binding; P:proteolysis; F:metalloendopeptidase activity	EC:3.4.24	Acting on peptide bonds (peptidases)	IPR024079 Metallopeptidase, catalytic domain DOMAIN (GENE3D),IPR024080 Neurolysin/Thimet oligopeptidase, N-terminal DOMAIN (GENE3D),IPR001567 Peptidase M3A/M3B catalytic domain DOMAIN (PFAM),IPR033851 Mitochondrial intermediate peptidase FAMILY (PANTHER)	CDR96523	BBOV_III002610	BBM_III00560	NA	NA	1	1	1	0	0	55.5103
BOVATA_009180	1-deoxy-D-xylulose-5-phosphate synthase	702	20	0.0	62.2	2	F:GO:0008661; P:GO:0016114	F:1-deoxy-D-xylulose-5-phosphate synthase activity; P:terpenoid biosynthetic process	EC:2.2.1.7	1-deoxy-D-xylulose-5-phosphate synthase	IPR005475 Transketolase-like, pyrimidine-binding domain DOMAIN (SMART),IPR009014 Transketolase C-terminal/Pyruvate-ferredoxin oxidoreductase domain II DOMAIN (GENE3D),IPR033248 Transketolase, C-terminal domain DOMAIN (PFAM),IPR005475 Transketolase-like, pyrimidine-binding domain DOMAIN (PFAM),IPR005477 Deoxyxylulose-5-phosphate synthase FAMILY (PFAM),IPR005477 Deoxyxylulose-5-phosphate synthase F…	CDR96521	BBOV_III002600	BBM_III00540	NA	NA	1	1	1	1	1	50.6243
BOVATA_009190	tRNA guanine-N1-methyltransferase family protein	203	20	1.23174E-141	65.4	3	F:GO:0008168; P:GO:0006139; P:GO:0032259	F:methyltransferase activity; P:nucleobase-containing compound metabolic process; P:methylation			IPR016009 tRNA methyltransferase TRMD/TRM10-type domain DOMAIN (PFAM),IPR007356 tRNA (guanine-N1-)-methyltransferase, eukaryotic FAMILY (PANTHER),IPR028564 tRNA methyltransferase TRM10-type domain DOMAIN (PROSITE_PROFILES)	CDR96520	BBOV_III002590	BBM_III03295	NA	NA	1	1	1	0	1	385.062
BOVATA_009200	Extracellular matrix-binding ebh, putative	153	20	8.6518E-14	56.95	2	C:GO:0016020; C:GO:0016021	C:membrane; C:integral component of membrane				NA	NA	NA	NA	NA	1	0	0	1	0	0.271034
BOVATA_009210	ribosome binding protein	1681	20	0.0	69.25	1	C:GO:0016020	C:membrane				CDR97512	NA	NA	NA	NA	1	0	0	0	0	0.0986751
BOVATA_009220	Spectrin repeat superfamily Extracellular matrix-binding protein, putative	1817	20	0.0	49.1	2	C:GO:0016020; C:GO:0016021	C:membrane; C:integral component of membrane				NA	NA	NA	NA	NA	1	0	0	0	0	2.82997
BOVATA_009230	hypothetical protein, conserved	280	20	5.80634E-156	47.2							CDR96514	BBOV_III002580	NA	NA	NA	1	1	0	0	0	833.363
BOVATA_009240	tryptophanyl-tRNA synthetase	565	20	0.0	67.7	4	F:GO:0005524; C:GO:0005737; P:GO:0006436; F:GO:0004830	F:ATP binding; C:cytoplasm; P:tryptophanyl-tRNA aminoacylation; F:tryptophan-tRNA ligase activity	EC:6.1.1.2	Tryptophan--tRNA ligase	IPR002306 Tryptophan-tRNA ligase FAMILY (PRINTS),IPR002305 Aminoacyl-tRNA synthetase, class Ic FAMILY (PFAM),IPR014729 Rossmann-like alpha/beta/alpha sandwich fold DOMAIN (GENE3D),IPR002306 Tryptophan-tRNA ligase FAMILY (TIGRFAM),IPR001412 Aminoacyl-tRNA synthetase, class I, conserved site CONSERVED_SITE (PROSITE_PATTERNS),IPR018163 Threonyl/alanyl tRNA synthetase, class II-like, putative editing…	CDR96513	BBOV_III002530	BBM_III00550	PF3D7_1336900	TGME49_288360	1	1	1	1	1	384.663
BOVATA_009250	Extracellular matrix-binding ebh, putative	639	20	3.27878E-84	51.35	2	C:GO:0016020; C:GO:0016021	C:membrane; C:integral component of membrane				NA	NA	NA	NA	NA	1	0	0	0	0	0.324477
BOVATA_009260	hypothetical protein, conserved	154	2	3.21619	50.5	2	C:GO:0016020; C:GO:0016021	C:membrane; C:integral component of membrane				NA	NA	NA	NA	NA	1	0	0	0	1	0
BOVATA_009270	zinc finger C2HC5-type domain-containing protein	193	20	2.49377E-103	53.05	6	C:GO:0005634; F:GO:0003755; F:GO:0008270; P:GO:0006355; P:GO:0000413; P:GO:0006457	C:nucleus; F:peptidyl-prolyl cis-trans isomerase activity; F:zinc ion binding; P:regulation of transcription, DNA-templated; P:protein peptidyl-prolyl isomerization; P:protein folding	EC:5.2.1.8	Peptidylprolyl isomerase	IPR009349 Zinc finger, C2HC5-type DOMAIN (PFAM)	CDR96507	BBOV_III002540	NA	NA	NA	1	1	0	0	1	19.7672
BOVATA_009280	prenyltransferase alpha subunit repeat domain containing protein	385	20	8.90021E-171	52.1	2	F:GO:0008318; P:GO:0018342	F:protein prenyltransferase activity; P:protein prenylation			IPR002088 Protein prenyltransferase, alpha subunit REPEAT (PFAM),IPR002088 Protein prenyltransferase, alpha subunit REPEAT (PROSITE_PROFILES),IPR002088 Protein prenyltransferase, alpha subunit REPEAT (PROSITE_PROFILES),IPR002088 Protein prenyltransferase, alpha subunit REPEAT (PROSITE_PROFILES)	CDR96506	BBOV_III002550	NA	NA	NA	1	1	0	1	0	52.67
BOVATA_009290	Extracellular matrix-binding ebh, putative	395	20	2.74429E-24	72.65	2	C:GO:0016020; C:GO:0016021	C:membrane; C:integral component of membrane				NA	NA	NA	NA	NA	1	0	0	0	0	11.1282
BOVATA_009300	hypothetical protein, partial	102	1	2.02877	63.0							NA	NA	NA	NA	NA	0	0	1	1	0	0
BOVATA_009310	hypothetical protein	86	2	3.787	53.5	8	F:GO:0003677; C:GO:0005634; F:GO:0008270; P:GO:0006351; F:GO:0046872; P:GO:0006355; F:GO:0000981; P:GO:0006357	F:DNA binding; C:nucleus; F:zinc ion binding; P:transcription, DNA-templated; F:metal ion binding; P:regulation of transcription, DNA-templated; F:RNA polymerase II transcription factor activity, sequence-specific DNA binding; P:regulation of transcription from RNA polymerase II promoter				NA	NA	NA	NA	NA	1	1	0	1	1	0
BOVATA_009320	nuclear movement family protein, putative	303	20	0.0	64.1						IPR025934 NudC N-terminal domain DOMAIN (PFAM),IPR008978 HSP20-like chaperone DOMAIN (GENE3D),IPR007052 CS domain DOMAIN (PFAM),IPR007052 CS domain DOMAIN (PROSITE_PROFILES),IPR008978 HSP20-like chaperone DOMAIN (SUPERFAMILY)	CDR96502	BBOV_III002520	BBM_III00555	NA	TGME49_233680	1	1	1	1	1	264.548
BOVATA_009330	histone arginine methyltransferase PRMT3	542	20	0.0	53.25	2	F:GO:0008168; P:GO:0006479	F:methyltransferase activity; P:protein methylation			IPR025714 Methyltransferase domain DOMAIN (PFAM),IPR025799 Protein arginine N-methyltransferase FAMILY (PROSITE_PROFILES),IPR013087 Zinc finger C2H2-type DOMAIN (SUPERFAMILY),IPR029063 S-adenosyl-L-methionine-dependent methyltransferase DOMAIN (SUPERFAMILY)	CDR96501	BBOV_III002510	NA	NA	NA	1	1	0	0	1	261.739
BOVATA_009340	long-chain fatty acid	668	20	0.0	68.05	2	F:GO:0016874; P:GO:0006631	F:ligase activity; P:fatty acid metabolic process			IPR000873 AMP-dependent synthetase/ligase DOMAIN (PFAM),IPR020845 AMP-binding, conserved site CONSERVED_SITE (PROSITE_PATTERNS)	CDR96500	BBOV_III002500	BBM_III00530	NA	TGME49_243800	1	1	1	1	1	950.851
BOVATA_009350	nicotinate-nucleotide adenylyltransferase	210	20	2.38945E-145	60.85	2	F:GO:0016779; P:GO:0009435	F:nucleotidyltransferase activity; P:NAD biosynthetic process			IPR014729 Rossmann-like alpha/beta/alpha sandwich fold DOMAIN (GENE3D),IPR004821 Cytidyltransferase-like domain DOMAIN (PFAM),IPR005248 Nicotinate/nicotinamide nucleotide adenylyltransferase FAMILY (HAMAP)	CDR96499	BBOV_III002480	BBM_III05715	PF3D7_1327600	NA	1	1	1	0	0	745.243
BOVATA_009360	E3 UFM1- ligase 1 isoform X2	651	20	0.0	52.15	5	P:GO:0060255; P:GO:0050794; C:GO:0005737; F:GO:0016874; P:GO:0009987	P:regulation of macromolecule metabolic process; P:regulation of cellular process; C:cytoplasm; F:ligase activity; P:cellular process			IPR018611 E3 UFM1-protein ligase 1 FAMILY (PFAM),IPR011991 Winged helix-turn-helix DNA-binding domain DOMAIN (GENE3D)	CDR96498	BBOV_III002470	NA	NA	NA	1	1	0	0	0	228.68
BOVATA_009370	ribose 5-phosphate epimerase, putative	222	8	1.45477E-145	53.5	30	F:GO:0016624; P:GO:0009052; F:GO:0004180; F:GO:0004181; F:GO:0008026; F:GO:0004386; F:GO:0004003; F:GO:0000166; F:GO:0005524; P:GO:0016192; F:GO:0003824; F:GO:0016491; P:GO:0032508; F:GO:0016853; F:GO:0008270; F:GO:0004591; P:GO:0008152; F:GO:0016818; P:GO:0006099; F:GO:0004751; P:GO:0006139; F:GO:0030976; F:GO:0003676; F:GO:0003677; C:GO:0005634; C:GO:0016020; P:GO:0006508; C:GO:0016021; P:GO:00…	F:oxidoreductase activity, acting on the aldehyde or oxo group of donors, disulfide as acceptor; P:pentose-phosphate shunt, non-oxidative branch; F:carboxypeptidase activity; F:metallocarboxypeptidase activity; F:ATP-dependent helicase activity; F:helicase activity; F:ATP-dependent DNA helicase activity; F:nucleotide binding; F:ATP binding; P:vesicle-mediated transport; F:catalytic activity; F:ox…				CDR96497	NA	NA	NA	NA	1	0	1	0	0	256.655
BOVATA_009380	ribose 5-phosphate isomerase A family protein	233	20	6.27746E-158	65.75	2	P:GO:0009052; F:GO:0004751	P:pentose-phosphate shunt, non-oxidative branch; F:ribose-5-phosphate isomerase activity	EC:5.3.1.6	Ribose-5-phosphate isomerase	IPR004788 Ribose 5-phosphate isomerase, type A FAMILY (PFAM),IPR004788 Ribose 5-phosphate isomerase, type A FAMILY (TIGRFAM)	CDR96496	BBOV_III002460	BBM_III05695	PF3D7_0514600	TGME49_239310	1	1	1	1	1	71.546
BOVATA_009390	hypothetical protein, conserved	494	20	0.0	50.55	2	F:GO:0008440; P:GO:0016310	F:inositol-1,4,5-trisphosphate 3-kinase activity; P:phosphorylation	EC:2.7.1.127	Inositol-trisphosphate 3-kinase	IPR005522 Inositol polyphosphate kinase FAMILY (PFAM),IPR005522 Inositol polyphosphate kinase FAMILY (PANTHER)	CDR96495	BBOV_III002450	NA	NA	NA	1	1	0	0	0	166.796
BOVATA_009400	domain containing protein, putative	704	20	0.0	55.25	7	C:GO:0016020; P:GO:0055122; C:GO:0016021; P:GO:0010228; F:GO:0051082; P:GO:0006457; C:GO:0009536	C:membrane; P:response to very low light intensity stimulus; C:integral component of membrane; P:vegetative to reproductive phase transition of meristem; F:unfolded protein binding; P:protein folding; C:plastid			IPR001623 DnaJ domain DOMAIN (PRINTS),IPR001623 DnaJ domain DOMAIN (SMART),IPR024586 DnaJ-like protein C11, C-terminal DOMAIN (PFAM),IPR001623 DnaJ domain DOMAIN (GENE3D),IPR001623 DnaJ domain DOMAIN (PFAM),IPR018253 DnaJ domain, conserved site CONSERVED_SITE (PROSITE_PATTERNS),IPR001623 DnaJ domain DOMAIN (PROSITE_PROFILES),IPR001623 DnaJ domain DOMAIN (SUPERFAMILY)	CDR96494	BBOV_III002440	BBM_III05685	NA	NA	1	1	0	0	0	118.102
BOVATA_009410	transcription initiation factor TFIID complex subunit TAF8, putative	341	20	0.0	55.3	2	F:GO:0003743; P:GO:0006413	F:translation initiation factor activity; P:translational initiation				CDR96493	BBOV_III002430	NA	NA	NA	1	1	1	0	0	429.153
BOVATA_009420	DHHC zinc finger domain-containing protein	351	20	0.0	55.4	3	F:GO:0008270; F:GO:0019706; C:GO:0016021	F:zinc ion binding; F:protein-cysteine S-palmitoyltransferase activity; C:integral component of membrane	EC:2.3.1.225	Protein S-acyltransferase	IPR001594 Palmitoyltransferase, DHHC domain DOMAIN (PFAM)	CDR96492	BBOV_III002420	NA	NA	NA	1	1	1	1	1	723.98
BOVATA_009430	ubiquitin	73	20	2.27104E-44	94.9	5	C:GO:0005634; C:GO:0005737; P:GO:0006464; F:GO:0031386; P:GO:0000398	C:nucleus; C:cytoplasm; P:cellular protein modification process; F:protein tag; P:mRNA splicing, via spliceosome			IPR000626 Ubiquitin domain DOMAIN (PFAM),IPR000626 Ubiquitin domain DOMAIN (PROSITE_PROFILES),IPR029071 Ubiquitin-related domain DOMAIN (SUPERFAMILY)	CDR96491	BBOV_III002410	BBM_III05670	PF3D7_1237800	TGME49_258720	1	1	1	1	1	59.078
BOVATA_009440	SOH1 family protein	125	20	2.93793E-75	74.2	5	C:GO:0070847; F:GO:0003713; C:GO:0016592; F:GO:0001104; P:GO:0006357	C:core mediator complex; F:transcription coactivator activity; C:mediator complex; F:RNA polymerase II transcription cofactor activity; P:regulation of transcription from RNA polymerase II promoter			IPR008831 Mediator complex, subunit Med31 FAMILY (PFAM),IPR008831 Mediator complex, subunit Med31 FAMILY (PANTHER)	CDR96490	BBOV_III002400	NA	PF3D7_1475000	NA	1	1	1	1	1	97.2015
BOVATA_009450	hypothetical protein, conserved	795	5	0.0	57.0	4	C:GO:0016592; P:GO:0006355; F:GO:0001104; P:GO:0006357	C:mediator complex; P:regulation of transcription, DNA-templated; F:RNA polymerase II transcription cofactor activity; P:regulation of transcription from RNA polymerase II promoter				CDR96489	BBOV_III002390	NA	NA	NA	1	1	0	0	0	222.207
BOVATA_009460	RNA polymerase-associated RTF1, putative	463	20	0.0	47.6	10	F:GO:0003677; C:GO:0016020; P:GO:0016570; C:GO:0016592; C:GO:0016593; C:GO:0016021; P:GO:0006355; F:GO:0001104; P:GO:0006368; P:GO:0006357	F:DNA binding; C:membrane; P:histone modification; C:mediator complex; C:Cdc73/Paf1 complex; C:integral component of membrane; P:regulation of transcription, DNA-templated; F:RNA polymerase II transcription cofactor activity; P:transcription elongation from RNA polymerase II promoter; P:regulation of transcription from RNA polymerase II promoter				CDR96488	BBOV_III002380	BBM_III05660	NA	NA	1	1	0	0	0	358.257
BOVATA_009470	cell division protease ftsH, putative	92	12	0.984244	48.67	24	F:GO:0008270; P:GO:0042407; P:GO:0006461; P:GO:0008053; P:GO:0015031; F:GO:0008233; F:GO:0004176; P:GO:0006886; F:GO:0004222; P:GO:0006810; C:GO:0005743; F:GO:0008237; P:GO:0045041; P:GO:0051301; C:GO:0030117; F:GO:0005524; P:GO:0016192; C:GO:0005737; F:GO:0046872; P:GO:0006508; C:GO:0016020; C:GO:0016021; C:GO:0030131; P:GO:0034982	F:zinc ion binding; P:cristae formation; P:protein complex assembly; P:mitochondrial fusion; P:protein transport; F:peptidase activity; F:ATP-dependent peptidase activity; P:intracellular protein transport; F:metalloendopeptidase activity; P:transport; C:mitochondrial inner membrane; F:metallopeptidase activity; P:protein import into mitochondrial intermembrane space; P:cell division; C:membrane …				NA	NA	NA	NA	NA	0	1	1	1	0	0
BOVATA_009480	hypothetical protein, conserved	1772	20	0.0	50.8	3	F:GO:0046872; C:GO:0016020; C:GO:0016021	F:metal ion binding; C:membrane; C:integral component of membrane				CDR94845	NA	NA	NA	NA	1	0	0	0	0	0.0702058
BOVATA_009490	Ribosome-binding protein 1	1806	20	0.0	68.1	1	C:GO:0016020	C:membrane				NA	NA	NA	NA	NA	0	0	0	0	0	0.574034
BOVATA_009500	WD G-beta repeat-containing protein	364	20	0.0	56.05	1	F:GO:0003824	F:catalytic activity			IPR001680 WD40 repeat REPEAT (SMART),IPR001680 WD40 repeat REPEAT (PFAM),IPR015943 WD40/YVTN repeat-like-containing domain DOMAIN (GENE3D),IPR019775 WD40 repeat, conserved site CONSERVED_SITE (PROSITE_PATTERNS),IPR017986 WD40-repeat-containing domain DOMAIN (PROSITE_PROFILES),IPR001680 WD40 repeat REPEAT (PROSITE_PROFILES),IPR017986 WD40-repeat-containing domain DOMAIN (SUPERFAMILY)	CDR96484	BBOV_III002030	BBM_III05640	NA	NA	1	1	1	0	0	78.0377
BOVATA_009510	rRNA-processing UTP23 homolog	258	20	4.08657E-155	60.3	1	C:GO:0032040	C:small-subunit processome			IPR029060 PIN domain-like DOMAIN (GENE3D),IPR006984 rRNA-processing protein Fcf1/Utp23 FAMILY (PFAM),IPR029060 PIN domain-like DOMAIN (SUPERFAMILY)	CDR96483	BBOV_III002040	BBM_III05645	NA	NA	1	1	1	0	1	74.257
BOVATA_009520	rRNA processing Fyv7, putative	313	20	9.13599E-141	62.9	4	P:GO:0000462; C:GO:0016020; C:GO:0016021; C:GO:0005730	P:maturation of SSU-rRNA from tricistronic rRNA transcript (SSU-rRNA, 5.8S rRNA, LSU-rRNA); C:membrane; C:integral component of membrane; C:nucleolus			IPR013730 Fyv7/TAP26 FAMILY (PFAM)	CDR96482	BBOV_III002050	NA	NA	NA	1	1	0	0	0	177.399
BOVATA_009530	nucleolar essential protein	293	20	0.0	52.35	4	P:GO:0042254; F:GO:0008168; C:GO:0044424; P:GO:0032259	P:ribosome biogenesis; F:methyltransferase activity; C:intracellular part; P:methylation			IPR005304 Ribosomal biogenesis, methyltransferase, EMG1/NEP1 FAMILY (PFAM),IPR005304 Ribosomal biogenesis, methyltransferase, EMG1/NEP1 FAMILY (PANTHER),IPR029028 Alpha/beta knot methyltransferases DOMAIN (SUPERFAMILY)	CDR96481	BBOV_III002060	BBM_III05655	NA	NA	1	1	0	1	1	342.077
BOVATA_009540	replication factor C subunit	919	20	0.0	55.85	4	F:GO:0005524; F:GO:0003689; P:GO:0006260; C:GO:0005663	F:ATP binding; F:DNA clamp loader activity; P:DNA replication; C:DNA replication factor C complex	EC:3.6.1.3; EC:3.6.1.15	Adenosinetriphosphatase; Nucleoside-triphosphate phosphatase	IPR003593 AAA+ ATPase domain DOMAIN (SMART),IPR003959 ATPase, AAA-type, core DOMAIN (PFAM),IPR001357 BRCT domain DOMAIN (GENE3D),IPR012178 Replication factor C subunit 1 FAMILY (PIRSF),IPR013725 DNA replication factor RFC1, C-terminal DOMAIN (PFAM),IPR001357 BRCT domain DOMAIN (PFAM),IPR001357 BRCT domain DOMAIN (PROSITE_PROFILES),IPR001357 BRCT domain DOMAIN (SUPERFAMILY),IPR008921 DNA polymeras…	CDR96480	BBOV_III002070	BBM_III05630	PF3D7_0219600	NA	1	1	1	1	1	396.362
BOVATA_009550	Cytoplasmic linker protein	159	19	8.5166E-30	60.89	1	C:GO:0016020	C:membrane				NA	BBOV_III002080	NA	NA	NA	1	1	1	0	0	1634.73
BOVATA_009560	ribosome binding protein, putative	1652	20	2.2019E-166	63.7	2	C:GO:0016020; C:GO:0016021	C:membrane; C:integral component of membrane				CDR95740	NA	NA	NA	NA	1	0	0	0	0	3.26324
BOVATA_009570	major facilitator superfamily member protein	202	20	2.96024E-93	84.9	2	P:GO:0055085; C:GO:0016021	P:transmembrane transport; C:integral component of membrane			IPR020846 Major facilitator superfamily domain DOMAIN (SUPERFAMILY)	CDR95003	NA	NA	NA	NA	1	1	0	0	0	108.392
BOVATA_009580	major facilitator superfamily member protein	121	20	9.71516E-50	82.85	2	P:GO:0055085; C:GO:0016021	P:transmembrane transport; C:integral component of membrane			IPR020846 Major facilitator superfamily domain DOMAIN (PROSITE_PROFILES),IPR020846 Major facilitator superfamily domain DOMAIN (SUPERFAMILY)	NA	NA	NA	NA	NA	1	1	1	0	0	75.7394
BOVATA_009590	reverse transcriptase domain containing protein	141	20	1.63201E-60	80.45	1	C:GO:0016020	C:membrane				NA	NA	NA	NA	NA	1	0	1	0	0	203.812
BOVATA_009600	Sec1 family protein	631	20	0.0	60.1	2	P:GO:0006904; C:GO:0016021	P:vesicle docking involved in exocytosis; C:integral component of membrane			IPR001619 Sec1-like protein FAMILY (PFAM),IPR001619 Sec1-like protein FAMILY (PANTHER),IPR001619 Sec1-like protein FAMILY (SUPERFAMILY)	CDR96473	BBOV_III002100	BBM_III05615	PF3D7_0216400	TGME49_271060	1	1	0	0	0	663.36
BOVATA_009610	SACPA operon antiterminator, putative	576	10	0.0	53.4	24	P:GO:0016579; P:GO:0006351; P:GO:0006355; F:GO:0008289; C:GO:0000502; F:GO:0043565; C:GO:0042025; P:GO:1901799; P:GO:0006810; C:GO:0005886; F:GO:0005215; C:GO:0005654; P:GO:0006511; F:GO:0004843; F:GO:0003677; C:GO:0005634; F:GO:0003700; F:GO:0003723; C:GO:0044196; C:GO:0005838; C:GO:0016020; C:GO:0016021; F:GO:0036459; F:GO:0016787	P:protein deubiquitination; P:transcription, DNA-templated; P:regulation of transcription, DNA-templated; F:lipid binding; C:proteasome complex; F:sequence-specific DNA binding; C:host cell nucleus; P:negative regulation of proteasomal protein catabolic process; P:transport; C:plasma membrane; F:transporter activity; C:nucleoplasm; P:ubiquitin-dependent protein catabolic process; F:thiol-dependen…				CDR96471	BBOV_III002120	NA	NA	NA	1	1	0	0	0	303.74
BOVATA_009620	ATP synthase alpha subunit family protein	574	20	0.0	89.55	6	C:GO:0045261; F:GO:0005524; P:GO:0015991; F:GO:0046961; P:GO:0015986; F:GO:0046933	C:proton-transporting ATP synthase complex, catalytic core F(1); F:ATP binding; P:ATP hydrolysis coupled proton transport; F:proton-transporting ATPase activity, rotational mechanism; P:ATP synthesis coupled proton transport; F:proton-transporting ATP synthase activity, rotational mechanism	EC:3.6.1.3; EC:3.6.1.15	Adenosinetriphosphatase; Nucleoside-triphosphate phosphatase	IPR000194 ATPase, F1/V1/A1 complex, alpha/beta subunit, nucleotide-binding domain DOMAIN (PFAM),IPR005294 ATP synthase, F1 complex, alpha subunit FAMILY (TIGRFAM),IPR000793 ATP synthase, alpha subunit, C-terminal DOMAIN (PFAM),IPR004100 ATPase, F1/V1/A1 complex, alpha/beta subunit, N-terminal domain DOMAIN (PFAM),IPR023366 ATP synthase subunit alpha-like domain DOMAIN (GENE3D),IPR020003 ATPase, a…	CDR96470	BBOV_III002130	BBM_III05605	PF3D7_0217100	TGME49_204400	1	1	1	1	1	1736.53
BOVATA_009630	integral membrane protein	576	20	0.0	48.85	1	C:GO:0016021	C:integral component of membrane			IPR032776 CECR6/TMEM121 family FAMILY (PFAM)	CDR96469	BBOV_III002140	NA	NA	NA	1	1	0	0	0	177.104
BOVATA_009640	DNA polymerase alpha	563	20	0.0	56.5	4	F:GO:0003677; F:GO:0003887; P:GO:0006260; P:GO:0071897	F:DNA binding; F:DNA-directed DNA polymerase activity; P:DNA replication; P:DNA biosynthetic process	EC:2.7.7.7	DNA-directed DNA polymerase	IPR007185 DNA polymerase alpha/epsilon, subunit B DOMAIN (PFAM)	CDR96467	BBOV_III002160	BBM_III05580	PF3D7_1463300	NA	1	1	1	1	0	166.83
BOVATA_009650	BING4CT (NUC141) domain-containing protein, putative	537	20	0.0	65.8	4	F:GO:0000166; P:GO:0006418; F:GO:0005524; F:GO:0004812	F:nucleotide binding; P:tRNA aminoacylation for protein translation; F:ATP binding; F:aminoacyl-tRNA ligase activity			IPR001680 WD40 repeat REPEAT (SMART),IPR012952 BING4, C-terminal domain DOMAIN (SMART),IPR015943 WD40/YVTN repeat-like-containing domain DOMAIN (GENE3D),IPR012952 BING4, C-terminal domain DOMAIN (PFAM),IPR019775 WD40 repeat, conserved site CONSERVED_SITE (PROSITE_PATTERNS),IPR017986 WD40-repeat-containing domain DOMAIN (PROSITE_PROFILES),IPR001680 WD40 repeat REPEAT (PROSITE_PROFILES),IPR017986 W…	CDR96466	BBOV_III002170	NA	NA	TGME49_268640	1	1	1	1	1	362.248
BOVATA_009660	Cwf15	221	20	6.2106E-134	61.0	2	C:GO:0005681; P:GO:0000398	C:spliceosomal complex; P:mRNA splicing, via spliceosome			IPR006973 Pre-mRNA-splicing factor Cwf15/Cwc15 FAMILY (PFAM),IPR006973 Pre-mRNA-splicing factor Cwf15/Cwc15 FAMILY (PANTHER)	CDR96465	BBOV_III002180	BBM_III05570	PF3D7_0722500	TGME49_270740	1	1	1	1	1	343.004
BOVATA_009670	GTP-binding protein	393	20	0.0	82.25	6	F:GO:0005525; F:GO:0016887; F:GO:0005524; C:GO:0005737; F:GO:0043022; F:GO:0043023	F:GTP binding; F:ATPase activity; F:ATP binding; C:cytoplasm; F:ribosome binding; F:ribosomal large subunit binding	EC:3.6.1.3; EC:3.6.1.15	Adenosinetriphosphatase; Nucleoside-triphosphate phosphatase	IPR006073 GTP binding domain DOMAIN (PRINTS),IPR012675 Beta-grasp domain DOMAIN (GENE3D),IPR013029 Domain of unknown function DUF933 DOMAIN (PFAM),IPR004396 Ribosome-binding ATPase YchF/Obg-like ATPase 1 FAMILY (TIGRFAM),IPR006073 GTP binding domain DOMAIN (PFAM),IPR023192 TGS-like domain DOMAIN (GENE3D),IPR004396 Ribosome-binding ATPase YchF/Obg-like ATPase 1 FAMILY (PIRSF),IPR031167 OBG-type gu…	CDR96464	BBOV_III002190	BBM_III05565	PF3D7_0722400	TGME49_214350	1	1	1	1	1	952.08
BOVATA_009680	histone acetyltransferase subunit nua4	334	9	6.02083E-173	59.78	2	P:GO:0016573; C:GO:0000123	P:histone acetylation; C:histone acetyltransferase complex			IPR015418 Chromatin modification-related protein Eaf6 FAMILY (PFAM)	CDR96463	NA	NA	NA	NA	1	1	0	0	0	1085
BOVATA_009690	hypothetical protein, conserved	1840	20	0.0	50.5	2	C:GO:0016020; C:GO:0016021	C:membrane; C:integral component of membrane				CDR96476	NA	NA	NA	NA	1	0	0	0	0	0.292982
BOVATA_009700	hypothetical protein, conserved	2468	20	0.0	53.15	3	F:GO:0046872; C:GO:0016020; C:GO:0016021	F:metal ion binding; C:membrane; C:integral component of membrane				NA	NA	NA	NA	NA	1	0	0	0	0	0.268838
BOVATA_009710	hypothetical protein UY3_15361, putative	211	1	0.0305148	56.0							NA	NA	NA	NA	NA	0	0	0	0	0	0
BOVATA_009720	transcriptional family protein, putative	129	6	3.30567	52.17	18	P:GO:0090305; P:GO:0055085; P:GO:0090501; F:GO:0022857; P:GO:0006351; P:GO:0006355; F:GO:0004672; F:GO:0004540; F:GO:0043531; P:GO:0006468; F:GO:0000287; F:GO:0003677; F:GO:0005524; F:GO:0046872; F:GO:0004518; C:GO:0016020; C:GO:0016021; F:GO:0016787	P:nucleic acid phosphodiester bond hydrolysis; P:transmembrane transport; P:RNA phosphodiester bond hydrolysis; F:transmembrane transporter activity; P:transcription, DNA-templated; P:regulation of transcription, DNA-templated; F:protein kinase activity; F:ribonuclease activity; F:ADP binding; P:protein phosphorylation; F:magnesium ion binding; F:DNA binding; F:ATP binding; F:metal ion binding; F…				NA	NA	NA	NA	NA	0	0	0	1	1	0
BOVATA_009730	MYND finger protein	532	20	0.0	49.3	1	F:GO:0046872	F:metal ion binding			IPR002893 Zinc finger, MYND-type DOMAIN (PFAM),IPR002893 Zinc finger, MYND-type DOMAIN (PROSITE_PROFILES)	CDR96459	BBOV_III002210	BBM_III05555	NA	NA	1	1	0	0	0	82.7805
BOVATA_009740	hypothetical protein, conserved	230	20	1.43939E-139	65.5							CDR96458	BBOV_III002220	BBM_III05550	PF3D7_0728300	NA	1	1	1	1	1	81.494
BOVATA_009750	tetratricopeptide repeat domain containing protein, putative	578	20	0.0	76.0						IPR006636 Heat shock chaperonin-binding DOMAIN (SMART),IPR019734 Tetratricopeptide repeat REPEAT (SMART),IPR001440 Tetratricopeptide repeat 1 REPEAT (PFAM),IPR011990 Tetratricopeptide-like helical domain DOMAIN (GENE3D),IPR011990 Tetratricopeptide-like helical domain DOMAIN (GENE3D),IPR019734 Tetratricopeptide repeat REPEAT (PROSITE_PROFILES),IPR019734 Tetratricopeptide repeat REPEAT (PROSITE_PRO…	CDR96457	BBOV_III002230	BBM_III05540	PF3D7_1434300	TGME49_252220	1	1	1	1	1	1314.07
BOVATA_009760	ATPase associated with various cellular activities (AAA) family protein	4842	20	0.0	53.1	6	F:GO:0016887; C:GO:0005634; F:GO:0005524; C:GO:0016021; P:GO:0000027; C:GO:0044446	F:ATPase activity; C:nucleus; F:ATP binding; C:integral component of membrane; P:ribosomal large subunit assembly; C:intracellular organelle part	EC:3.6.1.3; EC:3.6.1.15	Adenosinetriphosphatase; Nucleoside-triphosphate phosphatase	IPR003593 AAA+ ATPase domain DOMAIN (SMART),IPR012099 Midasin FAMILY (PIRSF),IPR002035 von Willebrand factor, type A DOMAIN (GENE3D),IPR011704 ATPase, dynein-related, AAA domain DOMAIN (PFAM),IPR025662 Sigma-54 interaction domain, ATP-binding site 1 BINDING_SITE (PROSITE_PATTERNS),IPR002035 von Willebrand factor, type A DOMAIN (SUPERFAMILY),IPR027417 P-loop containing nucleoside triphosphate hydr…	CDR96456	BBOV_III002250	NA	NA	NA	1	1	1	1	1	186.23
BOVATA_009770	mitochondrial glyco domain containing protein	246	20	6.03783E-166	73.15	1	C:GO:0005759	C:mitochondrial matrix			IPR003428 Mitochondrial glycoprotein FAMILY (PFAM),IPR003428 Mitochondrial glycoprotein FAMILY (GENE3D),IPR003428 Mitochondrial glycoprotein FAMILY (PANTHER),IPR003428 Mitochondrial glycoprotein FAMILY (SUPERFAMILY)	CDR96455	BBOV_III002260	BBM_III05530	PF3D7_1434800	TGME49_214790	1	1	1	1	1	1568.04
BOVATA_009780	methionine type II	430	20	0.0	77.0	7	P:GO:0006417; P:GO:0070084; C:GO:0005737; F:GO:0046872; P:GO:0006508; F:GO:0070006; P:GO:0006412	P:regulation of translation; P:protein initiator methionine removal; C:cytoplasm; F:metal ion binding; P:proteolysis; F:metalloaminopeptidase activity; P:translation	EC:3.4.11	Acting on peptide bonds (peptidases)	IPR001714 Peptidase M24, methionine aminopeptidase FAMILY (PRINTS),IPR000994 Peptidase M24 DOMAIN (PFAM),IPR002468 Peptidase M24A, methionine aminopeptidase, subfamily 2 FAMILY (TIGRFAM),IPR018349 Peptidase M24A, methionine aminopeptidase, subfamily 2, binding site BINDING_SITE (PROSITE_PATTERNS),IPR002468 Peptidase M24A, methionine aminopeptidase, subfamily 2 FAMILY (HAMAP),IPR011991 Winged heli…	CDR96454	BBOV_III002280	BBM_III05525	NA	TGME49_305460	1	1	1	1	1	625.398
BOVATA_009790	hypothetical protein	268	20	8.39746E-157	63.8	4	F:GO:0016627; C:GO:0016021; P:GO:0006784; P:GO:0055114	F:oxidoreductase activity, acting on the CH-CH group of donors; C:integral component of membrane; P:heme a biosynthetic process; P:oxidation-reduction process			IPR003780 COX15/CtaA family FAMILY (PFAM)	NA	NA	NA	NA	NA	1	1	1	1	1	120.846
BOVATA_009800	ribonuclease H2 subunit	302	20	0.0	48.55	1	C:GO:0005634	C:nucleus				CDR96450	BBOV_III002300	NA	NA	NA	1	1	0	0	0	398.342
BOVATA_009810	hypothetical protein	152	20	2.27173E-83	50.45	5	P:GO:0016192; C:GO:0030130; C:GO:0030132; F:GO:0005198; P:GO:0006886	P:vesicle-mediated transport; C:clathrin coat of trans-Golgi network vesicle; C:clathrin coat of coated pit; F:structural molecule activity; P:intracellular protein transport			IPR000996 Clathrin light chain FAMILY (PFAM)	CDR96449	NA	NA	NA	NA	1	0	0	0	0	675.768
BOVATA_009820	centromere-associated E, putative	1096	20	0.0	49.6	16	C:GO:0016459; F:GO:0042802; P:GO:0035493; F:GO:0005198; F:GO:0008565; C:GO:0005882; C:GO:0000139; P:GO:0006886; F:GO:0003774; P:GO:0006888; C:GO:0005737; P:GO:0048211; C:GO:0016020; C:GO:0012507; P:GO:0048193; P:GO:0048280	C:myosin complex; F:identical protein binding; P:SNARE complex assembly; F:structural molecule activity; F:protein transporter activity; C:intermediate filament; C:Golgi membrane; P:intracellular protein transport; F:motor activity; P:ER to Golgi vesicle-mediated transport; C:cytoplasm; P:Golgi vesicle docking; C:membrane; C:ER to Golgi transport vesicle membrane; P:Golgi vesicle transport; P:ves…				CDR96446	BBOV_III002010	NA	NA	NA	1	1	0	0	0	439.465
BOVATA_009830	Ribosome biogenesis protein	690	20	0.0	58.5	6	P:GO:0000463; F:GO:0043021; C:GO:0005730; P:GO:0000466; C:GO:0005654; C:GO:0030687	P:maturation of LSU-rRNA from tricistronic rRNA transcript (SSU-rRNA, 5.8S rRNA, LSU-rRNA); F:ribonucleoprotein complex binding; C:nucleolus; P:maturation of 5.8S rRNA from tricistronic rRNA transcript (SSU-rRNA, 5.8S rRNA, LSU-rRNA); C:nucleoplasm; C:preribosome, large subunit precursor			IPR012953 BOP1, N-terminal domain DOMAIN (SMART),IPR015943 WD40/YVTN repeat-like-containing domain DOMAIN (GENE3D),IPR015943 WD40/YVTN repeat-like-containing domain DOMAIN (GENE3D),IPR012953 BOP1, N-terminal domain DOMAIN (PFAM),IPR028598 WD repeat BOP1/Erb1 FAMILY (PANTHER),IPR028598 WD repeat BOP1/Erb1 FAMILY (HAMAP),IPR017986 WD40-repeat-containing domain DOMAIN (SUPERFAMILY)	CDR96445	BBOV_III002000	BBM_III05495	NA	NA	1	1	1	1	1	247.307
BOVATA_009840	luciferase-like monooxygenase, putative	115	20	1.62062E-38	54.9	12	C:GO:0005634; F:GO:0004129; F:GO:0005507; F:GO:0016705; C:GO:0016020; P:GO:1902600; P:GO:0042254; P:GO:0055114; P:GO:0006364; C:GO:0005730; F:GO:0004497; C:GO:0005654	C:nucleus; F:cytochrome-c oxidase activity; F:copper ion binding; F:oxidoreductase activity, acting on paired donors, with incorporation or reduction of molecular oxygen; C:membrane; P:hydrogen ion transmembrane transport; P:ribosome biogenesis; P:oxidation-reduction process; P:rRNA processing; C:nucleolus; F:monooxygenase activity; C:nucleoplasm				CDR96444	NA	NA	NA	NA	1	0	0	1	1	8.29364
BOVATA_009850	cobalamin synthesis protein, putative	430	20	0.0	48.6						IPR011629 Cobalamin (vitamin B12) biosynthesis CobW-like, C-terminal DOMAIN (GENE3D),IPR011629 Cobalamin (vitamin B12) biosynthesis CobW-like, C-terminal DOMAIN (PFAM),IPR003495 CobW/HypB/UreG, nucleotide-binding domain DOMAIN (PFAM),IPR027417 P-loop containing nucleoside triphosphate hydrolase DOMAIN (SUPERFAMILY),IPR011629 Cobalamin (vitamin B12) biosynthesis CobW-like, C-terminal DOMAIN (SUPER…	CDR96443	BBOV_III001990	NA	PF3D7_1405500	NA	1	1	0	0	1	49.0868
BOVATA_009860	eukaryotic porin, putative	298	20	4.54341E-158	47.05	2	P:GO:0055085; C:GO:0005741	P:transmembrane transport; C:mitochondrial outer membrane				CDR96442	BBOV_III001980	BBM_III05480	NA	TGME49_263300	1	1	0	0	0	4459.22
BOVATA_009870	ribosomal RPL35A	155	20	2.99917E-74	82.55	3	F:GO:0003735; C:GO:0005840; P:GO:0006412	F:structural constituent of ribosome; C:ribosome; P:translation			IPR001780 Ribosomal protein L35A FAMILY (PFAM),IPR001780 Ribosomal protein L35A FAMILY (PANTHER),IPR018266 Ribosomal protein L35Ae, conserved site CONSERVED_SITE (PROSITE_PATTERNS),IPR001780 Ribosomal protein L35A FAMILY (PRODOM),IPR009000 Translation protein, beta-barrel domain DOMAIN (SUPERFAMILY)	CDR96441	BBOV_III001970	BBM_III05475	PF3D7_1142600	TGME49_249250	1	1	1	1	1	2681.79
BOVATA_009880	amine-terminal domain cyclin, putative	654	20	0.0	52.35	7	P:GO:0006935; P:GO:0007165; P:GO:0000160; C:GO:0016020; C:GO:0016021; F:GO:0004871; C:GO:0005622	P:chemotaxis; P:signal transduction; P:phosphorelay signal transduction system; C:membrane; C:integral component of membrane; F:signal transducer activity; C:intracellular			IPR013763 Cyclin-like DOMAIN (GENE3D),IPR013763 Cyclin-like DOMAIN (SUPERFAMILY)	CDR96440	BBOV_III001960	BBM_III05470	NA	NA	1	1	1	0	0	212.731
BOVATA_009890	60S ribosomal protein L28	135	20	7.96544E-29	56.2	1	C:GO:0030529	C:intracellular ribonucleoprotein complex			IPR029004 Ribosomal L28e/Mak16 DOMAIN (PFAM),IPR002672 Ribosomal protein L28e FAMILY (PANTHER)	NA	BBOV_III001950	BBM_III05465	NA	NA	1	1	1	0	0	2629.08
BOVATA_009900	hypothetical protein, conserved	138	20	5.23836E-96	67.4							CDR96438	BBOV_III001940	NA	NA	NA	1	1	1	1	1	1031.9
BOVATA_009910	hypothetical protein, conserved	485	20	0.0	50.45	2	C:GO:0016020; C:GO:0016021	C:membrane; C:integral component of membrane				CDR96436	BBOV_III001930	NA	NA	NA	1	1	0	0	0	108.758
BOVATA_009920	conserved Plasmodium membrane	982	20	0.0	52.35	1	C:GO:0016021	C:integral component of membrane				CDR96435	BBOV_III001920	NA	NA	NA	1	1	0	0	0	205.145
BOVATA_009930	centrin 2	264	20	2.37453E-114	85.45	5	C:GO:0005813; F:GO:0032440; F:GO:0005509; P:GO:0007067; P:GO:0055114	C:centrosome; F:2-alkenal reductase [NAD(P)] activity; F:calcium ion binding; P:mitotic nuclear division; P:oxidation-reduction process	EC:1.3.1.74	2-alkenal reductase (NAD(P)(+))	IPR002048 EF-hand domain DOMAIN (SMART),IPR002048 EF-hand domain DOMAIN (PFAM),IPR002048 EF-hand domain DOMAIN (PFAM),IPR005061 Vacuolar protein sorting-associated protein Ist1 FAMILY (PFAM),IPR018247 EF-Hand 1, calcium-binding site BINDING_SITE (PROSITE_PATTERNS),IPR018247 EF-Hand 1, calcium-binding site BINDING_SITE (PROSITE_PATTERNS),IPR002048 EF-hand domain DOMAIN (PROSITE_PROFILES),IPR002048…	CDR96434	BBOV_III001910	NA	NA	NA	1	1	1	1	1	429.918
BOVATA_009940	methyltransferase MTA70	781	20	0.0	75.0	4	P:GO:0009451; C:GO:0016021; F:GO:0016422; P:GO:0032259	P:RNA modification; C:integral component of membrane; F:mRNA (2'-O-methyladenosine-N6-)-methyltransferase activity; P:methylation	EC:2.1.1.62	mRNA (2'-O-methyladenosine-N(6)-)-methyltransferase	IPR007757 MT-A70-like FAMILY (PFAM),IPR007757 MT-A70-like FAMILY (PROSITE_PROFILES),IPR029063 S-adenosyl-L-methionine-dependent methyltransferase DOMAIN (SUPERFAMILY)	CDR96433	BBOV_III001900	NA	NA	NA	1	1	1	1	1	288.897
BOVATA_009950	membrane protein, putative	186	20	1.67126E-108	61.65	1	C:GO:0016021	C:integral component of membrane				CDR96432	BBOV_III001890	BBM_III05435	NA	NA	1	1	1	1	1	1222.42
BOVATA_009960	transcription elongation factor SPT6	1801	20	0.0	52.5	3	F:GO:0003677; P:GO:0032784; P:GO:0006357	F:DNA binding; P:regulation of DNA-templated transcription, elongation; P:regulation of transcription from RNA polymerase II promoter			IPR028083 Spt6 acidic, N-terminal domain DOMAIN (PFAM),IPR027999 Death-like domain of Spt6 DOMAIN (PFAM),IPR023323 Tex-like domain DOMAIN (GENE3D),IPR032706 Transcription elongation factor Spt6, helix-hairpin-helix motif DOMAIN (PFAM),IPR028088 Helix-turn-helix DNA-binding domain of Spt6 DOMAIN (PFAM),IPR023319 Tex-like protein, HTH domain DOMAIN (GENE3D),IPR035420 Spt6, SH2 domain DOMAIN (PFAM),…	CDR96431	BBOV_III001880	BBM_III05405	NA	NA	1	1	1	0	1	452.512
BOVATA_009970	RNA recognition motif domain containing protein	82	20	1.59353E-44	77.8	6	F:GO:0000166; C:GO:0005634; F:GO:0003723; C:GO:0005737; P:GO:0006396; P:GO:0006810	F:nucleotide binding; C:nucleus; F:RNA binding; C:cytoplasm; P:RNA processing; P:transport			IPR000504 RNA recognition motif domain DOMAIN (SMART),IPR000504 RNA recognition motif domain DOMAIN (PFAM),IPR000504 RNA recognition motif domain DOMAIN (PROSITE_PROFILES),IPR000504 RNA recognition motif domain DOMAIN (SUPERFAMILY)	CDR96430	BBOV_III001870	BBM_III05410	PF3D7_1406000	NA	1	1	1	1	1	515.824
BOVATA_009980	hypothetical protein, conserved	1128	20	0.0	51.75	2	F:GO:0016746; F:GO:0016740	F:transferase activity, transferring acyl groups; F:transferase activity			IPR011993 PH domain-like DOMAIN (GENE3D),IPR011993 PH domain-like DOMAIN (GENE3D)	CDR96429	BBOV_III001860	BBM_III05415	NA	NA	1	1	0	0	0	239.802
BOVATA_009990	mitotic-spindle organizing 1	91	20	1.04716E-51	81.05	4	C:GO:0005813; C:GO:0008274; C:GO:0005819; P:GO:0033566	C:centrosome; C:gamma-tubulin ring complex; C:spindle; P:gamma-tubulin complex localization			IPR022214 Mitotic-spindle organizing protein 1 FAMILY (PFAM),IPR022214 Mitotic-spindle organizing protein 1 FAMILY (PANTHER)	CDR96428	BBOV_III001850	NA	NA	NA	1	1	1	1	1	112.557
BOVATA_010000	centrosomal of 85 kDa-like protein, putative	679	20	0.0	53.8							CDR96427	BBOV_III001840	NA	NA	NA	1	1	0	0	0	121.168
BOVATA_010010	Probable serine threonine- kinase kinX, putative	348	20	3.54997E-121	66.3	2	P:GO:0016310; F:GO:0016301	P:phosphorylation; F:kinase activity				CDR98019	NA	NA	NA	NA	1	0	0	0	0	146.688
BOVATA_010020	hypothetical protein, conserved	947	20	0.0	66.9						IPR010884 6-Cysteine (6-Cys) domain DOMAIN (PFAM),IPR010884 6-Cysteine (6-Cys) domain DOMAIN (PROSITE_PROFILES)	CDR96423	NA	NA	NA	NA	1	1	0	0	0	4.29132
BOVATA_010030	hypothetical protein	169	20	2.56002E-94	61.1	3	F:GO:0003676; C:GO:0044425; C:GO:0044424	F:nucleic acid binding; C:membrane part; C:intracellular part			IPR002775 DNA/RNA-binding protein Alba-like DOMAIN (GENE3D),IPR002775 DNA/RNA-binding protein Alba-like DOMAIN (PFAM),IPR013795 DNA/RNA-binding protein Alba FAMILY (PANTHER),IPR002775 DNA/RNA-binding protein Alba-like DOMAIN (SUPERFAMILY)	CDR96422	BBOV_III001820	NA	NA	NA	1	1	0	1	1	4529.6
BOVATA_010040	AAA family protein, putative	1065	20	0.0	68.4	3	F:GO:0000166; F:GO:0005524; F:GO:0004386	F:nucleotide binding; F:ATP binding; F:helicase activity			IPR014001 Helicase superfamily 1/2, ATP-binding domain DOMAIN (SMART),IPR027417 P-loop containing nucleoside triphosphate hydrolase DOMAIN (SUPERFAMILY)	CDR96420	BBOV_III001810	BBM_III05400	NA	NA	1	1	1	1	1	214.934
BOVATA_010050	hypothetical protein, conserved	124	20	3.01089E-58	53.95							CDR96419	NA	NA	NA	NA	1	0	0	0	0	395.954
BOVATA_010060	aBC transporter permease, putative	308	17	0.0	54.41	8	F:GO:0005216; P:GO:1903959; P:GO:0055085; P:GO:0034220; C:GO:0016020; C:GO:0016021; P:GO:0006821; F:GO:0005247	F:ion channel activity; P:regulation of anion transmembrane transport; P:transmembrane transport; P:ion transmembrane transport; C:membrane; C:integral component of membrane; P:chloride transport; F:voltage-gated chloride channel activity				CDR96415	NA	NA	NA	NA	1	0	0	0	0	108.652
BOVATA_010070	sodium potassium calcium exchanger 1 isoform X4, putative	1032	6	0.0	53.67						IPR015943 WD40/YVTN repeat-like-containing domain DOMAIN (GENE3D),IPR015943 WD40/YVTN repeat-like-containing domain DOMAIN (GENE3D)	CDR96414	NA	NA	NA	NA	1	0	0	0	0	96.1162
BOVATA_010080	hypothetical protein, conserved	295	6	1.25249E-97	73.33	1	F:GO:0008270	F:zinc ion binding			IPR001876 Zinc finger, RanBP2-type DOMAIN (PROSITE_PATTERNS),IPR001876 Zinc finger, RanBP2-type DOMAIN (PROSITE_PROFILES)	NA	BBOV_III001780	NA	NA	NA	1	1	0	0	0	98.8208
BOVATA_010090	hypothetical protein, conserved	608	20	0.0	50.9	2	P:GO:0034968; F:GO:0018024	P:histone lysine methylation; F:histone-lysine N-methyltransferase activity	EC:2.1.1.43	Histone-lysine N-methyltransferase	IPR025789 Histone-lysine N-methyltransferase DOT1 domain DOMAIN (PFAM)	CDR96412	BBOV_III001770	BBM_III05375	NA	NA	1	1	1	0	1	642.348
BOVATA_010100	Cullin family protein	783	20	0.0	46.35	3	F:GO:0031625; P:GO:0007275; P:GO:0006511	F:ubiquitin protein ligase binding; P:multicellular organism development; P:ubiquitin-dependent protein catabolic process			IPR001373 Cullin, N-terminal DOMAIN (PFAM),IPR011991 Winged helix-turn-helix DNA-binding domain DOMAIN (GENE3D),IPR016158 Cullin homology DOMAIN (PROSITE_PROFILES),IPR016159 Cullin repeat-like-containing domain DOMAIN (SUPERFAMILY),IPR016158 Cullin homology DOMAIN (SUPERFAMILY)	CDR96411	BBOV_III001760	BBM_III05380	NA	NA	1	1	0	0	0	147.707
BOVATA_010110	DUF803 domain-containing protein, putative	1529	18	0.0	48.0	8	P:GO:0097264; P:GO:0015693; C:GO:0016020; C:GO:0016021; F:GO:0015095; P:GO:1903830; P:GO:0009405; C:GO:0019867	P:self proteolysis; P:magnesium ion transport; C:membrane; C:integral component of membrane; F:magnesium ion transmembrane transporter activity; P:magnesium ion transmembrane transport; P:pathogenesis; C:outer membrane				CDR96410	BBOV_III001750	NA	NA	NA	1	1	0	0	0	264.621
BOVATA_010120	Rer1 family protein	200	20	2.56158E-122	65.45	5	C:GO:0043231; C:GO:0016021; C:GO:0044422; C:GO:0044444; P:GO:0048193	C:intracellular membrane-bounded organelle; C:integral component of membrane; C:organelle part; C:cytoplasmic part; P:Golgi vesicle transport			IPR004932 Retrieval of early ER protein Rer1 FAMILY (PFAM),IPR004932 Retrieval of early ER protein Rer1 FAMILY (PIRSF),IPR004932 Retrieval of early ER protein Rer1 FAMILY (PANTHER)	CDR96409	BBOV_III001740	BBM_III05365	PF3D7_0903100	NA	1	1	1	1	1	1166.71
BOVATA_010130	RND transporter	164	19	1.45682E-65	54.42	1	C:GO:0016021	C:integral component of membrane				CDR96408	NA	NA	NA	NA	1	0	0	0	0	599.772
BOVATA_010140	GTPase RAB7	215	20	1.67961E-157	86.8	9	F:GO:0005525; F:GO:0004767; F:GO:0005515; P:GO:0007264; C:GO:0005770; C:GO:0045335; P:GO:0090385; C:GO:0005774; C:GO:0005764	F:GTP binding; F:sphingomyelin phosphodiesterase activity; F:protein binding; P:small GTPase mediated signal transduction; C:late endosome; C:phagocytic vesicle; P:phagosome-lysosome fusion; C:vacuolar membrane; C:lysosome	EC:3.1.4.12	Sphingomyelin phosphodiesterase	IPR005225 Small GTP-binding protein domain DOMAIN (TIGRFAM),IPR001806 Small GTPase superfamily FAMILY (PFAM),IPR027417 P-loop containing nucleoside triphosphate hydrolase DOMAIN (SUPERFAMILY)	CDR96407	BBOV_III001720	BBM_III05360	PF3D7_0903200	NA	1	1	1	1	1	238.201
BOVATA_010150	DEAD DEAH box protein	2010	20	0.0	58.3	3	F:GO:0003676; F:GO:0005524; F:GO:0004386	F:nucleic acid binding; F:ATP binding; F:helicase activity	EC:3.6.1.15	Nucleoside-triphosphate phosphatase	IPR001650 Helicase, C-terminal DOMAIN (SMART),IPR014001 Helicase superfamily 1/2, ATP-binding domain DOMAIN (SMART),IPR011545 DEAD/DEAH box helicase domain DOMAIN (PFAM),IPR001650 Helicase, C-terminal DOMAIN (PFAM),IPR014001 Helicase superfamily 1/2, ATP-binding domain DOMAIN (PROSITE_PROFILES),IPR001650 Helicase, C-terminal DOMAIN (PROSITE_PROFILES),IPR027417 P-loop containing nucleoside triphos…	CDR96406	BBOV_III001710	BBM_III05350	NA	NA	1	1	1	1	1	504.138
BOVATA_010160	NAD-dependent malic enzyme 1, putative	94	3	1.69827	56.67	8	P:GO:0006108; F:GO:0051287; F:GO:0046872; F:GO:0004470; P:GO:0008152; F:GO:0004471; P:GO:0055114; F:GO:0016597	P:malate metabolic process; F:NAD binding; F:metal ion binding; F:malic enzyme activity; P:metabolic process; F:malate dehydrogenase (decarboxylating) (NAD+) activity; P:oxidation-reduction process; F:amino acid binding				NA	NA	NA	NA	NA	1	1	1	0	0	0
BOVATA_010170	cysteine desulfurase, putative	188	11	0.331887	43.82	7	F:GO:0031071; F:GO:0030170; F:GO:0003824; C:GO:0016020; C:GO:0016021; F:GO:0016740; P:GO:0006534	F:cysteine desulfurase activity; F:pyridoxal phosphate binding; F:catalytic activity; C:membrane; C:integral component of membrane; F:transferase activity; P:cysteine metabolic process				NA	NA	NA	NA	NA	0	0	0	1	1	0
BOVATA_010180	VACUOLAR PROTEIN SORTING-ASSOCIATED PROTEIN domain containing protein, putative	3563	20	0.0	54.4						IPR026854 Vacuolar protein sorting-associated protein 13, N-terminal domain DOMAIN (PFAM),IPR031646 Vacuolar protein sorting-associated protein 13, second N-terminal domain DOMAIN (PFAM),IPR026847 Vacuolar protein sorting-associated protein 13 FAMILY (PANTHER)	CDR96405	BBOV_III001700	BBM_III05345	NA	NA	1	1	0	1	1	169.19
BOVATA_010190	major facilitator transporter, putative	119	1	6.40681	47.0	3	P:GO:0055085; C:GO:0016020; C:GO:0016021	P:transmembrane transport; C:membrane; C:integral component of membrane				NA	NA	NA	NA	NA	0	0	0	0	0	0
BOVATA_010200	hypothetical protein	115	4	1.66138	54.5	5	F:GO:0003677; F:GO:0003700; P:GO:0006351; C:GO:0016020; P:GO:0006355	F:DNA binding; F:transcription factor activity, sequence-specific DNA binding; P:transcription, DNA-templated; C:membrane; P:regulation of transcription, DNA-templated				NA	NA	NA	NA	NA	0	1	0	0	1	0
BOVATA_010210	Extracellular matrix-binding ebh, putative	2338	20	0.0	49.9	2	C:GO:0016020; C:GO:0016021	C:membrane; C:integral component of membrane				NA	NA	NA	NA	NA	1	0	0	0	0	0.0177366
BOVATA_010220	ABC transporter, putative	369	2	6.97456	44.0	6	F:GO:0000166; F:GO:0016887; F:GO:0005524; P:GO:0015749; F:GO:0015407; F:GO:0016787	F:nucleotide binding; F:ATPase activity; F:ATP binding; P:monosaccharide transport; F:monosaccharide-transporting ATPase activity; F:hydrolase activity				NA	NA	NA	NA	NA	0	0	0	0	0	0
BOVATA_010230	hypothetical protein, conserved	1464	20	0.0	47.4	2	C:GO:0016020; C:GO:0016021	C:membrane; C:integral component of membrane				NA	NA	NA	NA	NA	1	0	0	0	0	0
BOVATA_010240	Ribosome-binding protein 1	1669	20	0.0	66.95	1	C:GO:0016020	C:membrane				CDR96879	NA	NA	NA	NA	1	0	0	0	0	1.26715
BOVATA_010250	hypothetical protein	206	3	3.45914	45.33	6	F:GO:0005506; P:GO:0015891; C:GO:0016020; C:GO:0009279; F:GO:0004872; P:GO:0006810	F:iron ion binding; P:siderophore transport; C:membrane; C:cell outer membrane; F:receptor activity; P:transport				NA	NA	NA	NA	NA	0	0	0	0	0	0
BOVATA_010260	periplasmic binding s and sugar binding domain of family protein, putative	156	13	1.32915	48.23	23	F:GO:0016746; F:GO:0016747; P:GO:0006351; P:GO:0007165; P:GO:0008152; P:GO:0006355; P:GO:0006633; P:GO:0023014; C:GO:0005622; F:GO:0000155; F:GO:0000166; F:GO:0003677; F:GO:0005524; F:GO:0003700; F:GO:0003824; P:GO:0000160; F:GO:0033817; C:GO:0016020; C:GO:0016021; P:GO:0016310; F:GO:0016772; F:GO:0016740; F:GO:0016301	F:transferase activity, transferring acyl groups; F:transferase activity, transferring acyl groups other than amino-acyl groups; P:transcription, DNA-templated; P:signal transduction; P:metabolic process; P:regulation of transcription, DNA-templated; P:fatty acid biosynthetic process; P:signal transduction by protein phosphorylation; C:intracellular; F:phosphorelay sensor kinase activity; F:nucle…				NA	NA	NA	NA	NA	1	0	0	0	1	0
BOVATA_010270	Vps52 Sac2 family protein, putative	733	20	0.0	50.0	5	P:GO:0030029; C:GO:0005829; P:GO:0042147; C:GO:0005622; P:GO:0006896	P:actin filament-based process; C:cytosol; P:retrograde transport, endosome to Golgi; C:intracellular; P:Golgi to vacuole transport			IPR007258 Vps52 FAMILY (PFAM),IPR007258 Vps52 FAMILY (PANTHER)	CDR96386	BBOV_III001550	NA	NA	NA	1	1	0	0	0	259.502
BOVATA_010280	vacuolar ATP synthase subunit	126	20	1.13326E-76	67.9	5	P:GO:0015992; P:GO:0055085; C:GO:0016471; P:GO:0009987; F:GO:0016820	P:proton transport; P:transmembrane transport; C:vacuolar proton-transporting V-type ATPase complex; P:cellular process; F:hydrolase activity, acting on acid anhydrides, catalyzing transmembrane movement of substances			IPR005124 Vacuolar (H+)-ATPase G subunit FAMILY (PFAM),IPR005124 Vacuolar (H+)-ATPase G subunit FAMILY (PANTHER)	CDR96387	BBOV_III001560	BBM_III05325	PF3D7_1323200	TGME49_246560	1	1	0	1	1	850.427
BOVATA_010290	GNAT family protein	415	20	2.33991E-123	53.75	4	F:GO:0016417; F:GO:0008374; F:GO:0016409; F:GO:0008080	F:S-acyltransferase activity; F:O-acyltransferase activity; F:palmitoyltransferase activity; F:N-acetyltransferase activity			IPR000182 GNAT domain DOMAIN (PFAM),IPR000182 GNAT domain DOMAIN (PROSITE_PROFILES),IPR016181 Acyl-CoA N-acyltransferase DOMAIN (SUPERFAMILY)	NA	NA	NA	NA	NA	1	1	1	1	1	110.315
BOVATA_010300	ribosomal rpl23a	154	20	1.27601E-102	76.85	4	F:GO:0000166; F:GO:0003735; C:GO:0005840; P:GO:0006412	F:nucleotide binding; F:structural constituent of ribosome; C:ribosome; P:translation			IPR005633 Ribosomal protein L23/L25, N-terminal DOMAIN (PFAM),IPR013025 Ribosomal protein L25/L23 FAMILY (PFAM),IPR019985 Ribosomal protein L23 FAMILY (TIGRFAM),IPR001014 Ribosomal protein L23/L25, conserved site CONSERVED_SITE (PROSITE_PATTERNS),IPR013025 Ribosomal protein L25/L23 FAMILY (HAMAP),IPR013025 Ribosomal protein L25/L23 FAMILY (HAMAP),IPR012678 Ribosomal protein L23/L15e core domain D…	CDR96389	BBOV_III001580	BBM_III05335	NA	TGME49_238010	1	1	1	1	1	226.19
BOVATA_010310	RNA polymerase II associated Paf1 complex component PAF1	408	20	0.0	51.5	3	P:GO:0016570; C:GO:0016593; P:GO:0006368	P:histone modification; C:Cdc73/Paf1 complex; P:transcription elongation from RNA polymerase II promoter			IPR007133 RNA polymerase II associated factor Paf1 FAMILY (PFAM),IPR007133 RNA polymerase II associated factor Paf1 FAMILY (PANTHER)	CDR96390	BBOV_III001590	BBM_III05340	NA	NA	1	1	0	0	0	386.935
BOVATA_010320	Atypical ABC1 ABC1-C kinase, putative	643	19	0.0	51.58	10	F:GO:0000166; F:GO:0005524; C:GO:0005737; F:GO:0004672; F:GO:0051082; P:GO:0016310; P:GO:0042026; P:GO:0006457; P:GO:0006468; F:GO:0016301	F:nucleotide binding; F:ATP binding; C:cytoplasm; F:protein kinase activity; F:unfolded protein binding; P:phosphorylation; P:protein refolding; P:protein folding; P:protein phosphorylation; F:kinase activity				CDR96391	BBOV_III001600	BBM_III05295	NA	NA	1	1	0	0	0	558.112
BOVATA_010330	SFT2	294	20	0.0	62.55	2	P:GO:0016192; C:GO:0016021	P:vesicle-mediated transport; C:integral component of membrane			IPR007305 Vesicle transport protein, Got1/SFT2-like FAMILY (PFAM),IPR011691 Vesicle transport protein, SFT2-like FAMILY (PANTHER)	CDR96392	NA	NA	NA	NA	1	1	1	1	1	613.137
BOVATA_010340	Crooked neck cell cycle isoform 1, putative	258	8	7.72223E-79	45.75	18	F:GO:0008270; P:GO:0009116; P:GO:0006396; F:GO:0004089; C:GO:0000974; P:GO:0006730; P:GO:0000245; C:GO:0005622; C:GO:0071010; C:GO:0071013; F:GO:0046872; C:GO:0071014; F:GO:0003824; C:GO:0071011; C:GO:0016020; C:GO:0071012; C:GO:0016021; P:GO:0035556	F:zinc ion binding; P:nucleoside metabolic process; P:RNA processing; F:carbonate dehydratase activity; C:Prp19 complex; P:one-carbon metabolic process; P:spliceosomal complex assembly; C:intracellular; C:prespliceosome; C:catalytic step 2 spliceosome; F:metal ion binding; C:post-mRNA release spliceosomal complex; F:catalytic activity; C:precatalytic spliceosome; C:membrane; C:catalytic step 1 sp…				CDR96393	NA	NA	NA	NA	1	0	0	0	0	48.3796
BOVATA_010350	sugar kinase, putative	130	6	0.0484369	46.83	11	F:GO:0003951; F:GO:0016491; P:GO:0008152; P:GO:0019674; P:GO:0055114; P:GO:0016310; F:GO:0016597; P:GO:0006567; F:GO:0004794; F:GO:0016620; F:GO:0016301	F:NAD+ kinase activity; F:oxidoreductase activity; P:metabolic process; P:NAD metabolic process; P:oxidation-reduction process; P:phosphorylation; F:amino acid binding; P:threonine catabolic process; F:L-threonine ammonia-lyase activity; F:oxidoreductase activity, acting on the aldehyde or oxo group of donors, NAD or NADP as acceptor; F:kinase activity				NA	NA	NA	NA	NA	0	1	0	0	0	0
BOVATA_010360	regulator of chromosome condensation	519	20	0.0	50.95	1	F:GO:0008270	F:zinc ion binding			IPR000408 Regulator of chromosome condensation, RCC1 REPEAT (PRINTS),IPR000408 Regulator of chromosome condensation, RCC1 REPEAT (PFAM),IPR000408 Regulator of chromosome condensation, RCC1 REPEAT (PROSITE_PATTERNS),IPR001876 Zinc finger, RanBP2-type DOMAIN (PROSITE_PATTERNS),IPR001876 Zinc finger, RanBP2-type DOMAIN (PROSITE_PROFILES),IPR000408 Regulator of chromosome condensation, RCC1 REPEAT (P…	CDR96394	BBOV_III001630	BBM_III05275	NA	NA	1	1	1	0	1	587.826
BOVATA_010370	aspartic protease PM5	449	20	0.0	45.4	2	F:GO:0004190; P:GO:0006508	F:aspartic-type endopeptidase activity; P:proteolysis	EC:3.4.23	Acting on peptide bonds (peptidases)	IPR001461 Aspartic peptidase A1 family FAMILY (PRINTS),IPR021109 Aspartic peptidase domain DOMAIN (GENE3D),IPR032861 Xylanase inhibitor, N-terminal DOMAIN (PFAM),IPR021109 Aspartic peptidase domain DOMAIN (GENE3D),IPR001461 Aspartic peptidase A1 family FAMILY (PANTHER),IPR001969 Aspartic peptidase, active site ACTIVE_SITE (PROSITE_PATTERNS),IPR001969 Aspartic peptidase, active site ACTIVE_SITE (P…	CDR96395	BBOV_III001640	NA	NA	NA	1	1	0	0	0	10.1592
BOVATA_010380	ubiquitin carboxyl-terminal hydrolase	1146	20	0.0	55.1	3	P:GO:0016579; F:GO:0036459; P:GO:0006511	P:protein deubiquitination; F:thiol-dependent ubiquitinyl hydrolase activity; P:ubiquitin-dependent protein catabolic process	EC:3.4.19.12	Ubiquitinyl hydrolase 1	IPR001394 Peptidase C19, ubiquitin carboxyl-terminal hydrolase DOMAIN (PFAM),IPR018200 Ubiquitin specific protease, conserved site CONSERVED_SITE (PROSITE_PATTERNS),IPR028889 Ubiquitin specific protease domain DOMAIN (PROSITE_PROFILES)	CDR96396	BBOV_III001650	BBM_III05260	NA	NA	1	1	0	0	0	106.963
BOVATA_010390	4-hydroxy-3-methylbut-2-enyl diphosphate reductase	384	20	0.0	77.45	7	P:GO:0050992; F:GO:0046872; C:GO:0016020; P:GO:0019288; P:GO:0055114; F:GO:0051536; F:GO:0051745	P:dimethylallyl diphosphate biosynthetic process; F:metal ion binding; C:membrane; P:isopentenyl diphosphate biosynthetic process, methylerythritol 4-phosphate pathway; P:oxidation-reduction process; F:iron-sulfur cluster binding; F:4-hydroxy-3-methylbut-2-en-1-yl diphosphate reductase activity	EC:1.17.1; EC:1.17.1.2	Acting on CH or CH(2) groups; Acting on CH or CH(2) groups	IPR003451 4-hydroxy-3-methylbut-2-enyl diphosphate reductase FAMILY (PFAM),IPR003451 4-hydroxy-3-methylbut-2-enyl diphosphate reductase FAMILY (TIGRFAM),IPR003451 4-hydroxy-3-methylbut-2-enyl diphosphate reductase FAMILY (PANTHER)	CDR96397	BBOV_III001660	BBM_III05255	NA	NA	1	1	1	1	1	156.046
BOVATA_010400	hypothetical protein, conserved	205	20	5.48626E-138	70.85	2	C:GO:0016020; C:GO:0016021	C:membrane; C:integral component of membrane			IPR021610 Protein of unknown function DUF3228 FAMILY (PFAM)	CDR96398	BBOV_III001670	BBM_III05250	PF3D7_0104500	NA	1	1	1	1	1	198.845
[truncated: 3,992 more rows]
