# Supplementary material for: Whole-genome assembly of Babesia ovata and comparative genomics between closely related pathogens
Source: BMC Genomics. 2017 Oct 27;18:832. doi: 10.1186/s12864-017-4230-4 (PMC5660447; doi:10.1186/s12864-017-4230-4)
Supplement: Supplementary file 2 — Annotation with gff format. (GFF3 3895 kb) [file 12864_2017_4230_MOESM2_ESM.gff3]

##gff-version 3
# This output was generated with AUGUSTUS (version 3.3).
BOVATA_01_v07	AUGUSTUS	gene	3227	4078	.	-	.	ID=BOVATA_000010.v7.1;description=hypothetical_protein,_conserved
BOVATA_01_v07	AUGUSTUS	transcript	3227	4078	1	-	.	ID=BOVATA_000010.v7.1.t1;Parent=BOVATA_000010.v7.1
BOVATA_01_v07	AUGUSTUS	stop_codon	3227	3229	.	-	0	Parent=BOVATA_000010.v7.1.t1
BOVATA_01_v07	AUGUSTUS	CDS	3227	4078	1	-	0	ID=BOVATA_000010.v7.1.t1.cds;Parent=BOVATA_000010.v7.1.t1
BOVATA_01_v07	AUGUSTUS	start_codon	4076	4078	.	-	0	Parent=BOVATA_000010.v7.1.t1
BOVATA_01_v07	AUGUSTUS	gene	5995	7509	.	-	.	ID=BOVATA_000020.v7.1;description=ribosome_binding_protein
BOVATA_01_v07	AUGUSTUS	transcript	5995	7509	0.96	-	.	ID=BOVATA_000020.v7.1.t1;Parent=BOVATA_000020.v7.1
BOVATA_01_v07	AUGUSTUS	stop_codon	5995	5997	.	-	0	Parent=BOVATA_000020.v7.1.t1
BOVATA_01_v07	AUGUSTUS	CDS	5995	7509	0.96	-	0	ID=BOVATA_000020.v7.1.t1.cds;Parent=BOVATA_000020.v7.1.t1
BOVATA_01_v07	AUGUSTUS	start_codon	7507	7509	.	-	0	Parent=BOVATA_000020.v7.1.t1
BOVATA_01_v07	AUGUSTUS	gene	7764	13014	.	-	.	ID=BOVATA_000030.v7.1;description=ribosome_binding_protein
BOVATA_01_v07	AUGUSTUS	transcript	7764	13014	0.95	-	.	ID=BOVATA_000030.v7.1.t1;Parent=BOVATA_000030.v7.1
BOVATA_01_v07	AUGUSTUS	stop_codon	7764	7766	.	-	0	Parent=BOVATA_000030.v7.1.t1
BOVATA_01_v07	AUGUSTUS	intron	10544	10574	0.97	-	.	Parent=BOVATA_000030.v7.1.t1
BOVATA_01_v07	AUGUSTUS	CDS	7764	10543	0.96	-	2	ID=BOVATA_000030.v7.1.t1.cds;Parent=BOVATA_000030.v7.1.t1
BOVATA_01_v07	AUGUSTUS	CDS	10575	13014	0.97	-	0	ID=BOVATA_000030.v7.1.t1.cds;Parent=BOVATA_000030.v7.1.t1
BOVATA_01_v07	AUGUSTUS	start_codon	13012	13014	.	-	0	Parent=BOVATA_000030.v7.1.t1
BOVATA_01_v07	AUGUSTUS	gene	14495	16064	.	-	.	ID=BOVATA_000040.v7.1;description=major_facilitator_superfamily_member_protein
BOVATA_01_v07	AUGUSTUS	transcript	14495	16064	0.91	-	.	ID=BOVATA_000040.v7.1.t1;Parent=BOVATA_000040.v7.1
BOVATA_01_v07	AUGUSTUS	stop_codon	14495	14497	.	-	0	Parent=BOVATA_000040.v7.1.t1
BOVATA_01_v07	AUGUSTUS	intron	15665	15701	1	-	.	Parent=BOVATA_000040.v7.1.t1
BOVATA_01_v07	AUGUSTUS	CDS	14495	15664	1	-	0	ID=BOVATA_000040.v7.1.t1.cds;Parent=BOVATA_000040.v7.1.t1
BOVATA_01_v07	AUGUSTUS	CDS	15702	16064	0.91	-	0	ID=BOVATA_000040.v7.1.t1.cds;Parent=BOVATA_000040.v7.1.t1
BOVATA_01_v07	AUGUSTUS	start_codon	16062	16064	.	-	0	Parent=BOVATA_000040.v7.1.t1
BOVATA_01_v07	AUGUSTUS	gene	18539	19647	.	-	.	ID=BOVATA_000050.v7.1;description=ubiquinol-cytochrome_C_iron-sulfur_subunit
BOVATA_01_v07	AUGUSTUS	transcript	18539	19605	0.54	-	.	ID=BOVATA_000050.v7.1.t1;Parent=BOVATA_000050.v7.1
BOVATA_01_v07	AUGUSTUS	stop_codon	18539	18541	.	-	0	Parent=BOVATA_000050.v7.1.t1
BOVATA_01_v07	AUGUSTUS	intron	18625	18661	0.98	-	.	Parent=BOVATA_000050.v7.1.t1
BOVATA_01_v07	AUGUSTUS	intron	18841	18878	1	-	.	Parent=BOVATA_000050.v7.1.t1
BOVATA_01_v07	AUGUSTUS	intron	19010	19044	1	-	.	Parent=BOVATA_000050.v7.1.t1
BOVATA_01_v07	AUGUSTUS	CDS	18539	18624	0.98	-	2	ID=BOVATA_000050.v7.1.t1.cds;Parent=BOVATA_000050.v7.1.t1
BOVATA_01_v07	AUGUSTUS	CDS	18662	18840	0.99	-	1	ID=BOVATA_000050.v7.1.t1.cds;Parent=BOVATA_000050.v7.1.t1
BOVATA_01_v07	AUGUSTUS	CDS	18879	19009	1	-	0	ID=BOVATA_000050.v7.1.t1.cds;Parent=BOVATA_000050.v7.1.t1
BOVATA_01_v07	AUGUSTUS	CDS	19045	19605	0.55	-	0	ID=BOVATA_000050.v7.1.t1.cds;Parent=BOVATA_000050.v7.1.t1
BOVATA_01_v07	AUGUSTUS	start_codon	19603	19605	.	-	0	Parent=BOVATA_000050.v7.1.t1
BOVATA_01_v07	AUGUSTUS	gene	20396	21526	0.99	+	.	ID=BOVATA_000060.v7.1;description=guanine_nucleotide-binding_subunit_beta_1_homolog,_putative
BOVATA_01_v07	AUGUSTUS	transcript	20396	21526	0.99	+	.	ID=BOVATA_000060.v7.1.t1;Parent=BOVATA_000060.v7.1
BOVATA_01_v07	AUGUSTUS	start_codon	20396	20398	.	+	0	Parent=BOVATA_000060.v7.1.t1
BOVATA_01_v07	AUGUSTUS	intron	20586	20646	1	+	.	Parent=BOVATA_000060.v7.1.t1
BOVATA_01_v07	AUGUSTUS	intron	20860	20894	0.99	+	.	Parent=BOVATA_000060.v7.1.t1
BOVATA_01_v07	AUGUSTUS	CDS	20396	20585	1	+	0	ID=BOVATA_000060.v7.1.t1.cds;Parent=BOVATA_000060.v7.1.t1
BOVATA_01_v07	AUGUSTUS	CDS	20647	20859	1	+	2	ID=BOVATA_000060.v7.1.t1.cds;Parent=BOVATA_000060.v7.1.t1
BOVATA_01_v07	AUGUSTUS	CDS	20895	21526	0.99	+	2	ID=BOVATA_000060.v7.1.t1.cds;Parent=BOVATA_000060.v7.1.t1
BOVATA_01_v07	AUGUSTUS	stop_codon	21524	21526	.	+	0	Parent=BOVATA_000060.v7.1.t1
BOVATA_01_v07	AUGUSTUS	gene	20920	21255	.	-	.	ID=BOVATA_000070.v7.1;description=adenylylsulfate_kinase,_putative
BOVATA_01_v07	AUGUSTUS	transcript	20920	21255	0.57	-	.	ID=BOVATA_000070.v7.1.t1;Parent=BOVATA_000070.v7.1
BOVATA_01_v07	AUGUSTUS	stop_codon	20920	20922	.	-	0	Parent=BOVATA_000070.v7.1.t1
BOVATA_01_v07	AUGUSTUS	CDS	20920	21255	0.57	-	0	ID=BOVATA_000070.v7.1.t1.cds;Parent=BOVATA_000070.v7.1.t1
BOVATA_01_v07	AUGUSTUS	start_codon	21253	21255	.	-	0	Parent=BOVATA_000070.v7.1.t1
BOVATA_01_v07	AUGUSTUS	gene	21552	22355	.	-	.	ID=BOVATA_000080.v7.1;description=DNA-directed_RNA_polymerase
BOVATA_01_v07	AUGUSTUS	transcript	21552	22355	0.4	-	.	ID=BOVATA_000080.v7.1.t1;Parent=BOVATA_000080.v7.1
BOVATA_01_v07	AUGUSTUS	stop_codon	21552	21554	.	-	0	Parent=BOVATA_000080.v7.1.t1
BOVATA_01_v07	AUGUSTUS	intron	21618	21652	0.73	-	.	Parent=BOVATA_000080.v7.1.t1
BOVATA_01_v07	AUGUSTUS	intron	21728	21765	0.93	-	.	Parent=BOVATA_000080.v7.1.t1
BOVATA_01_v07	AUGUSTUS	intron	21910	21946	1	-	.	Parent=BOVATA_000080.v7.1.t1
BOVATA_01_v07	AUGUSTUS	intron	22029	22066	1	-	.	Parent=BOVATA_000080.v7.1.t1
BOVATA_01_v07	AUGUSTUS	intron	22175	22212	0.99	-	.	Parent=BOVATA_000080.v7.1.t1
BOVATA_01_v07	AUGUSTUS	CDS	21552	21617	0.7	-	0	ID=BOVATA_000080.v7.1.t1.cds;Parent=BOVATA_000080.v7.1.t1
BOVATA_01_v07	AUGUSTUS	CDS	21653	21727	0.7	-	0	ID=BOVATA_000080.v7.1.t1.cds;Parent=BOVATA_000080.v7.1.t1
BOVATA_01_v07	AUGUSTUS	CDS	21766	21909	0.93	-	0	ID=BOVATA_000080.v7.1.t1.cds;Parent=BOVATA_000080.v7.1.t1
BOVATA_01_v07	AUGUSTUS	CDS	21947	22028	1	-	1	ID=BOVATA_000080.v7.1.t1.cds;Parent=BOVATA_000080.v7.1.t1
BOVATA_01_v07	AUGUSTUS	CDS	22067	22174	0.99	-	1	ID=BOVATA_000080.v7.1.t1.cds;Parent=BOVATA_000080.v7.1.t1
BOVATA_01_v07	AUGUSTUS	CDS	22213	22355	0.55	-	0	ID=BOVATA_000080.v7.1.t1.cds;Parent=BOVATA_000080.v7.1.t1
BOVATA_01_v07	AUGUSTUS	start_codon	22353	22355	.	-	0	Parent=BOVATA_000080.v7.1.t1
BOVATA_01_v07	AUGUSTUS	gene	22816	23091	.	-	.	ID=BOVATA_000090.v7.1;description=glycoside_hydrolase_family_16,_putative
BOVATA_01_v07	AUGUSTUS	transcript	22816	23091	0.9	-	.	ID=BOVATA_000090.v7.1.t1;Parent=BOVATA_000090.v7.1
BOVATA_01_v07	AUGUSTUS	stop_codon	22816	22818	.	-	0	Parent=BOVATA_000090.v7.1.t1
BOVATA_01_v07	AUGUSTUS	CDS	22816	23091	0.9	-	0	ID=BOVATA_000090.v7.1.t1.cds;Parent=BOVATA_000090.v7.1.t1
BOVATA_01_v07	AUGUSTUS	start_codon	23089	23091	.	-	0	Parent=BOVATA_000090.v7.1.t1
BOVATA_01_v07	AUGUSTUS	gene	22844	23587	1	+	.	ID=BOVATA_000100.v7.1;description=normocyte_binding_protein,_putative
BOVATA_01_v07	AUGUSTUS	transcript	22844	23587	1	+	.	ID=BOVATA_000100.v7.1.t1;Parent=BOVATA_000100.v7.1
BOVATA_01_v07	AUGUSTUS	start_codon	22844	22846	.	+	0	Parent=BOVATA_000100.v7.1.t1
BOVATA_01_v07	AUGUSTUS	CDS	22844	23587	1	+	0	ID=BOVATA_000100.v7.1.t1.cds;Parent=BOVATA_000100.v7.1.t1
BOVATA_01_v07	AUGUSTUS	stop_codon	23585	23587	.	+	0	Parent=BOVATA_000100.v7.1.t1
BOVATA_01_v07	AUGUSTUS	gene	24487	24874	1	+	.	ID=BOVATA_000110.v7.1;description=family_transcriptional_regulator,_putative
BOVATA_01_v07	AUGUSTUS	transcript	24487	24874	1	+	.	ID=BOVATA_000110.v7.1.t1;Parent=BOVATA_000110.v7.1
BOVATA_01_v07	AUGUSTUS	start_codon	24487	24489	.	+	0	Parent=BOVATA_000110.v7.1.t1
BOVATA_01_v07	AUGUSTUS	intron	24708	24870	1	+	.	Parent=BOVATA_000110.v7.1.t1
BOVATA_01_v07	AUGUSTUS	CDS	24487	24707	1	+	0	ID=BOVATA_000110.v7.1.t1.cds;Parent=BOVATA_000110.v7.1.t1
BOVATA_01_v07	AUGUSTUS	CDS	24871	24874	1	+	1	ID=BOVATA_000110.v7.1.t1.cds;Parent=BOVATA_000110.v7.1.t1
BOVATA_01_v07	AUGUSTUS	stop_codon	24872	24874	.	+	0	Parent=BOVATA_000110.v7.1.t1
BOVATA_01_v07	AUGUSTUS	gene	25433	26142	1	+	.	ID=BOVATA_000120.v7.1;description=nuclear_factor_NF3
BOVATA_01_v07	AUGUSTUS	transcript	25433	26142	1	+	.	ID=BOVATA_000120.v7.1.t1;Parent=BOVATA_000120.v7.1
BOVATA_01_v07	AUGUSTUS	start_codon	25433	25435	.	+	0	Parent=BOVATA_000120.v7.1.t1
BOVATA_01_v07	AUGUSTUS	intron	25443	25601	1	+	.	Parent=BOVATA_000120.v7.1.t1
BOVATA_01_v07	AUGUSTUS	intron	25778	25908	1	+	.	Parent=BOVATA_000120.v7.1.t1
BOVATA_01_v07	AUGUSTUS	CDS	25433	25442	1	+	0	ID=BOVATA_000120.v7.1.t1.cds;Parent=BOVATA_000120.v7.1.t1
BOVATA_01_v07	AUGUSTUS	CDS	25602	25777	1	+	2	ID=BOVATA_000120.v7.1.t1.cds;Parent=BOVATA_000120.v7.1.t1
BOVATA_01_v07	AUGUSTUS	CDS	25909	26142	1	+	0	ID=BOVATA_000120.v7.1.t1.cds;Parent=BOVATA_000120.v7.1.t1
BOVATA_01_v07	AUGUSTUS	stop_codon	26140	26142	.	+	0	Parent=BOVATA_000120.v7.1.t1
BOVATA_01_v07	AUGUSTUS	gene	26952	28615	1	+	.	ID=BOVATA_000130.v7.1;description=importin_alpha
BOVATA_01_v07	AUGUSTUS	transcript	26952	28615	1	+	.	ID=BOVATA_000130.v7.1.t1;Parent=BOVATA_000130.v7.1
BOVATA_01_v07	AUGUSTUS	start_codon	26952	26954	.	+	0	Parent=BOVATA_000130.v7.1.t1
BOVATA_01_v07	AUGUSTUS	intron	27780	27817	1	+	.	Parent=BOVATA_000130.v7.1.t1
BOVATA_01_v07	AUGUSTUS	CDS	26952	27779	1	+	0	ID=BOVATA_000130.v7.1.t1.cds;Parent=BOVATA_000130.v7.1.t1
BOVATA_01_v07	AUGUSTUS	CDS	27818	28615	1	+	0	ID=BOVATA_000130.v7.1.t1.cds;Parent=BOVATA_000130.v7.1.t1
BOVATA_01_v07	AUGUSTUS	stop_codon	28613	28615	.	+	0	Parent=BOVATA_000130.v7.1.t1
BOVATA_01_v07	AUGUSTUS	gene	28787	31630	1	+	.	ID=BOVATA_000140.v7.1;description=RNA_recognition_motif_domain-containing_protein
BOVATA_01_v07	AUGUSTUS	transcript	28787	31630	1	+	.	ID=BOVATA_000140.v7.1.t1;Parent=BOVATA_000140.v7.1
BOVATA_01_v07	AUGUSTUS	start_codon	28787	28789	.	+	0	Parent=BOVATA_000140.v7.1.t1
BOVATA_01_v07	AUGUSTUS	CDS	28787	31630	1	+	0	ID=BOVATA_000140.v7.1.t1.cds;Parent=BOVATA_000140.v7.1.t1
BOVATA_01_v07	AUGUSTUS	stop_codon	31628	31630	.	+	0	Parent=BOVATA_000140.v7.1.t1
BOVATA_01_v07	AUGUSTUS	gene	32594	35281	.	-	.	ID=BOVATA_000150.v7.1;description=WD_G-beta_repeat-containing_protein,_putative
BOVATA_01_v07	AUGUSTUS	transcript	32594	35281	0.99	-	.	ID=BOVATA_000150.v7.1.t1;Parent=BOVATA_000150.v7.1
BOVATA_01_v07	AUGUSTUS	stop_codon	32594	32596	.	-	0	Parent=BOVATA_000150.v7.1.t1
BOVATA_01_v07	AUGUSTUS	CDS	32594	35281	0.99	-	0	ID=BOVATA_000150.v7.1.t1.cds;Parent=BOVATA_000150.v7.1.t1
BOVATA_01_v07	AUGUSTUS	start_codon	35279	35281	.	-	0	Parent=BOVATA_000150.v7.1.t1
BOVATA_01_v07	AUGUSTUS	gene	32900	33319	0.53	+	.	ID=BOVATA_000160.v7.1;description=hypothetical_protein
BOVATA_01_v07	AUGUSTUS	transcript	32900	33319	0.53	+	.	ID=BOVATA_000160.v7.1.t1;Parent=BOVATA_000160.v7.1
BOVATA_01_v07	AUGUSTUS	start_codon	32900	32902	.	+	0	Parent=BOVATA_000160.v7.1.t1
BOVATA_01_v07	AUGUSTUS	CDS	32900	33319	0.53	+	0	ID=BOVATA_000160.v7.1.t1.cds;Parent=BOVATA_000160.v7.1.t1
BOVATA_01_v07	AUGUSTUS	stop_codon	33317	33319	.	+	0	Parent=BOVATA_000160.v7.1.t1
BOVATA_01_v07	AUGUSTUS	gene	36318	37088	0.98	+	.	ID=BOVATA_000170.v7.1;description=dynein_heavy_chain_axonemal,_putative
BOVATA_01_v07	AUGUSTUS	transcript	36318	36994	0.52	+	.	ID=BOVATA_000170.v7.1.t1;Parent=BOVATA_000170.v7.1
BOVATA_01_v07	AUGUSTUS	start_codon	36318	36320	.	+	0	Parent=BOVATA_000170.v7.1.t1
BOVATA_01_v07	AUGUSTUS	intron	36456	36492	1	+	.	Parent=BOVATA_000170.v7.1.t1
BOVATA_01_v07	AUGUSTUS	intron	36665	36707	1	+	.	Parent=BOVATA_000170.v7.1.t1
BOVATA_01_v07	AUGUSTUS	CDS	36318	36455	1	+	0	ID=BOVATA_000170.v7.1.t1.cds;Parent=BOVATA_000170.v7.1.t1
BOVATA_01_v07	AUGUSTUS	CDS	36493	36664	1	+	0	ID=BOVATA_000170.v7.1.t1.cds;Parent=BOVATA_000170.v7.1.t1
BOVATA_01_v07	AUGUSTUS	CDS	36708	36994	0.52	+	2	ID=BOVATA_000170.v7.1.t1.cds;Parent=BOVATA_000170.v7.1.t1
BOVATA_01_v07	AUGUSTUS	stop_codon	36992	36994	.	+	0	Parent=BOVATA_000170.v7.1.t1
BOVATA_01_v07	AUGUSTUS	gene	37157	42148	.	-	.	ID=BOVATA_000180.v7.1;description=hypothetical_protein,_conserved
BOVATA_01_v07	AUGUSTUS	transcript	37157	42148	0.92	-	.	ID=BOVATA_000180.v7.1.t1;Parent=BOVATA_000180.v7.1
BOVATA_01_v07	AUGUSTUS	stop_codon	37157	37159	.	-	0	Parent=BOVATA_000180.v7.1.t1
BOVATA_01_v07	AUGUSTUS	intron	37510	37547	1	-	.	Parent=BOVATA_000180.v7.1.t1
BOVATA_01_v07	AUGUSTUS	intron	37719	37758	1	-	.	Parent=BOVATA_000180.v7.1.t1
BOVATA_01_v07	AUGUSTUS	CDS	37157	37509	0.95	-	2	ID=BOVATA_000180.v7.1.t1.cds;Parent=BOVATA_000180.v7.1.t1
BOVATA_01_v07	AUGUSTUS	CDS	37548	37718	1	-	2	ID=BOVATA_000180.v7.1.t1.cds;Parent=BOVATA_000180.v7.1.t1
BOVATA_01_v07	AUGUSTUS	CDS	37759	42148	0.96	-	0	ID=BOVATA_000180.v7.1.t1.cds;Parent=BOVATA_000180.v7.1.t1
BOVATA_01_v07	AUGUSTUS	start_codon	42146	42148	.	-	0	Parent=BOVATA_000180.v7.1.t1
BOVATA_01_v07	AUGUSTUS	gene	42772	43878	0.97	+	.	ID=BOVATA_000190.v7.1;description=transmembrane_178A
BOVATA_01_v07	AUGUSTUS	transcript	42772	43878	0.97	+	.	ID=BOVATA_000190.v7.1.t1;Parent=BOVATA_000190.v7.1
BOVATA_01_v07	AUGUSTUS	start_codon	42772	42774	.	+	0	Parent=BOVATA_000190.v7.1.t1
BOVATA_01_v07	AUGUSTUS	CDS	42772	43878	0.97	+	0	ID=BOVATA_000190.v7.1.t1.cds;Parent=BOVATA_000190.v7.1.t1
BOVATA_01_v07	AUGUSTUS	stop_codon	43876	43878	.	+	0	Parent=BOVATA_000190.v7.1.t1
BOVATA_01_v07	AUGUSTUS	gene	44575	47240	0.8	+	.	ID=BOVATA_000200.v7.1;description=proteasome-activating_nucleotidase
BOVATA_01_v07	AUGUSTUS	transcript	44575	47240	0.8	+	.	ID=BOVATA_000200.v7.1.t1;Parent=BOVATA_000200.v7.1
BOVATA_01_v07	AUGUSTUS	start_codon	44575	44577	.	+	0	Parent=BOVATA_000200.v7.1.t1
BOVATA_01_v07	AUGUSTUS	intron	44780	44819	1	+	.	Parent=BOVATA_000200.v7.1.t1
BOVATA_01_v07	AUGUSTUS	intron	46916	46952	1	+	.	Parent=BOVATA_000200.v7.1.t1
BOVATA_01_v07	AUGUSTUS	CDS	44575	44779	0.93	+	0	ID=BOVATA_000200.v7.1.t1.cds;Parent=BOVATA_000200.v7.1.t1
BOVATA_01_v07	AUGUSTUS	CDS	44820	46915	0.92	+	2	ID=BOVATA_000200.v7.1.t1.cds;Parent=BOVATA_000200.v7.1.t1
BOVATA_01_v07	AUGUSTUS	CDS	46953	47240	0.93	+	0	ID=BOVATA_000200.v7.1.t1.cds;Parent=BOVATA_000200.v7.1.t1
BOVATA_01_v07	AUGUSTUS	stop_codon	47238	47240	.	+	0	Parent=BOVATA_000200.v7.1.t1
BOVATA_01_v07	AUGUSTUS	gene	47548	50202	0.95	+	.	ID=BOVATA_000210.v7.1;description=patatin_family_protein
BOVATA_01_v07	AUGUSTUS	transcript	47548	50202	0.95	+	.	ID=BOVATA_000210.v7.1.t1;Parent=BOVATA_000210.v7.1
BOVATA_01_v07	AUGUSTUS	start_codon	47548	47550	.	+	0	Parent=BOVATA_000210.v7.1.t1
BOVATA_01_v07	AUGUSTUS	CDS	47548	50202	0.95	+	0	ID=BOVATA_000210.v7.1.t1.cds;Parent=BOVATA_000210.v7.1.t1
BOVATA_01_v07	AUGUSTUS	stop_codon	50200	50202	.	+	0	Parent=BOVATA_000210.v7.1.t1
BOVATA_01_v07	AUGUSTUS	gene	48454	48813	.	-	.	ID=BOVATA_000220.v7.1;description=conjugative_transfer_protein_Ti,_putative
BOVATA_01_v07	AUGUSTUS	transcript	48454	48813	0.9	-	.	ID=BOVATA_000220.v7.1.t1;Parent=BOVATA_000220.v7.1
BOVATA_01_v07	AUGUSTUS	stop_codon	48454	48456	.	-	0	Parent=BOVATA_000220.v7.1.t1
BOVATA_01_v07	AUGUSTUS	CDS	48454	48813	0.9	-	0	ID=BOVATA_000220.v7.1.t1.cds;Parent=BOVATA_000220.v7.1.t1
BOVATA_01_v07	AUGUSTUS	start_codon	48811	48813	.	-	0	Parent=BOVATA_000220.v7.1.t1
BOVATA_01_v07	AUGUSTUS	gene	51060	52001	0.96	+	.	ID=BOVATA_000230.v7.1;description=hypothetical_protein,_conserved
BOVATA_01_v07	AUGUSTUS	transcript	51060	52001	0.96	+	.	ID=BOVATA_000230.v7.1.t1;Parent=BOVATA_000230.v7.1
BOVATA_01_v07	AUGUSTUS	start_codon	51060	51062	.	+	0	Parent=BOVATA_000230.v7.1.t1
BOVATA_01_v07	AUGUSTUS	CDS	51060	52001	0.96	+	0	ID=BOVATA_000230.v7.1.t1.cds;Parent=BOVATA_000230.v7.1.t1
BOVATA_01_v07	AUGUSTUS	stop_codon	51999	52001	.	+	0	Parent=BOVATA_000230.v7.1.t1
BOVATA_01_v07	AUGUSTUS	gene	52074	52600	.	-	.	ID=BOVATA_000240.v7.1;description=myosin_light_chain_MLC4
BOVATA_01_v07	AUGUSTUS	transcript	52074	52600	0.86	-	.	ID=BOVATA_000240.v7.1.t1;Parent=BOVATA_000240.v7.1
BOVATA_01_v07	AUGUSTUS	stop_codon	52074	52076	.	-	0	Parent=BOVATA_000240.v7.1.t1
BOVATA_01_v07	AUGUSTUS	intron	52090	52124	0.94	-	.	Parent=BOVATA_000240.v7.1.t1
BOVATA_01_v07	AUGUSTUS	intron	52424	52458	1	-	.	Parent=BOVATA_000240.v7.1.t1
BOVATA_01_v07	AUGUSTUS	intron	52513	52546	0.92	-	.	Parent=BOVATA_000240.v7.1.t1
BOVATA_01_v07	AUGUSTUS	CDS	52074	52089	0.94	-	1	ID=BOVATA_000240.v7.1.t1.cds;Parent=BOVATA_000240.v7.1.t1
BOVATA_01_v07	AUGUSTUS	CDS	52125	52423	0.96	-	0	ID=BOVATA_000240.v7.1.t1.cds;Parent=BOVATA_000240.v7.1.t1
BOVATA_01_v07	AUGUSTUS	CDS	52459	52512	0.92	-	0	ID=BOVATA_000240.v7.1.t1.cds;Parent=BOVATA_000240.v7.1.t1
BOVATA_01_v07	AUGUSTUS	CDS	52547	52600	0.92	-	0	ID=BOVATA_000240.v7.1.t1.cds;Parent=BOVATA_000240.v7.1.t1
BOVATA_01_v07	AUGUSTUS	start_codon	52598	52600	.	-	0	Parent=BOVATA_000240.v7.1.t1
BOVATA_01_v07	AUGUSTUS	gene	52952	53672	.	-	.	ID=BOVATA_000250.v7.1;description=zinc_C3HC4_type_RING_finger_domain-containing_protein
BOVATA_01_v07	AUGUSTUS	transcript	52952	53672	0.78	-	.	ID=BOVATA_000250.v7.1.t1;Parent=BOVATA_000250.v7.1
BOVATA_01_v07	AUGUSTUS	stop_codon	52952	52954	.	-	0	Parent=BOVATA_000250.v7.1.t1
BOVATA_01_v07	AUGUSTUS	intron	53056	53095	0.82	-	.	Parent=BOVATA_000250.v7.1.t1
BOVATA_01_v07	AUGUSTUS	intron	53232	53269	0.97	-	.	Parent=BOVATA_000250.v7.1.t1
BOVATA_01_v07	AUGUSTUS	intron	53349	53391	1	-	.	Parent=BOVATA_000250.v7.1.t1
BOVATA_01_v07	AUGUSTUS	CDS	52952	53055	0.79	-	2	ID=BOVATA_000250.v7.1.t1.cds;Parent=BOVATA_000250.v7.1.t1
BOVATA_01_v07	AUGUSTUS	CDS	53096	53231	0.9	-	0	ID=BOVATA_000250.v7.1.t1.cds;Parent=BOVATA_000250.v7.1.t1
BOVATA_01_v07	AUGUSTUS	CDS	53270	53348	0.98	-	1	ID=BOVATA_000250.v7.1.t1.cds;Parent=BOVATA_000250.v7.1.t1
BOVATA_01_v07	AUGUSTUS	CDS	53392	53672	0.98	-	0	ID=BOVATA_000250.v7.1.t1.cds;Parent=BOVATA_000250.v7.1.t1
BOVATA_01_v07	AUGUSTUS	start_codon	53670	53672	.	-	0	Parent=BOVATA_000250.v7.1.t1
BOVATA_01_v07	AUGUSTUS	gene	54263	56244	.	-	.	ID=BOVATA_000260.v7.1;description=glutamyl-tRNA_amidotransferase
BOVATA_01_v07	AUGUSTUS	transcript	54263	56244	0.51	-	.	ID=BOVATA_000260.v7.1.t1;Parent=BOVATA_000260.v7.1
BOVATA_01_v07	AUGUSTUS	stop_codon	54263	54265	.	-	0	Parent=BOVATA_000260.v7.1.t1
BOVATA_01_v07	AUGUSTUS	intron	54464	54493	0.52	-	.	Parent=BOVATA_000260.v7.1.t1
BOVATA_01_v07	AUGUSTUS	intron	54679	54716	1	-	.	Parent=BOVATA_000260.v7.1.t1
BOVATA_01_v07	AUGUSTUS	intron	55536	55571	1	-	.	Parent=BOVATA_000260.v7.1.t1
BOVATA_01_v07	AUGUSTUS	CDS	54263	54463	0.51	-	0	ID=BOVATA_000260.v7.1.t1.cds;Parent=BOVATA_000260.v7.1.t1
BOVATA_01_v07	AUGUSTUS	CDS	54494	54678	1	-	2	ID=BOVATA_000260.v7.1.t1.cds;Parent=BOVATA_000260.v7.1.t1
BOVATA_01_v07	AUGUSTUS	CDS	54717	55535	1	-	2	ID=BOVATA_000260.v7.1.t1.cds;Parent=BOVATA_000260.v7.1.t1
BOVATA_01_v07	AUGUSTUS	CDS	55572	56244	0.99	-	0	ID=BOVATA_000260.v7.1.t1.cds;Parent=BOVATA_000260.v7.1.t1
BOVATA_01_v07	AUGUSTUS	start_codon	56242	56244	.	-	0	Parent=BOVATA_000260.v7.1.t1
BOVATA_01_v07	AUGUSTUS	gene	56366	57707	.	-	.	ID=BOVATA_000270.v7.1;description=methionine_adenosyltransferase
BOVATA_01_v07	AUGUSTUS	transcript	56366	57707	0.98	-	.	ID=BOVATA_000270.v7.1.t1;Parent=BOVATA_000270.v7.1
BOVATA_01_v07	AUGUSTUS	stop_codon	56366	56368	.	-	0	Parent=BOVATA_000270.v7.1.t1
BOVATA_01_v07	AUGUSTUS	intron	56960	56995	1	-	.	Parent=BOVATA_000270.v7.1.t1
BOVATA_01_v07	AUGUSTUS	intron	57343	57385	0.99	-	.	Parent=BOVATA_000270.v7.1.t1
BOVATA_01_v07	AUGUSTUS	CDS	56366	56959	0.99	-	0	ID=BOVATA_000270.v7.1.t1.cds;Parent=BOVATA_000270.v7.1.t1
BOVATA_01_v07	AUGUSTUS	CDS	56996	57342	1	-	2	ID=BOVATA_000270.v7.1.t1.cds;Parent=BOVATA_000270.v7.1.t1
BOVATA_01_v07	AUGUSTUS	CDS	57386	57707	0.99	-	0	ID=BOVATA_000270.v7.1.t1.cds;Parent=BOVATA_000270.v7.1.t1
BOVATA_01_v07	AUGUSTUS	start_codon	57705	57707	.	-	0	Parent=BOVATA_000270.v7.1.t1
BOVATA_01_v07	AUGUSTUS	gene	58355	59760	1.59	+	.	ID=BOVATA_000280.v7.1;description=60S_ribosomal_protein
BOVATA_01_v07	AUGUSTUS	transcript	58355	58779	0.76	+	.	ID=BOVATA_000280.v7.1.t1;Parent=BOVATA_000280.v7.1
BOVATA_01_v07	AUGUSTUS	start_codon	58355	58357	.	+	0	Parent=BOVATA_000280.v7.1.t1
BOVATA_01_v07	AUGUSTUS	intron	58479	58516	1	+	.	Parent=BOVATA_000280.v7.1.t1
BOVATA_01_v07	AUGUSTUS	CDS	58355	58478	1	+	0	ID=BOVATA_000280.v7.1.t1.cds;Parent=BOVATA_000280.v7.1.t1
BOVATA_01_v07	AUGUSTUS	CDS	58517	58779	0.76	+	2	ID=BOVATA_000280.v7.1.t1.cds;Parent=BOVATA_000280.v7.1.t1
BOVATA_01_v07	AUGUSTUS	stop_codon	58777	58779	.	+	0	Parent=BOVATA_000280.v7.1.t1
BOVATA_01_v07	AUGUSTUS	gene	60110	63697	0.85	+	.	ID=BOVATA_000290.v7.1;description=RNA-binding_S1_domain-containing_protein
BOVATA_01_v07	AUGUSTUS	transcript	60110	63697	0.85	+	.	ID=BOVATA_000290.v7.1.t1;Parent=BOVATA_000290.v7.1
BOVATA_01_v07	AUGUSTUS	start_codon	60110	60112	.	+	0	Parent=BOVATA_000290.v7.1.t1
BOVATA_01_v07	AUGUSTUS	intron	63307	63342	0.99	+	.	Parent=BOVATA_000290.v7.1.t1
BOVATA_01_v07	AUGUSTUS	CDS	60110	63306	0.85	+	0	ID=BOVATA_000290.v7.1.t1.cds;Parent=BOVATA_000290.v7.1.t1
BOVATA_01_v07	AUGUSTUS	CDS	63343	63697	0.99	+	1	ID=BOVATA_000290.v7.1.t1.cds;Parent=BOVATA_000290.v7.1.t1
BOVATA_01_v07	AUGUSTUS	stop_codon	63695	63697	.	+	0	Parent=BOVATA_000290.v7.1.t1
BOVATA_01_v07	AUGUSTUS	gene	63814	66558	.	-	.	ID=BOVATA_000300.v7.1;description=hypothetical_protein
BOVATA_01_v07	AUGUSTUS	transcript	63814	66558	1	-	.	ID=BOVATA_000300.v7.1.t1;Parent=BOVATA_000300.v7.1
BOVATA_01_v07	AUGUSTUS	stop_codon	63814	63816	.	-	0	Parent=BOVATA_000300.v7.1.t1
BOVATA_01_v07	AUGUSTUS	CDS	63814	66558	1	-	0	ID=BOVATA_000300.v7.1.t1.cds;Parent=BOVATA_000300.v7.1.t1
BOVATA_01_v07	AUGUSTUS	start_codon	66556	66558	.	-	0	Parent=BOVATA_000300.v7.1.t1
BOVATA_01_v07	AUGUSTUS	gene	65522	66022	0.71	+	.	ID=BOVATA_000310.v7.1;description=carbon-nitrogen_hydrolase,_putative
BOVATA_01_v07	AUGUSTUS	transcript	65522	66022	0.71	+	.	ID=BOVATA_000310.v7.1.t1;Parent=BOVATA_000310.v7.1
BOVATA_01_v07	AUGUSTUS	start_codon	65522	65524	.	+	0	Parent=BOVATA_000310.v7.1.t1
BOVATA_01_v07	AUGUSTUS	CDS	65522	66022	0.71	+	0	ID=BOVATA_000310.v7.1.t1.cds;Parent=BOVATA_000310.v7.1.t1
BOVATA_01_v07	AUGUSTUS	stop_codon	66020	66022	.	+	0	Parent=BOVATA_000310.v7.1.t1
BOVATA_01_v07	AUGUSTUS	gene	66395	67806	0.94	+	.	ID=BOVATA_000320.v7.1;description=Piso0_005679,_putative
BOVATA_01_v07	AUGUSTUS	transcript	66395	67806	0.94	+	.	ID=BOVATA_000320.v7.1.t1;Parent=BOVATA_000320.v7.1
BOVATA_01_v07	AUGUSTUS	start_codon	66395	66397	.	+	0	Parent=BOVATA_000320.v7.1.t1
BOVATA_01_v07	AUGUSTUS	intron	66434	66732	0.95	+	.	Parent=BOVATA_000320.v7.1.t1
BOVATA_01_v07	AUGUSTUS	CDS	66395	66433	1	+	0	ID=BOVATA_000320.v7.1.t1.cds;Parent=BOVATA_000320.v7.1.t1
BOVATA_01_v07	AUGUSTUS	CDS	66733	67806	0.94	+	0	ID=BOVATA_000320.v7.1.t1.cds;Parent=BOVATA_000320.v7.1.t1
BOVATA_01_v07	AUGUSTUS	stop_codon	67804	67806	.	+	0	Parent=BOVATA_000320.v7.1.t1
BOVATA_01_v07	AUGUSTUS	gene	66637	67752	.	-	.	ID=BOVATA_000330.v7.1;description=hypothetical_protein
BOVATA_01_v07	AUGUSTUS	transcript	66637	67752	0.97	-	.	ID=BOVATA_000330.v7.1.t1;Parent=BOVATA_000330.v7.1
BOVATA_01_v07	AUGUSTUS	stop_codon	66637	66639	.	-	0	Parent=BOVATA_000330.v7.1.t1
BOVATA_01_v07	AUGUSTUS	CDS	66637	67752	0.97	-	0	ID=BOVATA_000330.v7.1.t1.cds;Parent=BOVATA_000330.v7.1.t1
BOVATA_01_v07	AUGUSTUS	start_codon	67750	67752	.	-	0	Parent=BOVATA_000330.v7.1.t1
BOVATA_01_v07	AUGUSTUS	gene	68191	72815	.	-	.	ID=BOVATA_000340.v7.1;description=hypothetical_protein,_conserved
BOVATA_01_v07	AUGUSTUS	transcript	68191	72815	0.31	-	.	ID=BOVATA_000340.v7.1.t1;Parent=BOVATA_000340.v7.1
BOVATA_01_v07	AUGUSTUS	stop_codon	68191	68193	.	-	0	Parent=BOVATA_000340.v7.1.t1
BOVATA_01_v07	AUGUSTUS	intron	68318	68355	0.52	-	.	Parent=BOVATA_000340.v7.1.t1
BOVATA_01_v07	AUGUSTUS	intron	68487	68718	0.46	-	.	Parent=BOVATA_000340.v7.1.t1
BOVATA_01_v07	AUGUSTUS	intron	68851	68888	1	-	.	Parent=BOVATA_000340.v7.1.t1
BOVATA_01_v07	AUGUSTUS	CDS	68191	68317	0.53	-	1	ID=BOVATA_000340.v7.1.t1.cds;Parent=BOVATA_000340.v7.1.t1
BOVATA_01_v07	AUGUSTUS	CDS	68356	68486	0.46	-	0	ID=BOVATA_000340.v7.1.t1.cds;Parent=BOVATA_000340.v7.1.t1
BOVATA_01_v07	AUGUSTUS	CDS	68719	68850	0.6	-	0	ID=BOVATA_000340.v7.1.t1.cds;Parent=BOVATA_000340.v7.1.t1
BOVATA_01_v07	AUGUSTUS	CDS	68889	72815	0.7	-	0	ID=BOVATA_000340.v7.1.t1.cds;Parent=BOVATA_000340.v7.1.t1
BOVATA_01_v07	AUGUSTUS	start_codon	72813	72815	.	-	0	Parent=BOVATA_000340.v7.1.t1
BOVATA_01_v07	AUGUSTUS	gene	71466	72203	0.98	+	.	ID=BOVATA_000350.v7.1;description=hypothetical_protein_GTGU_04676,_partial
BOVATA_01_v07	AUGUSTUS	transcript	71466	72203	0.98	+	.	ID=BOVATA_000350.v7.1.t1;Parent=BOVATA_000350.v7.1
BOVATA_01_v07	AUGUSTUS	start_codon	71466	71468	.	+	0	Parent=BOVATA_000350.v7.1.t1
BOVATA_01_v07	AUGUSTUS	CDS	71466	72203	0.98	+	0	ID=BOVATA_000350.v7.1.t1.cds;Parent=BOVATA_000350.v7.1.t1
BOVATA_01_v07	AUGUSTUS	stop_codon	72201	72203	.	+	0	Parent=BOVATA_000350.v7.1.t1
BOVATA_01_v07	AUGUSTUS	gene	73939	77061	0.64	+	.	ID=BOVATA_000360.v7.1;description=Glutamate_Leucine_Phenylalanine_Valine_dehydrogenase_family_protein
BOVATA_01_v07	AUGUSTUS	transcript	73939	77061	0.64	+	.	ID=BOVATA_000360.v7.1.t1;Parent=BOVATA_000360.v7.1
BOVATA_01_v07	AUGUSTUS	start_codon	73939	73941	.	+	0	Parent=BOVATA_000360.v7.1.t1
BOVATA_01_v07	AUGUSTUS	CDS	73939	77061	0.64	+	0	ID=BOVATA_000360.v7.1.t1.cds;Parent=BOVATA_000360.v7.1.t1
BOVATA_01_v07	AUGUSTUS	stop_codon	77059	77061	.	+	0	Parent=BOVATA_000360.v7.1.t1
BOVATA_01_v07	AUGUSTUS	gene	77065	78119	.	-	.	ID=BOVATA_000370.v7.1;description=dihydroorotase
BOVATA_01_v07	AUGUSTUS	transcript	77065	78119	0.06	-	.	ID=BOVATA_000370.v7.1.t1;Parent=BOVATA_000370.v7.1
BOVATA_01_v07	AUGUSTUS	stop_codon	77065	77067	.	-	0	Parent=BOVATA_000370.v7.1.t1
BOVATA_01_v07	AUGUSTUS	intron	77272	77308	0.99	-	.	Parent=BOVATA_000370.v7.1.t1
BOVATA_01_v07	AUGUSTUS	intron	77370	77409	0.96	-	.	Parent=BOVATA_000370.v7.1.t1
BOVATA_01_v07	AUGUSTUS	intron	77469	77647	0.95	-	.	Parent=BOVATA_000370.v7.1.t1
BOVATA_01_v07	AUGUSTUS	intron	77900	77972	1	-	.	Parent=BOVATA_000370.v7.1.t1
BOVATA_01_v07	AUGUSTUS	CDS	77065	77271	0.24	-	0	ID=BOVATA_000370.v7.1.t1.cds;Parent=BOVATA_000370.v7.1.t1
BOVATA_01_v07	AUGUSTUS	CDS	77309	77369	0.96	-	1	ID=BOVATA_000370.v7.1.t1.cds;Parent=BOVATA_000370.v7.1.t1
BOVATA_01_v07	AUGUSTUS	CDS	77410	77468	0.95	-	0	ID=BOVATA_000370.v7.1.t1.cds;Parent=BOVATA_000370.v7.1.t1
BOVATA_01_v07	AUGUSTUS	CDS	77648	77899	0.97	-	0	ID=BOVATA_000370.v7.1.t1.cds;Parent=BOVATA_000370.v7.1.t1
BOVATA_01_v07	AUGUSTUS	CDS	77973	78119	0.23	-	0	ID=BOVATA_000370.v7.1.t1.cds;Parent=BOVATA_000370.v7.1.t1
BOVATA_01_v07	AUGUSTUS	start_codon	78117	78119	.	-	0	Parent=BOVATA_000370.v7.1.t1
BOVATA_01_v07	AUGUSTUS	gene	78662	80262	.	-	.	ID=BOVATA_000380.v7.1;description=n-acetylglucosaminyl_transferase_component_gpi1
BOVATA_01_v07	AUGUSTUS	transcript	78662	80262	0.08	-	.	ID=BOVATA_000380.v7.1.t1;Parent=BOVATA_000380.v7.1
BOVATA_01_v07	AUGUSTUS	stop_codon	78662	78664	.	-	0	Parent=BOVATA_000380.v7.1.t1
BOVATA_01_v07	AUGUSTUS	intron	79149	79183	0.96	-	.	Parent=BOVATA_000380.v7.1.t1
BOVATA_01_v07	AUGUSTUS	intron	79499	79538	0.91	-	.	Parent=BOVATA_000380.v7.1.t1
BOVATA_01_v07	AUGUSTUS	intron	79708	79742	1	-	.	Parent=BOVATA_000380.v7.1.t1
BOVATA_01_v07	AUGUSTUS	CDS	78662	79148	0.94	-	1	ID=BOVATA_000380.v7.1.t1.cds;Parent=BOVATA_000380.v7.1.t1
BOVATA_01_v07	AUGUSTUS	CDS	79184	79498	0.91	-	1	ID=BOVATA_000380.v7.1.t1.cds;Parent=BOVATA_000380.v7.1.t1
BOVATA_01_v07	AUGUSTUS	CDS	79539	79707	0.92	-	2	ID=BOVATA_000380.v7.1.t1.cds;Parent=BOVATA_000380.v7.1.t1
BOVATA_01_v07	AUGUSTUS	CDS	79743	80262	0.09	-	0	ID=BOVATA_000380.v7.1.t1.cds;Parent=BOVATA_000380.v7.1.t1
BOVATA_01_v07	AUGUSTUS	start_codon	80260	80262	.	-	0	Parent=BOVATA_000380.v7.1.t1
BOVATA_01_v07	AUGUSTUS	gene	80724	82808	.	-	.	ID=BOVATA_000390.v7.1;description=kinase_domain_containing_protein
BOVATA_01_v07	AUGUSTUS	transcript	80724	82808	0.88	-	.	ID=BOVATA_000390.v7.1.t1;Parent=BOVATA_000390.v7.1
BOVATA_01_v07	AUGUSTUS	stop_codon	80724	80726	.	-	0	Parent=BOVATA_000390.v7.1.t1
BOVATA_01_v07	AUGUSTUS	CDS	80724	82808	0.88	-	0	ID=BOVATA_000390.v7.1.t1.cds;Parent=BOVATA_000390.v7.1.t1
BOVATA_01_v07	AUGUSTUS	start_codon	82806	82808	.	-	0	Parent=BOVATA_000390.v7.1.t1
BOVATA_01_v07	AUGUSTUS	gene	83152	84579	0.98	+	.	ID=BOVATA_000400.v7.1;description=mannose-6-phosphate_isomerase
BOVATA_01_v07	AUGUSTUS	transcript	83152	84579	0.98	+	.	ID=BOVATA_000400.v7.1.t1;Parent=BOVATA_000400.v7.1
BOVATA_01_v07	AUGUSTUS	start_codon	83152	83154	.	+	0	Parent=BOVATA_000400.v7.1.t1
BOVATA_01_v07	AUGUSTUS	CDS	83152	84579	0.98	+	0	ID=BOVATA_000400.v7.1.t1.cds;Parent=BOVATA_000400.v7.1.t1
BOVATA_01_v07	AUGUSTUS	stop_codon	84577	84579	.	+	0	Parent=BOVATA_000400.v7.1.t1
BOVATA_01_v07	AUGUSTUS	gene	85496	86260	.	-	.	ID=BOVATA_000410.v7.1;description=hypothetical_protein,_conserved
BOVATA_01_v07	AUGUSTUS	transcript	85496	86260	1	-	.	ID=BOVATA_000410.v7.1.t1;Parent=BOVATA_000410.v7.1
BOVATA_01_v07	AUGUSTUS	stop_codon	85496	85498	.	-	0	Parent=BOVATA_000410.v7.1.t1
BOVATA_01_v07	AUGUSTUS	CDS	85496	86260	1	-	0	ID=BOVATA_000410.v7.1.t1.cds;Parent=BOVATA_000410.v7.1.t1
BOVATA_01_v07	AUGUSTUS	start_codon	86258	86260	.	-	0	Parent=BOVATA_000410.v7.1.t1
BOVATA_01_v07	AUGUSTUS	gene	86925	88827	0.64	+	.	ID=BOVATA_000420.v7.1;description=Extracellular_matrix-binding_ebh,_putative
BOVATA_01_v07	AUGUSTUS	transcript	86925	88827	0.64	+	.	ID=BOVATA_000420.v7.1.t1;Parent=BOVATA_000420.v7.1
BOVATA_01_v07	AUGUSTUS	start_codon	86925	86927	.	+	0	Parent=BOVATA_000420.v7.1.t1
BOVATA_01_v07	AUGUSTUS	intron	86970	87000	0.64	+	.	Parent=BOVATA_000420.v7.1.t1
BOVATA_01_v07	AUGUSTUS	CDS	86925	86969	0.73	+	0	ID=BOVATA_000420.v7.1.t1.cds;Parent=BOVATA_000420.v7.1.t1
BOVATA_01_v07	AUGUSTUS	CDS	87001	88827	0.64	+	0	ID=BOVATA_000420.v7.1.t1.cds;Parent=BOVATA_000420.v7.1.t1
BOVATA_01_v07	AUGUSTUS	stop_codon	88825	88827	.	+	0	Parent=BOVATA_000420.v7.1.t1
BOVATA_01_v07	AUGUSTUS	gene	89106	89717	1	+	.	ID=BOVATA_000430.v7.1;description=hypothetical_protein,_conserved
BOVATA_01_v07	AUGUSTUS	transcript	89106	89717	1	+	.	ID=BOVATA_000430.v7.1.t1;Parent=BOVATA_000430.v7.1
BOVATA_01_v07	AUGUSTUS	start_codon	89106	89108	.	+	0	Parent=BOVATA_000430.v7.1.t1
BOVATA_01_v07	AUGUSTUS	CDS	89106	89717	1	+	0	ID=BOVATA_000430.v7.1.t1.cds;Parent=BOVATA_000430.v7.1.t1
BOVATA_01_v07	AUGUSTUS	stop_codon	89715	89717	.	+	0	Parent=BOVATA_000430.v7.1.t1
BOVATA_01_v07	AUGUSTUS	gene	89752	99809	.	-	.	ID=BOVATA_000440.v7.1;description=Extracellular_matrix-binding_ebh
BOVATA_01_v07	AUGUSTUS	transcript	89752	99809	0.86	-	.	ID=BOVATA_000440.v7.1.t1;Parent=BOVATA_000440.v7.1
BOVATA_01_v07	AUGUSTUS	stop_codon	89752	89754	.	-	0	Parent=BOVATA_000440.v7.1.t1
BOVATA_01_v07	AUGUSTUS	intron	93682	93974	0.89	-	.	Parent=BOVATA_000440.v7.1.t1
BOVATA_01_v07	AUGUSTUS	CDS	89752	93681	0.93	-	0	ID=BOVATA_000440.v7.1.t1.cds;Parent=BOVATA_000440.v7.1.t1
BOVATA_01_v07	AUGUSTUS	CDS	93975	99809	0.91	-	0	ID=BOVATA_000440.v7.1.t1.cds;Parent=BOVATA_000440.v7.1.t1
BOVATA_01_v07	AUGUSTUS	start_codon	99807	99809	.	-	0	Parent=BOVATA_000440.v7.1.t1
BOVATA_01_v07	AUGUSTUS	gene	90913	91581	0.46	+	.	ID=BOVATA_000450.v7.1;description=hypothetical_protein
BOVATA_01_v07	AUGUSTUS	transcript	90913	91581	0.46	+	.	ID=BOVATA_000450.v7.1.t1;Parent=BOVATA_000450.v7.1
BOVATA_01_v07	AUGUSTUS	start_codon	90913	90915	.	+	0	Parent=BOVATA_000450.v7.1.t1
BOVATA_01_v07	AUGUSTUS	intron	91247	91459	0.46	+	.	Parent=BOVATA_000450.v7.1.t1
BOVATA_01_v07	AUGUSTUS	CDS	90913	91246	0.46	+	0	ID=BOVATA_000450.v7.1.t1.cds;Parent=BOVATA_000450.v7.1.t1
BOVATA_01_v07	AUGUSTUS	CDS	91460	91581	0.46	+	2	ID=BOVATA_000450.v7.1.t1.cds;Parent=BOVATA_000450.v7.1.t1
BOVATA_01_v07	AUGUSTUS	stop_codon	91579	91581	.	+	0	Parent=BOVATA_000450.v7.1.t1
BOVATA_01_v07	AUGUSTUS	gene	93889	94253	0.42	+	.	ID=BOVATA_000460.v7.1;description=DNA_mismatch_repair_protein,_putative
BOVATA_01_v07	AUGUSTUS	transcript	93889	94253	0.42	+	.	ID=BOVATA_000460.v7.1.t1;Parent=BOVATA_000460.v7.1
BOVATA_01_v07	AUGUSTUS	start_codon	93889	93891	.	+	0	Parent=BOVATA_000460.v7.1.t1
BOVATA_01_v07	AUGUSTUS	intron	93923	93948	0.46	+	.	Parent=BOVATA_000460.v7.1.t1
BOVATA_01_v07	AUGUSTUS	CDS	93889	93922	0.46	+	0	ID=BOVATA_000460.v7.1.t1.cds;Parent=BOVATA_000460.v7.1.t1
BOVATA_01_v07	AUGUSTUS	CDS	93949	94253	0.94	+	2	ID=BOVATA_000460.v7.1.t1.cds;Parent=BOVATA_000460.v7.1.t1
BOVATA_01_v07	AUGUSTUS	stop_codon	94251	94253	.	+	0	Parent=BOVATA_000460.v7.1.t1
BOVATA_01_v07	AUGUSTUS	gene	101439	104273	.	-	.	ID=BOVATA_000470.v7.1;description=hypothetical_protein,_conserved
BOVATA_01_v07	AUGUSTUS	transcript	101439	104273	0.76	-	.	ID=BOVATA_000470.v7.1.t1;Parent=BOVATA_000470.v7.1
BOVATA_01_v07	AUGUSTUS	stop_codon	101439	101441	.	-	0	Parent=BOVATA_000470.v7.1.t1
BOVATA_01_v07	AUGUSTUS	CDS	101439	104273	0.76	-	0	ID=BOVATA_000470.v7.1.t1.cds;Parent=BOVATA_000470.v7.1.t1
BOVATA_01_v07	AUGUSTUS	start_codon	104271	104273	.	-	0	Parent=BOVATA_000470.v7.1.t1
BOVATA_01_v07	AUGUSTUS	gene	105181	106159	.	-	.	ID=BOVATA_000480.v7.1;description=elongation_factor_Ts
BOVATA_01_v07	AUGUSTUS	transcript	105181	106159	0.72	-	.	ID=BOVATA_000480.v7.1.t1;Parent=BOVATA_000480.v7.1
BOVATA_01_v07	AUGUSTUS	stop_codon	105181	105183	.	-	0	Parent=BOVATA_000480.v7.1.t1
BOVATA_01_v07	AUGUSTUS	intron	105975	106017	0.72	-	.	Parent=BOVATA_000480.v7.1.t1
BOVATA_01_v07	AUGUSTUS	CDS	105181	105974	0.72	-	2	ID=BOVATA_000480.v7.1.t1.cds;Parent=BOVATA_000480.v7.1.t1
BOVATA_01_v07	AUGUSTUS	CDS	106018	106159	0.72	-	0	ID=BOVATA_000480.v7.1.t1.cds;Parent=BOVATA_000480.v7.1.t1
BOVATA_01_v07	AUGUSTUS	start_codon	106157	106159	.	-	0	Parent=BOVATA_000480.v7.1.t1
BOVATA_01_v07	AUGUSTUS	gene	106909	112677	.	-	.	ID=BOVATA_000490.v7.1;description=Sec7_domain-containing_protein
BOVATA_01_v07	AUGUSTUS	transcript	106909	112677	0.36	-	.	ID=BOVATA_000490.v7.1.t1;Parent=BOVATA_000490.v7.1
BOVATA_01_v07	AUGUSTUS	stop_codon	106909	106911	.	-	0	Parent=BOVATA_000490.v7.1.t1
BOVATA_01_v07	AUGUSTUS	intron	107987	108025	0.36	-	.	Parent=BOVATA_000490.v7.1.t1
BOVATA_01_v07	AUGUSTUS	CDS	106909	107986	0.36	-	1	ID=BOVATA_000490.v7.1.t1.cds;Parent=BOVATA_000490.v7.1.t1
BOVATA_01_v07	AUGUSTUS	CDS	108026	112677	0.36	-	0	ID=BOVATA_000490.v7.1.t1.cds;Parent=BOVATA_000490.v7.1.t1
BOVATA_01_v07	AUGUSTUS	start_codon	112675	112677	.	-	0	Parent=BOVATA_000490.v7.1.t1
BOVATA_01_v07	AUGUSTUS	gene	111334	111786	0.99	+	.	ID=BOVATA_000500.v7.1;description=nitrite_reductase,_putative
BOVATA_01_v07	AUGUSTUS	transcript	111334	111786	0.99	+	.	ID=BOVATA_000500.v7.1.t1;Parent=BOVATA_000500.v7.1
BOVATA_01_v07	AUGUSTUS	start_codon	111334	111336	.	+	0	Parent=BOVATA_000500.v7.1.t1
BOVATA_01_v07	AUGUSTUS	CDS	111334	111786	0.99	+	0	ID=BOVATA_000500.v7.1.t1.cds;Parent=BOVATA_000500.v7.1.t1
BOVATA_01_v07	AUGUSTUS	stop_codon	111784	111786	.	+	0	Parent=BOVATA_000500.v7.1.t1
BOVATA_01_v07	AUGUSTUS	gene	113592	115940	1	+	.	ID=BOVATA_000510.v7.1;description=prenyltransferase_alpha
BOVATA_01_v07	AUGUSTUS	transcript	113592	115940	1	+	.	ID=BOVATA_000510.v7.1.t1;Parent=BOVATA_000510.v7.1
BOVATA_01_v07	AUGUSTUS	start_codon	113592	113594	.	+	0	Parent=BOVATA_000510.v7.1.t1
BOVATA_01_v07	AUGUSTUS	intron	114481	114520	1	+	.	Parent=BOVATA_000510.v7.1.t1
BOVATA_01_v07	AUGUSTUS	intron	114582	114620	1	+	.	Parent=BOVATA_000510.v7.1.t1
BOVATA_01_v07	AUGUSTUS	intron	115098	115132	1	+	.	Parent=BOVATA_000510.v7.1.t1
BOVATA_01_v07	AUGUSTUS	intron	115400	115439	1	+	.	Parent=BOVATA_000510.v7.1.t1
BOVATA_01_v07	AUGUSTUS	intron	115563	115717	1	+	.	Parent=BOVATA_000510.v7.1.t1
BOVATA_01_v07	AUGUSTUS	CDS	113592	114480	1	+	0	ID=BOVATA_000510.v7.1.t1.cds;Parent=BOVATA_000510.v7.1.t1
BOVATA_01_v07	AUGUSTUS	CDS	114521	114581	1	+	2	ID=BOVATA_000510.v7.1.t1.cds;Parent=BOVATA_000510.v7.1.t1
BOVATA_01_v07	AUGUSTUS	CDS	114621	115097	1	+	1	ID=BOVATA_000510.v7.1.t1.cds;Parent=BOVATA_000510.v7.1.t1
BOVATA_01_v07	AUGUSTUS	CDS	115133	115399	1	+	1	ID=BOVATA_000510.v7.1.t1.cds;Parent=BOVATA_000510.v7.1.t1
BOVATA_01_v07	AUGUSTUS	CDS	115440	115562	1	+	1	ID=BOVATA_000510.v7.1.t1.cds;Parent=BOVATA_000510.v7.1.t1
BOVATA_01_v07	AUGUSTUS	CDS	115718	115940	1	+	1	ID=BOVATA_000510.v7.1.t1.cds;Parent=BOVATA_000510.v7.1.t1
BOVATA_01_v07	AUGUSTUS	stop_codon	115938	115940	.	+	0	Parent=BOVATA_000510.v7.1.t1
BOVATA_01_v07	AUGUSTUS	gene	117783	119540	0.48	+	.	ID=BOVATA_000520.v7.1;description=transcription_factor_with_AP2_domain-containing_protein
BOVATA_01_v07	AUGUSTUS	transcript	117783	119540	0.48	+	.	ID=BOVATA_000520.v7.1.t1;Parent=BOVATA_000520.v7.1
BOVATA_01_v07	AUGUSTUS	start_codon	117783	117785	.	+	0	Parent=BOVATA_000520.v7.1.t1
BOVATA_01_v07	AUGUSTUS	CDS	117783	119540	0.48	+	0	ID=BOVATA_000520.v7.1.t1.cds;Parent=BOVATA_000520.v7.1.t1
BOVATA_01_v07	AUGUSTUS	stop_codon	119538	119540	.	+	0	Parent=BOVATA_000520.v7.1.t1
BOVATA_01_v07	AUGUSTUS	gene	118647	121103	.	-	.	ID=BOVATA_000530.v7.1;description=hypothetical_protein
BOVATA_01_v07	AUGUSTUS	transcript	118647	121103	0.52	-	.	ID=BOVATA_000530.v7.1.t1;Parent=BOVATA_000530.v7.1
BOVATA_01_v07	AUGUSTUS	stop_codon	118647	118649	.	-	0	Parent=BOVATA_000530.v7.1.t1
BOVATA_01_v07	AUGUSTUS	intron	119397	120593	0.78	-	.	Parent=BOVATA_000530.v7.1.t1
BOVATA_01_v07	AUGUSTUS	intron	120762	120899	0.65	-	.	Parent=BOVATA_000530.v7.1.t1
BOVATA_01_v07	AUGUSTUS	CDS	118647	119396	0.84	-	0	ID=BOVATA_000530.v7.1.t1.cds;Parent=BOVATA_000530.v7.1.t1
BOVATA_01_v07	AUGUSTUS	CDS	120594	120761	0.65	-	0	ID=BOVATA_000530.v7.1.t1.cds;Parent=BOVATA_000530.v7.1.t1
BOVATA_01_v07	AUGUSTUS	CDS	120900	121103	0.7	-	0	ID=BOVATA_000530.v7.1.t1.cds;Parent=BOVATA_000530.v7.1.t1
BOVATA_01_v07	AUGUSTUS	start_codon	121101	121103	.	-	0	Parent=BOVATA_000530.v7.1.t1
BOVATA_01_v07	AUGUSTUS	gene	119847	122003	1.31	+	.	ID=BOVATA_000540.v7.1;description=phenylalanine_tRNA_beta_subunit
BOVATA_01_v07	AUGUSTUS	transcript	119847	120310	0.74	+	.	ID=BOVATA_000540.v7.1.t1;Parent=BOVATA_000540.v7.1
BOVATA_01_v07	AUGUSTUS	start_codon	119847	119849	.	+	0	Parent=BOVATA_000540.v7.1.t1
BOVATA_01_v07	AUGUSTUS	intron	119905	119941	1	+	.	Parent=BOVATA_000540.v7.1.t1
BOVATA_01_v07	AUGUSTUS	intron	120051	120261	0.99	+	.	Parent=BOVATA_000540.v7.1.t1
BOVATA_01_v07	AUGUSTUS	CDS	119847	119904	1	+	0	ID=BOVATA_000540.v7.1.t1.cds;Parent=BOVATA_000540.v7.1.t1
BOVATA_01_v07	AUGUSTUS	CDS	119942	120050	1	+	2	ID=BOVATA_000540.v7.1.t1.cds;Parent=BOVATA_000540.v7.1.t1
BOVATA_01_v07	AUGUSTUS	CDS	120262	120310	0.74	+	1	ID=BOVATA_000540.v7.1.t1.cds;Parent=BOVATA_000540.v7.1.t1
BOVATA_01_v07	AUGUSTUS	stop_codon	120308	120310	.	+	0	Parent=BOVATA_000540.v7.1.t1
BOVATA_01_v07	AUGUSTUS	gene	122066	124039	0.69	+	.	ID=BOVATA_000550.v7.1;description=hypothetical_protein,_conserved
BOVATA_01_v07	AUGUSTUS	transcript	122066	124039	0.69	+	.	ID=BOVATA_000550.v7.1.t1;Parent=BOVATA_000550.v7.1
BOVATA_01_v07	AUGUSTUS	start_codon	122066	122068	.	+	0	Parent=BOVATA_000550.v7.1.t1
BOVATA_01_v07	AUGUSTUS	CDS	122066	124039	0.69	+	0	ID=BOVATA_000550.v7.1.t1.cds;Parent=BOVATA_000550.v7.1.t1
BOVATA_01_v07	AUGUSTUS	stop_codon	124037	124039	.	+	0	Parent=BOVATA_000550.v7.1.t1
BOVATA_01_v07	AUGUSTUS	gene	124166	130219	0.73	+	.	ID=BOVATA_000560.v7.1;description=beta-tubulin_cofactor_D
BOVATA_01_v07	AUGUSTUS	transcript	124166	130219	0.73	+	.	ID=BOVATA_000560.v7.1.t1;Parent=BOVATA_000560.v7.1
BOVATA_01_v07	AUGUSTUS	start_codon	124166	124168	.	+	0	Parent=BOVATA_000560.v7.1.t1
BOVATA_01_v07	AUGUSTUS	intron	124220	124261	1	+	.	Parent=BOVATA_000560.v7.1.t1
BOVATA_01_v07	AUGUSTUS	intron	124385	124423	1	+	.	Parent=BOVATA_000560.v7.1.t1
BOVATA_01_v07	AUGUSTUS	intron	124647	124681	0.9	+	.	Parent=BOVATA_000560.v7.1.t1
BOVATA_01_v07	AUGUSTUS	intron	124850	124890	1	+	.	Parent=BOVATA_000560.v7.1.t1
BOVATA_01_v07	AUGUSTUS	intron	124971	125004	1	+	.	Parent=BOVATA_000560.v7.1.t1
BOVATA_01_v07	AUGUSTUS	intron	125077	125214	1	+	.	Parent=BOVATA_000560.v7.1.t1
BOVATA_01_v07	AUGUSTUS	intron	125287	125617	0.98	+	.	Parent=BOVATA_000560.v7.1.t1
BOVATA_01_v07	AUGUSTUS	CDS	124166	124219	0.87	+	0	ID=BOVATA_000560.v7.1.t1.cds;Parent=BOVATA_000560.v7.1.t1
BOVATA_01_v07	AUGUSTUS	CDS	124262	124384	1	+	0	ID=BOVATA_000560.v7.1.t1.cds;Parent=BOVATA_000560.v7.1.t1
BOVATA_01_v07	AUGUSTUS	CDS	124424	124646	1	+	0	ID=BOVATA_000560.v7.1.t1.cds;Parent=BOVATA_000560.v7.1.t1
BOVATA_01_v07	AUGUSTUS	CDS	124682	124849	0.86	+	2	ID=BOVATA_000560.v7.1.t1.cds;Parent=BOVATA_000560.v7.1.t1
BOVATA_01_v07	AUGUSTUS	CDS	124891	124970	1	+	2	ID=BOVATA_000560.v7.1.t1.cds;Parent=BOVATA_000560.v7.1.t1
BOVATA_01_v07	AUGUSTUS	CDS	125005	125076	1	+	0	ID=BOVATA_000560.v7.1.t1.cds;Parent=BOVATA_000560.v7.1.t1
BOVATA_01_v07	AUGUSTUS	CDS	125215	125286	1	+	0	ID=BOVATA_000560.v7.1.t1.cds;Parent=BOVATA_000560.v7.1.t1
BOVATA_01_v07	AUGUSTUS	CDS	125618	130219	0.98	+	0	ID=BOVATA_000560.v7.1.t1.cds;Parent=BOVATA_000560.v7.1.t1
BOVATA_01_v07	AUGUSTUS	stop_codon	130217	130219	.	+	0	Parent=BOVATA_000560.v7.1.t1
BOVATA_01_v07	AUGUSTUS	gene	130255	130835	.	-	.	ID=BOVATA_000570.v7.1;description=cyclopropane-fatty-acyl-phospholipid_synthase,_putative
BOVATA_01_v07	AUGUSTUS	transcript	130255	130835	1	-	.	ID=BOVATA_000570.v7.1.t1;Parent=BOVATA_000570.v7.1
BOVATA_01_v07	AUGUSTUS	stop_codon	130255	130257	.	-	0	Parent=BOVATA_000570.v7.1.t1
BOVATA_01_v07	AUGUSTUS	intron	130752	130786	1	-	.	Parent=BOVATA_000570.v7.1.t1
BOVATA_01_v07	AUGUSTUS	CDS	130255	130751	1	-	2	ID=BOVATA_000570.v7.1.t1.cds;Parent=BOVATA_000570.v7.1.t1
BOVATA_01_v07	AUGUSTUS	CDS	130787	130835	1	-	0	ID=BOVATA_000570.v7.1.t1.cds;Parent=BOVATA_000570.v7.1.t1
BOVATA_01_v07	AUGUSTUS	start_codon	130833	130835	.	-	0	Parent=BOVATA_000570.v7.1.t1
BOVATA_01_v07	AUGUSTUS	gene	131003	131611	1	+	.	ID=BOVATA_000580.v7.1;description=hypothetical_protein,_conserved
BOVATA_01_v07	AUGUSTUS	transcript	131003	131611	1	+	.	ID=BOVATA_000580.v7.1.t1;Parent=BOVATA_000580.v7.1
BOVATA_01_v07	AUGUSTUS	start_codon	131003	131005	.	+	0	Parent=BOVATA_000580.v7.1.t1
BOVATA_01_v07	AUGUSTUS	CDS	131003	131611	1	+	0	ID=BOVATA_000580.v7.1.t1.cds;Parent=BOVATA_000580.v7.1.t1
BOVATA_01_v07	AUGUSTUS	stop_codon	131609	131611	.	+	0	Parent=BOVATA_000580.v7.1.t1
BOVATA_01_v07	AUGUSTUS	gene	131855	135779	1	+	.	ID=BOVATA_000590.v7.1;description=kynurenine_3-monooxygenase_and-related_flavo_monooxygenase_family_protein,_putative
BOVATA_01_v07	AUGUSTUS	transcript	131855	135779	0.53	+	.	ID=BOVATA_000590.v7.1.t1;Parent=BOVATA_000590.v7.1
BOVATA_01_v07	AUGUSTUS	start_codon	131855	131857	.	+	0	Parent=BOVATA_000590.v7.1.t1
BOVATA_01_v07	AUGUSTUS	intron	135398	135435	1	+	.	Parent=BOVATA_000590.v7.1.t1
BOVATA_01_v07	AUGUSTUS	intron	135538	135572	1	+	.	Parent=BOVATA_000590.v7.1.t1
BOVATA_01_v07	AUGUSTUS	CDS	131855	135397	0.53	+	0	ID=BOVATA_000590.v7.1.t1.cds;Parent=BOVATA_000590.v7.1.t1
BOVATA_01_v07	AUGUSTUS	CDS	135436	135537	1	+	0	ID=BOVATA_000590.v7.1.t1.cds;Parent=BOVATA_000590.v7.1.t1
BOVATA_01_v07	AUGUSTUS	CDS	135573	135779	1	+	0	ID=BOVATA_000590.v7.1.t1.cds;Parent=BOVATA_000590.v7.1.t1
BOVATA_01_v07	AUGUSTUS	stop_codon	135777	135779	.	+	0	Parent=BOVATA_000590.v7.1.t1
BOVATA_01_v07	AUGUSTUS	gene	136027	136918	.	-	.	ID=BOVATA_000600.v7.1;description=16S_rRNA_methyltransferase
BOVATA_01_v07	AUGUSTUS	transcript	136027	136918	0.64	-	.	ID=BOVATA_000600.v7.1.t1;Parent=BOVATA_000600.v7.1
BOVATA_01_v07	AUGUSTUS	stop_codon	136027	136029	.	-	0	Parent=BOVATA_000600.v7.1.t1
BOVATA_01_v07	AUGUSTUS	intron	136655	136694	1	-	.	Parent=BOVATA_000600.v7.1.t1
BOVATA_01_v07	AUGUSTUS	CDS	136027	136654	0.96	-	1	ID=BOVATA_000600.v7.1.t1.cds;Parent=BOVATA_000600.v7.1.t1
BOVATA_01_v07	AUGUSTUS	CDS	136695	136918	0.68	-	0	ID=BOVATA_000600.v7.1.t1.cds;Parent=BOVATA_000600.v7.1.t1
BOVATA_01_v07	AUGUSTUS	start_codon	136916	136918	.	-	0	Parent=BOVATA_000600.v7.1.t1
BOVATA_01_v07	AUGUSTUS	gene	136915	138085	.	-	.	ID=BOVATA_000610.v7.1;description=PTS_cellobiose-specific_IIC_component,_putative
BOVATA_01_v07	AUGUSTUS	transcript	137187	138085	0.44	-	.	ID=BOVATA_000610.v7.1.t1;Parent=BOVATA_000610.v7.1
BOVATA_01_v07	AUGUSTUS	stop_codon	137187	137189	.	-	0	Parent=BOVATA_000610.v7.1.t1
BOVATA_01_v07	AUGUSTUS	intron	137859	137932	1	-	.	Parent=BOVATA_000610.v7.1.t1
BOVATA_01_v07	AUGUSTUS	CDS	137187	137858	0.44	-	0	ID=BOVATA_000610.v7.1.t1.cds;Parent=BOVATA_000610.v7.1.t1
BOVATA_01_v07	AUGUSTUS	CDS	137933	138085	0.99	-	0	ID=BOVATA_000610.v7.1.t1.cds;Parent=BOVATA_000610.v7.1.t1
BOVATA_01_v07	AUGUSTUS	start_codon	138083	138085	.	-	0	Parent=BOVATA_000610.v7.1.t1
BOVATA_01_v07	AUGUSTUS	gene	138231	138875	0.98	+	.	ID=BOVATA_000620.v7.1;description=hypothetical_protein,_conserved
BOVATA_01_v07	AUGUSTUS	transcript	138231	138875	0.98	+	.	ID=BOVATA_000620.v7.1.t1;Parent=BOVATA_000620.v7.1
BOVATA_01_v07	AUGUSTUS	start_codon	138231	138233	.	+	0	Parent=BOVATA_000620.v7.1.t1
BOVATA_01_v07	AUGUSTUS	CDS	138231	138875	0.98	+	0	ID=BOVATA_000620.v7.1.t1.cds;Parent=BOVATA_000620.v7.1.t1
BOVATA_01_v07	AUGUSTUS	stop_codon	138873	138875	.	+	0	Parent=BOVATA_000620.v7.1.t1
BOVATA_01_v07	AUGUSTUS	gene	139273	140088	0.97	+	.	ID=BOVATA_000630.v7.1;description=NAC_domain-containing_protein
BOVATA_01_v07	AUGUSTUS	transcript	139273	140088	0.97	+	.	ID=BOVATA_000630.v7.1.t1;Parent=BOVATA_000630.v7.1
BOVATA_01_v07	AUGUSTUS	start_codon	139273	139275	.	+	0	Parent=BOVATA_000630.v7.1.t1
BOVATA_01_v07	AUGUSTUS	CDS	139273	140088	0.97	+	0	ID=BOVATA_000630.v7.1.t1.cds;Parent=BOVATA_000630.v7.1.t1
BOVATA_01_v07	AUGUSTUS	stop_codon	140086	140088	.	+	0	Parent=BOVATA_000630.v7.1.t1
BOVATA_01_v07	AUGUSTUS	gene	140232	141083	0.45	+	.	ID=BOVATA_000640.v7.1;description=glutaredoxin,_putative
BOVATA_01_v07	AUGUSTUS	transcript	140232	141083	0.45	+	.	ID=BOVATA_000640.v7.1.t1;Parent=BOVATA_000640.v7.1
BOVATA_01_v07	AUGUSTUS	start_codon	140232	140234	.	+	0	Parent=BOVATA_000640.v7.1.t1
BOVATA_01_v07	AUGUSTUS	CDS	140232	141083	0.45	+	0	ID=BOVATA_000640.v7.1.t1.cds;Parent=BOVATA_000640.v7.1.t1
BOVATA_01_v07	AUGUSTUS	stop_codon	141081	141083	.	+	0	Parent=BOVATA_000640.v7.1.t1
BOVATA_01_v07	AUGUSTUS	gene	140391	142298	.	-	.	ID=BOVATA_000650.v7.1;description=signal_recognition_particle_68_kDa_protein
BOVATA_01_v07	AUGUSTUS	transcript	140391	142298	0.46	-	.	ID=BOVATA_000650.v7.1.t1;Parent=BOVATA_000650.v7.1
BOVATA_01_v07	AUGUSTUS	stop_codon	140391	140393	.	-	0	Parent=BOVATA_000650.v7.1.t1
BOVATA_01_v07	AUGUSTUS	intron	141807	141847	1	-	.	Parent=BOVATA_000650.v7.1.t1
BOVATA_01_v07	AUGUSTUS	intron	141936	141970	1	-	.	Parent=BOVATA_000650.v7.1.t1
BOVATA_01_v07	AUGUSTUS	intron	142149	142183	1	-	.	Parent=BOVATA_000650.v7.1.t1
BOVATA_01_v07	AUGUSTUS	CDS	140391	141806	0.5	-	0	ID=BOVATA_000650.v7.1.t1.cds;Parent=BOVATA_000650.v7.1.t1
BOVATA_01_v07	AUGUSTUS	CDS	141848	141935	1	-	1	ID=BOVATA_000650.v7.1.t1.cds;Parent=BOVATA_000650.v7.1.t1
BOVATA_01_v07	AUGUSTUS	CDS	141971	142148	1	-	2	ID=BOVATA_000650.v7.1.t1.cds;Parent=BOVATA_000650.v7.1.t1
BOVATA_01_v07	AUGUSTUS	CDS	142184	142298	0.94	-	0	ID=BOVATA_000650.v7.1.t1.cds;Parent=BOVATA_000650.v7.1.t1
BOVATA_01_v07	AUGUSTUS	start_codon	142296	142298	.	-	0	Parent=BOVATA_000650.v7.1.t1
BOVATA_01_v07	AUGUSTUS	gene	142465	143771	.	-	.	ID=BOVATA_000660.v7.1;description=hypothetical_protein
BOVATA_01_v07	AUGUSTUS	transcript	142465	143771	0.12	-	.	ID=BOVATA_000660.v7.1.t1;Parent=BOVATA_000660.v7.1
BOVATA_01_v07	AUGUSTUS	stop_codon	142465	142467	.	-	0	Parent=BOVATA_000660.v7.1.t1
BOVATA_01_v07	AUGUSTUS	intron	142587	142632	0.47	-	.	Parent=BOVATA_000660.v7.1.t1
BOVATA_01_v07	AUGUSTUS	intron	142719	142755	0.99	-	.	Parent=BOVATA_000660.v7.1.t1
BOVATA_01_v07	AUGUSTUS	intron	142825	142860	0.88	-	.	Parent=BOVATA_000660.v7.1.t1
BOVATA_01_v07	AUGUSTUS	intron	142996	143035	0.94	-	.	Parent=BOVATA_000660.v7.1.t1
BOVATA_01_v07	AUGUSTUS	intron	143129	143170	0.89	-	.	Parent=BOVATA_000660.v7.1.t1
BOVATA_01_v07	AUGUSTUS	intron	143389	143423	0.9	-	.	Parent=BOVATA_000660.v7.1.t1
BOVATA_01_v07	AUGUSTUS	CDS	142465	142586	0.47	-	2	ID=BOVATA_000660.v7.1.t1.cds;Parent=BOVATA_000660.v7.1.t1
BOVATA_01_v07	AUGUSTUS	CDS	142633	142718	0.9	-	1	ID=BOVATA_000660.v7.1.t1.cds;Parent=BOVATA_000660.v7.1.t1
BOVATA_01_v07	AUGUSTUS	CDS	142756	142824	0.87	-	1	ID=BOVATA_000660.v7.1.t1.cds;Parent=BOVATA_000660.v7.1.t1
BOVATA_01_v07	AUGUSTUS	CDS	142861	142995	0.87	-	1	ID=BOVATA_000660.v7.1.t1.cds;Parent=BOVATA_000660.v7.1.t1
BOVATA_01_v07	AUGUSTUS	CDS	143036	143128	0.89	-	1	ID=BOVATA_000660.v7.1.t1.cds;Parent=BOVATA_000660.v7.1.t1
BOVATA_01_v07	AUGUSTUS	CDS	143171	143388	0.52	-	0	ID=BOVATA_000660.v7.1.t1.cds;Parent=BOVATA_000660.v7.1.t1
BOVATA_01_v07	AUGUSTUS	CDS	143424	143771	0.85	-	0	ID=BOVATA_000660.v7.1.t1.cds;Parent=BOVATA_000660.v7.1.t1
BOVATA_01_v07	AUGUSTUS	start_codon	143769	143771	.	-	0	Parent=BOVATA_000660.v7.1.t1
BOVATA_01_v07	AUGUSTUS	gene	144503	145237	0.62	+	.	ID=BOVATA_000670.v7.1;description=RAP_domain-containing_protein,_putative
BOVATA_01_v07	AUGUSTUS	transcript	144503	145237	0.62	+	.	ID=BOVATA_000670.v7.1.t1;Parent=BOVATA_000670.v7.1
BOVATA_01_v07	AUGUSTUS	start_codon	144503	144505	.	+	0	Parent=BOVATA_000670.v7.1.t1
BOVATA_01_v07	AUGUSTUS	CDS	144503	145237	0.62	+	0	ID=BOVATA_000670.v7.1.t1.cds;Parent=BOVATA_000670.v7.1.t1
BOVATA_01_v07	AUGUSTUS	stop_codon	145235	145237	.	+	0	Parent=BOVATA_000670.v7.1.t1
BOVATA_01_v07	AUGUSTUS	gene	145528	145875	.	-	.	ID=BOVATA_000680.v7.1;description=hypothetical_protein,_conserved
BOVATA_01_v07	AUGUSTUS	transcript	145528	145875	1	-	.	ID=BOVATA_000680.v7.1.t1;Parent=BOVATA_000680.v7.1
BOVATA_01_v07	AUGUSTUS	stop_codon	145528	145530	.	-	0	Parent=BOVATA_000680.v7.1.t1
BOVATA_01_v07	AUGUSTUS	CDS	145528	145875	1	-	0	ID=BOVATA_000680.v7.1.t1.cds;Parent=BOVATA_000680.v7.1.t1
BOVATA_01_v07	AUGUSTUS	start_codon	145873	145875	.	-	0	Parent=BOVATA_000680.v7.1.t1
BOVATA_01_v07	AUGUSTUS	gene	145940	146792	.	-	.	ID=BOVATA_000690.v7.1;description=hypothetical_protein,_conserved
BOVATA_01_v07	AUGUSTUS	transcript	145940	146792	1	-	.	ID=BOVATA_000690.v7.1.t1;Parent=BOVATA_000690.v7.1
BOVATA_01_v07	AUGUSTUS	stop_codon	145940	145942	.	-	0	Parent=BOVATA_000690.v7.1.t1
BOVATA_01_v07	AUGUSTUS	intron	146684	146720	1	-	.	Parent=BOVATA_000690.v7.1.t1
BOVATA_01_v07	AUGUSTUS	CDS	145940	146683	1	-	0	ID=BOVATA_000690.v7.1.t1.cds;Parent=BOVATA_000690.v7.1.t1
BOVATA_01_v07	AUGUSTUS	CDS	146721	146792	1	-	0	ID=BOVATA_000690.v7.1.t1.cds;Parent=BOVATA_000690.v7.1.t1
BOVATA_01_v07	AUGUSTUS	start_codon	146790	146792	.	-	0	Parent=BOVATA_000690.v7.1.t1
BOVATA_01_v07	AUGUSTUS	gene	147410	149515	0.98	+	.	ID=BOVATA_000700.v7.1;description=ATP-binding_cassette_sub-family_E_member_1
BOVATA_01_v07	AUGUSTUS	transcript	147410	149515	0.98	+	.	ID=BOVATA_000700.v7.1.t1;Parent=BOVATA_000700.v7.1
BOVATA_01_v07	AUGUSTUS	start_codon	147410	147412	.	+	0	Parent=BOVATA_000700.v7.1.t1
BOVATA_01_v07	AUGUSTUS	intron	147555	147696	1	+	.	Parent=BOVATA_000700.v7.1.t1
BOVATA_01_v07	AUGUSTUS	intron	148131	148170	1	+	.	Parent=BOVATA_000700.v7.1.t1
BOVATA_01_v07	AUGUSTUS	intron	149160	149197	1	+	.	Parent=BOVATA_000700.v7.1.t1
BOVATA_01_v07	AUGUSTUS	intron	149300	149337	1	+	.	Parent=BOVATA_000700.v7.1.t1
BOVATA_01_v07	AUGUSTUS	CDS	147410	147554	1	+	0	ID=BOVATA_000700.v7.1.t1.cds;Parent=BOVATA_000700.v7.1.t1
BOVATA_01_v07	AUGUSTUS	CDS	147697	148130	1	+	2	ID=BOVATA_000700.v7.1.t1.cds;Parent=BOVATA_000700.v7.1.t1
BOVATA_01_v07	AUGUSTUS	CDS	148171	149159	1	+	0	ID=BOVATA_000700.v7.1.t1.cds;Parent=BOVATA_000700.v7.1.t1
BOVATA_01_v07	AUGUSTUS	CDS	149198	149299	1	+	1	ID=BOVATA_000700.v7.1.t1.cds;Parent=BOVATA_000700.v7.1.t1
BOVATA_01_v07	AUGUSTUS	CDS	149338	149515	0.98	+	1	ID=BOVATA_000700.v7.1.t1.cds;Parent=BOVATA_000700.v7.1.t1
BOVATA_01_v07	AUGUSTUS	stop_codon	149513	149515	.	+	0	Parent=BOVATA_000700.v7.1.t1
BOVATA_01_v07	AUGUSTUS	gene	149676	151499	0.98	+	.	ID=BOVATA_000710.v7.1;description=30S_ribosomal_protein_S10
BOVATA_01_v07	AUGUSTUS	transcript	149676	151499	0.98	+	.	ID=BOVATA_000710.v7.1.t1;Parent=BOVATA_000710.v7.1
BOVATA_01_v07	AUGUSTUS	start_codon	149676	149678	.	+	0	Parent=BOVATA_000710.v7.1.t1
BOVATA_01_v07	AUGUSTUS	CDS	149676	151499	0.98	+	0	ID=BOVATA_000710.v7.1.t1.cds;Parent=BOVATA_000710.v7.1.t1
BOVATA_01_v07	AUGUSTUS	stop_codon	151497	151499	.	+	0	Parent=BOVATA_000710.v7.1.t1
BOVATA_01_v07	AUGUSTUS	gene	151669	153861	.	-	.	ID=BOVATA_000720.v7.1;description=tRNA_threonylcarbamoyladenosine_modification_protein
BOVATA_01_v07	AUGUSTUS	transcript	151669	153861	0.76	-	.	ID=BOVATA_000720.v7.1.t1;Parent=BOVATA_000720.v7.1
BOVATA_01_v07	AUGUSTUS	stop_codon	151669	151671	.	-	0	Parent=BOVATA_000720.v7.1.t1
BOVATA_01_v07	AUGUSTUS	intron	151799	151837	0.9	-	.	Parent=BOVATA_000720.v7.1.t1
BOVATA_01_v07	AUGUSTUS	intron	152436	152471	1	-	.	Parent=BOVATA_000720.v7.1.t1
BOVATA_01_v07	AUGUSTUS	intron	152562	152600	0.87	-	.	Parent=BOVATA_000720.v7.1.t1
BOVATA_01_v07	AUGUSTUS	intron	152723	152762	1	-	.	Parent=BOVATA_000720.v7.1.t1
BOVATA_01_v07	AUGUSTUS	intron	153029	153063	1	-	.	Parent=BOVATA_000720.v7.1.t1
BOVATA_01_v07	AUGUSTUS	intron	153279	153315	1	-	.	Parent=BOVATA_000720.v7.1.t1
BOVATA_01_v07	AUGUSTUS	intron	153456	153493	1	-	.	Parent=BOVATA_000720.v7.1.t1
BOVATA_01_v07	AUGUSTUS	CDS	151669	151798	0.9	-	1	ID=BOVATA_000720.v7.1.t1.cds;Parent=BOVATA_000720.v7.1.t1
BOVATA_01_v07	AUGUSTUS	CDS	151838	152435	0.93	-	2	ID=BOVATA_000720.v7.1.t1.cds;Parent=BOVATA_000720.v7.1.t1
BOVATA_01_v07	AUGUSTUS	CDS	152472	152561	0.87	-	2	ID=BOVATA_000720.v7.1.t1.cds;Parent=BOVATA_000720.v7.1.t1
BOVATA_01_v07	AUGUSTUS	CDS	152601	152722	0.87	-	1	ID=BOVATA_000720.v7.1.t1.cds;Parent=BOVATA_000720.v7.1.t1
BOVATA_01_v07	AUGUSTUS	CDS	152763	153028	1	-	0	ID=BOVATA_000720.v7.1.t1.cds;Parent=BOVATA_000720.v7.1.t1
BOVATA_01_v07	AUGUSTUS	CDS	153064	153278	1	-	2	ID=BOVATA_000720.v7.1.t1.cds;Parent=BOVATA_000720.v7.1.t1
BOVATA_01_v07	AUGUSTUS	CDS	153316	153455	1	-	1	ID=BOVATA_000720.v7.1.t1.cds;Parent=BOVATA_000720.v7.1.t1
BOVATA_01_v07	AUGUSTUS	CDS	153494	153861	0.99	-	0	ID=BOVATA_000720.v7.1.t1.cds;Parent=BOVATA_000720.v7.1.t1
BOVATA_01_v07	AUGUSTUS	start_codon	153859	153861	.	-	0	Parent=BOVATA_000720.v7.1.t1
BOVATA_01_v07	AUGUSTUS	gene	151759	152430	0.22	+	.	ID=BOVATA_000730.v7.1;description=adenylate_cyclase,_putative
BOVATA_01_v07	AUGUSTUS	transcript	151759	152430	0.22	+	.	ID=BOVATA_000730.v7.1.t1;Parent=BOVATA_000730.v7.1
BOVATA_01_v07	AUGUSTUS	start_codon	151759	151761	.	+	0	Parent=BOVATA_000730.v7.1.t1
BOVATA_01_v07	AUGUSTUS	intron	151829	151888	0.55	+	.	Parent=BOVATA_000730.v7.1.t1
BOVATA_01_v07	AUGUSTUS	intron	152071	152100	0.29	+	.	Parent=BOVATA_000730.v7.1.t1
BOVATA_01_v07	AUGUSTUS	CDS	151759	151828	0.47	+	0	ID=BOVATA_000730.v7.1.t1.cds;Parent=BOVATA_000730.v7.1.t1
BOVATA_01_v07	AUGUSTUS	CDS	151889	152070	0.29	+	2	ID=BOVATA_000730.v7.1.t1.cds;Parent=BOVATA_000730.v7.1.t1
BOVATA_01_v07	AUGUSTUS	CDS	152101	152430	0.53	+	0	ID=BOVATA_000730.v7.1.t1.cds;Parent=BOVATA_000730.v7.1.t1
BOVATA_01_v07	AUGUSTUS	stop_codon	152428	152430	.	+	0	Parent=BOVATA_000730.v7.1.t1
BOVATA_01_v07	AUGUSTUS	gene	153948	155786	0.53	+	.	ID=BOVATA_000740.v7.1;description=sulfate_ABC_transporter_permease
BOVATA_01_v07	AUGUSTUS	transcript	153948	155786	0.12	+	.	ID=BOVATA_000740.v7.1.t1;Parent=BOVATA_000740.v7.1
BOVATA_01_v07	AUGUSTUS	start_codon	153948	153950	.	+	0	Parent=BOVATA_000740.v7.1.t1
BOVATA_01_v07	AUGUSTUS	intron	154156	154191	1	+	.	Parent=BOVATA_000740.v7.1.t1
BOVATA_01_v07	AUGUSTUS	intron	154329	154360	0.99	+	.	Parent=BOVATA_000740.v7.1.t1
BOVATA_01_v07	AUGUSTUS	intron	154508	154543	0.98	+	.	Parent=BOVATA_000740.v7.1.t1
BOVATA_01_v07	AUGUSTUS	intron	154685	154721	0.78	+	.	Parent=BOVATA_000740.v7.1.t1
BOVATA_01_v07	AUGUSTUS	intron	154785	154826	1	+	.	Parent=BOVATA_000740.v7.1.t1
BOVATA_01_v07	AUGUSTUS	intron	154941	155402	0.23	+	.	Parent=BOVATA_000740.v7.1.t1
BOVATA_01_v07	AUGUSTUS	CDS	153948	154155	0.91	+	0	ID=BOVATA_000740.v7.1.t1.cds;Parent=BOVATA_000740.v7.1.t1
BOVATA_01_v07	AUGUSTUS	CDS	154192	154328	1	+	2	ID=BOVATA_000740.v7.1.t1.cds;Parent=BOVATA_000740.v7.1.t1
BOVATA_01_v07	AUGUSTUS	CDS	154361	154507	0.99	+	0	ID=BOVATA_000740.v7.1.t1.cds;Parent=BOVATA_000740.v7.1.t1
BOVATA_01_v07	AUGUSTUS	CDS	154544	154684	0.77	+	0	ID=BOVATA_000740.v7.1.t1.cds;Parent=BOVATA_000740.v7.1.t1
BOVATA_01_v07	AUGUSTUS	CDS	154722	154784	0.78	+	0	ID=BOVATA_000740.v7.1.t1.cds;Parent=BOVATA_000740.v7.1.t1
BOVATA_01_v07	AUGUSTUS	CDS	154827	154940	0.76	+	0	ID=BOVATA_000740.v7.1.t1.cds;Parent=BOVATA_000740.v7.1.t1
BOVATA_01_v07	AUGUSTUS	CDS	155403	155786	0.17	+	0	ID=BOVATA_000740.v7.1.t1.cds;Parent=BOVATA_000740.v7.1.t1
BOVATA_01_v07	AUGUSTUS	stop_codon	155784	155786	.	+	0	Parent=BOVATA_000740.v7.1.t1
BOVATA_01_v07	AUGUSTUS	gene	155388	156389	.	-	.	ID=BOVATA_000750.v7.1;description=metal_binding_protein,_putative
BOVATA_01_v07	AUGUSTUS	transcript	155388	156389	0.98	-	.	ID=BOVATA_000750.v7.1.t1;Parent=BOVATA_000750.v7.1
BOVATA_01_v07	AUGUSTUS	stop_codon	155388	155390	.	-	0	Parent=BOVATA_000750.v7.1.t1
BOVATA_01_v07	AUGUSTUS	intron	156175	156210	0.98	-	.	Parent=BOVATA_000750.v7.1.t1
BOVATA_01_v07	AUGUSTUS	CDS	155388	156174	0.98	-	1	ID=BOVATA_000750.v7.1.t1.cds;Parent=BOVATA_000750.v7.1.t1
BOVATA_01_v07	AUGUSTUS	CDS	156211	156389	0.98	-	0	ID=BOVATA_000750.v7.1.t1.cds;Parent=BOVATA_000750.v7.1.t1
BOVATA_01_v07	AUGUSTUS	start_codon	156387	156389	.	-	0	Parent=BOVATA_000750.v7.1.t1
BOVATA_01_v07	AUGUSTUS	gene	157539	158336	1	+	.	ID=BOVATA_000760.v7.1;description=conjugal_transfer_protein,_putative
BOVATA_01_v07	AUGUSTUS	transcript	157539	158336	1	+	.	ID=BOVATA_000760.v7.1.t1;Parent=BOVATA_000760.v7.1
BOVATA_01_v07	AUGUSTUS	start_codon	157539	157541	.	+	0	Parent=BOVATA_000760.v7.1.t1
BOVATA_01_v07	AUGUSTUS	CDS	157539	158336	1	+	0	ID=BOVATA_000760.v7.1.t1.cds;Parent=BOVATA_000760.v7.1.t1
BOVATA_01_v07	AUGUSTUS	stop_codon	158334	158336	.	+	0	Parent=BOVATA_000760.v7.1.t1
BOVATA_01_v07	AUGUSTUS	gene	158433	160149	.	-	.	ID=BOVATA_000770.v7.1;description=RIO1_family_domain-containing_protein
BOVATA_01_v07	AUGUSTUS	transcript	158433	160149	1	-	.	ID=BOVATA_000770.v7.1.t1;Parent=BOVATA_000770.v7.1
BOVATA_01_v07	AUGUSTUS	stop_codon	158433	158435	.	-	0	Parent=BOVATA_000770.v7.1.t1
BOVATA_01_v07	AUGUSTUS	intron	159178	159218	1	-	.	Parent=BOVATA_000770.v7.1.t1
BOVATA_01_v07	AUGUSTUS	intron	159485	159522	1	-	.	Parent=BOVATA_000770.v7.1.t1
BOVATA_01_v07	AUGUSTUS	intron	159735	159773	1	-	.	Parent=BOVATA_000770.v7.1.t1
BOVATA_01_v07	AUGUSTUS	CDS	158433	159177	1	-	1	ID=BOVATA_000770.v7.1.t1.cds;Parent=BOVATA_000770.v7.1.t1
BOVATA_01_v07	AUGUSTUS	CDS	159219	159484	1	-	0	ID=BOVATA_000770.v7.1.t1.cds;Parent=BOVATA_000770.v7.1.t1
BOVATA_01_v07	AUGUSTUS	CDS	159523	159734	1	-	2	ID=BOVATA_000770.v7.1.t1.cds;Parent=BOVATA_000770.v7.1.t1
BOVATA_01_v07	AUGUSTUS	CDS	159774	160149	1	-	0	ID=BOVATA_000770.v7.1.t1.cds;Parent=BOVATA_000770.v7.1.t1
BOVATA_01_v07	AUGUSTUS	start_codon	160147	160149	.	-	0	Parent=BOVATA_000770.v7.1.t1
BOVATA_01_v07	AUGUSTUS	gene	160621	162093	0.8	+	.	ID=BOVATA_000780.v7.1;description=mitochondrial_ribosomal_protein_L21
BOVATA_01_v07	AUGUSTUS	transcript	160919	162093	0.06	+	.	ID=BOVATA_000780.v7.1.t1;Parent=BOVATA_000780.v7.1
BOVATA_01_v07	AUGUSTUS	start_codon	160919	160921	.	+	0	Parent=BOVATA_000780.v7.1.t1
BOVATA_01_v07	AUGUSTUS	intron	161372	161406	1	+	.	Parent=BOVATA_000780.v7.1.t1
BOVATA_01_v07	AUGUSTUS	intron	161459	161497	1	+	.	Parent=BOVATA_000780.v7.1.t1
BOVATA_01_v07	AUGUSTUS	intron	161568	161606	1	+	.	Parent=BOVATA_000780.v7.1.t1
BOVATA_01_v07	AUGUSTUS	intron	161647	161684	1	+	.	Parent=BOVATA_000780.v7.1.t1
BOVATA_01_v07	AUGUSTUS	intron	161750	161783	0.94	+	.	Parent=BOVATA_000780.v7.1.t1
BOVATA_01_v07	AUGUSTUS	CDS	160919	161371	0.14	+	0	ID=BOVATA_000780.v7.1.t1.cds;Parent=BOVATA_000780.v7.1.t1
BOVATA_01_v07	AUGUSTUS	CDS	161407	161458	1	+	0	ID=BOVATA_000780.v7.1.t1.cds;Parent=BOVATA_000780.v7.1.t1
BOVATA_01_v07	AUGUSTUS	CDS	161498	161567	1	+	2	ID=BOVATA_000780.v7.1.t1.cds;Parent=BOVATA_000780.v7.1.t1
BOVATA_01_v07	AUGUSTUS	CDS	161607	161646	1	+	1	ID=BOVATA_000780.v7.1.t1.cds;Parent=BOVATA_000780.v7.1.t1
BOVATA_01_v07	AUGUSTUS	CDS	161685	161749	1	+	0	ID=BOVATA_000780.v7.1.t1.cds;Parent=BOVATA_000780.v7.1.t1
BOVATA_01_v07	AUGUSTUS	CDS	161784	162093	0.39	+	1	ID=BOVATA_000780.v7.1.t1.cds;Parent=BOVATA_000780.v7.1.t1
BOVATA_01_v07	AUGUSTUS	stop_codon	162091	162093	.	+	0	Parent=BOVATA_000780.v7.1.t1
BOVATA_01_v07	AUGUSTUS	gene	163214	165065	.	-	.	ID=BOVATA_000790.v7.1;description=hypothetical_protein,_conserved
BOVATA_01_v07	AUGUSTUS	transcript	163214	165065	0.67	-	.	ID=BOVATA_000790.v7.1.t1;Parent=BOVATA_000790.v7.1
BOVATA_01_v07	AUGUSTUS	stop_codon	163214	163216	.	-	0	Parent=BOVATA_000790.v7.1.t1
BOVATA_01_v07	AUGUSTUS	intron	163650	163685	1	-	.	Parent=BOVATA_000790.v7.1.t1
BOVATA_01_v07	AUGUSTUS	intron	163916	163961	1	-	.	Parent=BOVATA_000790.v7.1.t1
BOVATA_01_v07	AUGUSTUS	CDS	163214	163649	0.7	-	1	ID=BOVATA_000790.v7.1.t1.cds;Parent=BOVATA_000790.v7.1.t1
BOVATA_01_v07	AUGUSTUS	CDS	163686	163915	0.99	-	0	ID=BOVATA_000790.v7.1.t1.cds;Parent=BOVATA_000790.v7.1.t1
BOVATA_01_v07	AUGUSTUS	CDS	163962	165065	0.91	-	0	ID=BOVATA_000790.v7.1.t1.cds;Parent=BOVATA_000790.v7.1.t1
BOVATA_01_v07	AUGUSTUS	start_codon	165063	165065	.	-	0	Parent=BOVATA_000790.v7.1.t1
BOVATA_01_v07	AUGUSTUS	gene	165815	166399	1	+	.	ID=BOVATA_000800.v7.1;description=40S_ribosomal_protein
BOVATA_01_v07	AUGUSTUS	transcript	165815	166399	1	+	.	ID=BOVATA_000800.v7.1.t1;Parent=BOVATA_000800.v7.1
BOVATA_01_v07	AUGUSTUS	start_codon	165815	165817	.	+	0	Parent=BOVATA_000800.v7.1.t1
BOVATA_01_v07	AUGUSTUS	CDS	165815	166399	1	+	0	ID=BOVATA_000800.v7.1.t1.cds;Parent=BOVATA_000800.v7.1.t1
BOVATA_01_v07	AUGUSTUS	stop_codon	166397	166399	.	+	0	Parent=BOVATA_000800.v7.1.t1
BOVATA_01_v07	AUGUSTUS	gene	165824	167912	.	-	.	ID=BOVATA_000810.v7.1;description=oligomerization_domain-containing_protein,_putative
BOVATA_01_v07	AUGUSTUS	transcript	165824	167912	0.22	-	.	ID=BOVATA_000810.v7.1.t1;Parent=BOVATA_000810.v7.1
BOVATA_01_v07	AUGUSTUS	stop_codon	165824	165826	.	-	0	Parent=BOVATA_000810.v7.1.t1
BOVATA_01_v07	AUGUSTUS	intron	166371	166991	0.42	-	.	Parent=BOVATA_000810.v7.1.t1
BOVATA_01_v07	AUGUSTUS	intron	167199	167238	1	-	.	Parent=BOVATA_000810.v7.1.t1
BOVATA_01_v07	AUGUSTUS	CDS	165824	166370	0.77	-	1	ID=BOVATA_000810.v7.1.t1.cds;Parent=BOVATA_000810.v7.1.t1
BOVATA_01_v07	AUGUSTUS	CDS	166992	167198	0.87	-	1	ID=BOVATA_000810.v7.1.t1.cds;Parent=BOVATA_000810.v7.1.t1
BOVATA_01_v07	AUGUSTUS	CDS	167239	167912	0.64	-	0	ID=BOVATA_000810.v7.1.t1.cds;Parent=BOVATA_000810.v7.1.t1
BOVATA_01_v07	AUGUSTUS	start_codon	167910	167912	.	-	0	Parent=BOVATA_000810.v7.1.t1
BOVATA_01_v07	AUGUSTUS	gene	168007	168962	.	-	.	ID=BOVATA_000820.v7.1;description=hypothetical_protein,_conserved
BOVATA_01_v07	AUGUSTUS	transcript	168007	168962	0.17	-	.	ID=BOVATA_000820.v7.1.t1;Parent=BOVATA_000820.v7.1
BOVATA_01_v07	AUGUSTUS	stop_codon	168007	168009	.	-	0	Parent=BOVATA_000820.v7.1.t1
BOVATA_01_v07	AUGUSTUS	intron	168156	168195	0.96	-	.	Parent=BOVATA_000820.v7.1.t1
BOVATA_01_v07	AUGUSTUS	intron	168235	168276	0.52	-	.	Parent=BOVATA_000820.v7.1.t1
BOVATA_01_v07	AUGUSTUS	intron	168460	168494	1	-	.	Parent=BOVATA_000820.v7.1.t1
BOVATA_01_v07	AUGUSTUS	intron	168582	168621	1	-	.	Parent=BOVATA_000820.v7.1.t1
BOVATA_01_v07	AUGUSTUS	intron	168649	168688	1	-	.	Parent=BOVATA_000820.v7.1.t1
BOVATA_01_v07	AUGUSTUS	CDS	168007	168155	0.94	-	2	ID=BOVATA_000820.v7.1.t1.cds;Parent=BOVATA_000820.v7.1.t1
BOVATA_01_v07	AUGUSTUS	CDS	168196	168234	0.52	-	2	ID=BOVATA_000820.v7.1.t1.cds;Parent=BOVATA_000820.v7.1.t1
BOVATA_01_v07	AUGUSTUS	CDS	168277	168459	0.53	-	2	ID=BOVATA_000820.v7.1.t1.cds;Parent=BOVATA_000820.v7.1.t1
BOVATA_01_v07	AUGUSTUS	CDS	168495	168581	1	-	2	ID=BOVATA_000820.v7.1.t1.cds;Parent=BOVATA_000820.v7.1.t1
BOVATA_01_v07	AUGUSTUS	CDS	168622	168648	1	-	2	ID=BOVATA_000820.v7.1.t1.cds;Parent=BOVATA_000820.v7.1.t1
BOVATA_01_v07	AUGUSTUS	CDS	168689	168962	0.37	-	0	ID=BOVATA_000820.v7.1.t1.cds;Parent=BOVATA_000820.v7.1.t1
BOVATA_01_v07	AUGUSTUS	start_codon	168960	168962	.	-	0	Parent=BOVATA_000820.v7.1.t1
BOVATA_01_v07	AUGUSTUS	gene	170752	173507	.	-	.	ID=BOVATA_000830.v7.1;description=Cell_wall_surface_anchor_family_protein,_putative
BOVATA_01_v07	AUGUSTUS	transcript	170752	173504	0.1	-	.	ID=BOVATA_000830.v7.1.t1;Parent=BOVATA_000830.v7.1
BOVATA_01_v07	AUGUSTUS	stop_codon	170752	170754	.	-	0	Parent=BOVATA_000830.v7.1.t1
BOVATA_01_v07	AUGUSTUS	intron	170854	170893	1	-	.	Parent=BOVATA_000830.v7.1.t1
BOVATA_01_v07	AUGUSTUS	intron	171024	171059	1	-	.	Parent=BOVATA_000830.v7.1.t1
BOVATA_01_v07	AUGUSTUS	intron	171383	171425	1	-	.	Parent=BOVATA_000830.v7.1.t1
BOVATA_01_v07	AUGUSTUS	intron	171509	171545	1	-	.	Parent=BOVATA_000830.v7.1.t1
BOVATA_01_v07	AUGUSTUS	intron	171607	171647	1	-	.	Parent=BOVATA_000830.v7.1.t1
BOVATA_01_v07	AUGUSTUS	intron	171766	171806	1	-	.	Parent=BOVATA_000830.v7.1.t1
BOVATA_01_v07	AUGUSTUS	intron	171880	171919	0.97	-	.	Parent=BOVATA_000830.v7.1.t1
BOVATA_01_v07	AUGUSTUS	intron	172155	172194	1	-	.	Parent=BOVATA_000830.v7.1.t1
BOVATA_01_v07	AUGUSTUS	intron	172358	172394	0.99	-	.	Parent=BOVATA_000830.v7.1.t1
BOVATA_01_v07	AUGUSTUS	intron	172433	172472	0.99	-	.	Parent=BOVATA_000830.v7.1.t1
BOVATA_01_v07	AUGUSTUS	intron	172560	172595	1	-	.	Parent=BOVATA_000830.v7.1.t1
BOVATA_01_v07	AUGUSTUS	intron	172812	172851	1	-	.	Parent=BOVATA_000830.v7.1.t1
BOVATA_01_v07	AUGUSTUS	intron	173002	173036	1	-	.	Parent=BOVATA_000830.v7.1.t1
BOVATA_01_v07	AUGUSTUS	CDS	170752	170853	1	-	0	ID=BOVATA_000830.v7.1.t1.cds;Parent=BOVATA_000830.v7.1.t1
BOVATA_01_v07	AUGUSTUS	CDS	170894	171023	1	-	1	ID=BOVATA_000830.v7.1.t1.cds;Parent=BOVATA_000830.v7.1.t1
BOVATA_01_v07	AUGUSTUS	CDS	171060	171382	1	-	0	ID=BOVATA_000830.v7.1.t1.cds;Parent=BOVATA_000830.v7.1.t1
BOVATA_01_v07	AUGUSTUS	CDS	171426	171508	1	-	2	ID=BOVATA_000830.v7.1.t1.cds;Parent=BOVATA_000830.v7.1.t1
BOVATA_01_v07	AUGUSTUS	CDS	171546	171606	1	-	0	ID=BOVATA_000830.v7.1.t1.cds;Parent=BOVATA_000830.v7.1.t1
BOVATA_01_v07	AUGUSTUS	CDS	171648	171765	1	-	1	ID=BOVATA_000830.v7.1.t1.cds;Parent=BOVATA_000830.v7.1.t1
BOVATA_01_v07	AUGUSTUS	CDS	171807	171879	0.99	-	2	ID=BOVATA_000830.v7.1.t1.cds;Parent=BOVATA_000830.v7.1.t1
BOVATA_01_v07	AUGUSTUS	CDS	171920	172154	0.71	-	0	ID=BOVATA_000830.v7.1.t1.cds;Parent=BOVATA_000830.v7.1.t1
BOVATA_01_v07	AUGUSTUS	CDS	172195	172357	0.99	-	1	ID=BOVATA_000830.v7.1.t1.cds;Parent=BOVATA_000830.v7.1.t1
BOVATA_01_v07	AUGUSTUS	CDS	172395	172432	0.99	-	0	ID=BOVATA_000830.v7.1.t1.cds;Parent=BOVATA_000830.v7.1.t1
BOVATA_01_v07	AUGUSTUS	CDS	172473	172559	1	-	0	ID=BOVATA_000830.v7.1.t1.cds;Parent=BOVATA_000830.v7.1.t1
BOVATA_01_v07	AUGUSTUS	CDS	172596	172811	1	-	0	ID=BOVATA_000830.v7.1.t1.cds;Parent=BOVATA_000830.v7.1.t1
BOVATA_01_v07	AUGUSTUS	CDS	172852	173001	1	-	0	ID=BOVATA_000830.v7.1.t1.cds;Parent=BOVATA_000830.v7.1.t1
BOVATA_01_v07	AUGUSTUS	CDS	173037	173504	0.13	-	0	ID=BOVATA_000830.v7.1.t1.cds;Parent=BOVATA_000830.v7.1.t1
BOVATA_01_v07	AUGUSTUS	start_codon	173502	173504	.	-	0	Parent=BOVATA_000830.v7.1.t1
BOVATA_01_v07	AUGUSTUS	gene	173590	174865	.	-	.	ID=BOVATA_000840.v7.1;description=RNA_recognition_motif-containing_protein
BOVATA_01_v07	AUGUSTUS	transcript	173590	174805	0.66	-	.	ID=BOVATA_000840.v7.1.t1;Parent=BOVATA_000840.v7.1
BOVATA_01_v07	AUGUSTUS	stop_codon	173590	173592	.	-	0	Parent=BOVATA_000840.v7.1.t1
BOVATA_01_v07	AUGUSTUS	intron	173773	173809	1	-	.	Parent=BOVATA_000840.v7.1.t1
BOVATA_01_v07	AUGUSTUS	intron	173888	173924	0.99	-	.	Parent=BOVATA_000840.v7.1.t1
BOVATA_01_v07	AUGUSTUS	intron	173966	174000	1	-	.	Parent=BOVATA_000840.v7.1.t1
BOVATA_01_v07	AUGUSTUS	intron	174412	174450	0.98	-	.	Parent=BOVATA_000840.v7.1.t1
BOVATA_01_v07	AUGUSTUS	CDS	173590	173772	1	-	0	ID=BOVATA_000840.v7.1.t1.cds;Parent=BOVATA_000840.v7.1.t1
BOVATA_01_v07	AUGUSTUS	CDS	173810	173887	1	-	0	ID=BOVATA_000840.v7.1.t1.cds;Parent=BOVATA_000840.v7.1.t1
BOVATA_01_v07	AUGUSTUS	CDS	173925	173965	0.99	-	2	ID=BOVATA_000840.v7.1.t1.cds;Parent=BOVATA_000840.v7.1.t1
BOVATA_01_v07	AUGUSTUS	CDS	174001	174411	0.98	-	2	ID=BOVATA_000840.v7.1.t1.cds;Parent=BOVATA_000840.v7.1.t1
BOVATA_01_v07	AUGUSTUS	CDS	174451	174805	0.67	-	0	ID=BOVATA_000840.v7.1.t1.cds;Parent=BOVATA_000840.v7.1.t1
BOVATA_01_v07	AUGUSTUS	start_codon	174803	174805	.	-	0	Parent=BOVATA_000840.v7.1.t1
BOVATA_01_v07	AUGUSTUS	gene	174893	176311	.	-	.	ID=BOVATA_000850.v7.1;description=23S_rRNA_methyltransferase
BOVATA_01_v07	AUGUSTUS	transcript	174893	176311	0.57	-	.	ID=BOVATA_000850.v7.1.t1;Parent=BOVATA_000850.v7.1
BOVATA_01_v07	AUGUSTUS	stop_codon	174893	174895	.	-	0	Parent=BOVATA_000850.v7.1.t1
BOVATA_01_v07	AUGUSTUS	CDS	174893	176311	0.57	-	0	ID=BOVATA_000850.v7.1.t1.cds;Parent=BOVATA_000850.v7.1.t1
BOVATA_01_v07	AUGUSTUS	start_codon	176309	176311	.	-	0	Parent=BOVATA_000850.v7.1.t1
BOVATA_01_v07	AUGUSTUS	gene	176902	177310	1	+	.	ID=BOVATA_000860.v7.1;description=40S_ribosomal_protein
BOVATA_01_v07	AUGUSTUS	transcript	176917	177310	0.09	+	.	ID=BOVATA_000860.v7.1.t1;Parent=BOVATA_000860.v7.1
BOVATA_01_v07	AUGUSTUS	start_codon	176917	176919	.	+	0	Parent=BOVATA_000860.v7.1.t1
BOVATA_01_v07	AUGUSTUS	intron	176978	177041	1	+	.	Parent=BOVATA_000860.v7.1.t1
BOVATA_01_v07	AUGUSTUS	CDS	176917	176977	0.09	+	0	ID=BOVATA_000860.v7.1.t1.cds;Parent=BOVATA_000860.v7.1.t1
BOVATA_01_v07	AUGUSTUS	CDS	177042	177310	1	+	2	ID=BOVATA_000860.v7.1.t1.cds;Parent=BOVATA_000860.v7.1.t1
BOVATA_01_v07	AUGUSTUS	stop_codon	177308	177310	.	+	0	Parent=BOVATA_000860.v7.1.t1
BOVATA_01_v07	AUGUSTUS	gene	177948	182663	.	-	.	ID=BOVATA_000870.v7.1;description=Ribosome-binding_protein_1
BOVATA_01_v07	AUGUSTUS	transcript	177948	182663	0.92	-	.	ID=BOVATA_000870.v7.1.t1;Parent=BOVATA_000870.v7.1
BOVATA_01_v07	AUGUSTUS	stop_codon	177948	177950	.	-	0	Parent=BOVATA_000870.v7.1.t1
BOVATA_01_v07	AUGUSTUS	CDS	177948	182663	0.92	-	0	ID=BOVATA_000870.v7.1.t1.cds;Parent=BOVATA_000870.v7.1.t1
BOVATA_01_v07	AUGUSTUS	start_codon	182661	182663	.	-	0	Parent=BOVATA_000870.v7.1.t1
BOVATA_01_v07	AUGUSTUS	gene	183193	191163	.	-	.	ID=BOVATA_000880.v7.1;description=hypothetical_protein,_conserved
BOVATA_01_v07	AUGUSTUS	transcript	183193	191163	0.92	-	.	ID=BOVATA_000880.v7.1.t1;Parent=BOVATA_000880.v7.1
BOVATA_01_v07	AUGUSTUS	stop_codon	183193	183195	.	-	0	Parent=BOVATA_000880.v7.1.t1
BOVATA_01_v07	AUGUSTUS	intron	185129	185173	0.92	-	.	Parent=BOVATA_000880.v7.1.t1
BOVATA_01_v07	AUGUSTUS	CDS	183193	185128	0.92	-	1	ID=BOVATA_000880.v7.1.t1.cds;Parent=BOVATA_000880.v7.1.t1
BOVATA_01_v07	AUGUSTUS	CDS	185174	191163	0.93	-	0	ID=BOVATA_000880.v7.1.t1.cds;Parent=BOVATA_000880.v7.1.t1
BOVATA_01_v07	AUGUSTUS	start_codon	191161	191163	.	-	0	Parent=BOVATA_000880.v7.1.t1
BOVATA_01_v07	AUGUSTUS	gene	184489	184758	0.81	+	.	ID=BOVATA_000890.v7.1;description=MHCK_EF2_kinase_domain_family_protein,_putative
BOVATA_01_v07	AUGUSTUS	transcript	184489	184758	0.81	+	.	ID=BOVATA_000890.v7.1.t1;Parent=BOVATA_000890.v7.1
BOVATA_01_v07	AUGUSTUS	start_codon	184489	184491	.	+	0	Parent=BOVATA_000890.v7.1.t1
BOVATA_01_v07	AUGUSTUS	CDS	184489	184758	0.81	+	0	ID=BOVATA_000890.v7.1.t1.cds;Parent=BOVATA_000890.v7.1.t1
BOVATA_01_v07	AUGUSTUS	stop_codon	184756	184758	.	+	0	Parent=BOVATA_000890.v7.1.t1
BOVATA_01_v07	AUGUSTUS	gene	185704	186192	0.52	+	.	ID=BOVATA_000900.v7.1;description=UDP-N-acetylglucosamine_1-carboxyvinyltransferase,_putative
BOVATA_01_v07	AUGUSTUS	transcript	185704	186192	0.52	+	.	ID=BOVATA_000900.v7.1.t1;Parent=BOVATA_000900.v7.1
BOVATA_01_v07	AUGUSTUS	start_codon	185704	185706	.	+	0	Parent=BOVATA_000900.v7.1.t1
BOVATA_01_v07	AUGUSTUS	CDS	185704	186192	0.52	+	0	ID=BOVATA_000900.v7.1.t1.cds;Parent=BOVATA_000900.v7.1.t1
BOVATA_01_v07	AUGUSTUS	stop_codon	186190	186192	.	+	0	Parent=BOVATA_000900.v7.1.t1
BOVATA_01_v07	AUGUSTUS	gene	192083	197970	.	-	.	ID=BOVATA_000910.v7.1;description=Spectrin_repeat_superfamily_Extracellular_matrix-binding_protein,_putative
BOVATA_01_v07	AUGUSTUS	transcript	192083	197970	0.52	-	.	ID=BOVATA_000910.v7.1.t1;Parent=BOVATA_000910.v7.1
BOVATA_01_v07	AUGUSTUS	stop_codon	192083	192085	.	-	0	Parent=BOVATA_000910.v7.1.t1
BOVATA_01_v07	AUGUSTUS	intron	192330	192520	0.53	-	.	Parent=BOVATA_000910.v7.1.t1
BOVATA_01_v07	AUGUSTUS	CDS	192083	192329	0.53	-	1	ID=BOVATA_000910.v7.1.t1.cds;Parent=BOVATA_000910.v7.1.t1
BOVATA_01_v07	AUGUSTUS	CDS	192521	197970	0.57	-	0	ID=BOVATA_000910.v7.1.t1.cds;Parent=BOVATA_000910.v7.1.t1
BOVATA_01_v07	AUGUSTUS	start_codon	197968	197970	.	-	0	Parent=BOVATA_000910.v7.1.t1
BOVATA_01_v07	AUGUSTUS	gene	201325	202965	.	-	.	ID=BOVATA_000920.v7.1;description=RNA-binding_protein_Nova-1_isoform_X2
BOVATA_01_v07	AUGUSTUS	transcript	201325	202965	0.62	-	.	ID=BOVATA_000920.v7.1.t1;Parent=BOVATA_000920.v7.1
BOVATA_01_v07	AUGUSTUS	stop_codon	201325	201327	.	-	0	Parent=BOVATA_000920.v7.1.t1
BOVATA_01_v07	AUGUSTUS	CDS	201325	202965	0.62	-	0	ID=BOVATA_000920.v7.1.t1.cds;Parent=BOVATA_000920.v7.1.t1
BOVATA_01_v07	AUGUSTUS	start_codon	202963	202965	.	-	0	Parent=BOVATA_000920.v7.1.t1
BOVATA_01_v07	AUGUSTUS	gene	204246	205424	.	-	.	ID=BOVATA_000930.v7.1;description=adenine_phosphoribosyltransferase,_putative
BOVATA_01_v07	AUGUSTUS	transcript	204246	205415	0.62	-	.	ID=BOVATA_000930.v7.1.t1;Parent=BOVATA_000930.v7.1
BOVATA_01_v07	AUGUSTUS	stop_codon	204246	204248	.	-	0	Parent=BOVATA_000930.v7.1.t1
BOVATA_01_v07	AUGUSTUS	intron	204515	204549	1	-	.	Parent=BOVATA_000930.v7.1.t1
BOVATA_01_v07	AUGUSTUS	intron	204693	204729	1	-	.	Parent=BOVATA_000930.v7.1.t1
BOVATA_01_v07	AUGUSTUS	intron	205061	205099	1	-	.	Parent=BOVATA_000930.v7.1.t1
BOVATA_01_v07	AUGUSTUS	CDS	204246	204514	1	-	2	ID=BOVATA_000930.v7.1.t1.cds;Parent=BOVATA_000930.v7.1.t1
BOVATA_01_v07	AUGUSTUS	CDS	204550	204692	1	-	1	ID=BOVATA_000930.v7.1.t1.cds;Parent=BOVATA_000930.v7.1.t1
BOVATA_01_v07	AUGUSTUS	CDS	204730	205060	1	-	2	ID=BOVATA_000930.v7.1.t1.cds;Parent=BOVATA_000930.v7.1.t1
BOVATA_01_v07	AUGUSTUS	CDS	205100	205415	0.62	-	0	ID=BOVATA_000930.v7.1.t1.cds;Parent=BOVATA_000930.v7.1.t1
BOVATA_01_v07	AUGUSTUS	start_codon	205413	205415	.	-	0	Parent=BOVATA_000930.v7.1.t1
BOVATA_01_v07	AUGUSTUS	gene	205533	206267	.	-	.	ID=BOVATA_000940.v7.1;description=Outer_dense_fiber_2
BOVATA_01_v07	AUGUSTUS	transcript	205533	206267	1	-	.	ID=BOVATA_000940.v7.1.t1;Parent=BOVATA_000940.v7.1
BOVATA_01_v07	AUGUSTUS	stop_codon	205533	205535	.	-	0	Parent=BOVATA_000940.v7.1.t1
BOVATA_01_v07	AUGUSTUS	CDS	205533	206267	1	-	0	ID=BOVATA_000940.v7.1.t1.cds;Parent=BOVATA_000940.v7.1.t1
BOVATA_01_v07	AUGUSTUS	start_codon	206265	206267	.	-	0	Parent=BOVATA_000940.v7.1.t1
BOVATA_01_v07	AUGUSTUS	gene	206473	207379	0.93	+	.	ID=BOVATA_000950.v7.1;description=ATP_synthase_subunit_C_domain_containing_protein
BOVATA_01_v07	AUGUSTUS	transcript	206473	207379	0.49	+	.	ID=BOVATA_000950.v7.1.t1;Parent=BOVATA_000950.v7.1
BOVATA_01_v07	AUGUSTUS	start_codon	206473	206475	.	+	0	Parent=BOVATA_000950.v7.1.t1
BOVATA_01_v07	AUGUSTUS	intron	206577	206836	1	+	.	Parent=BOVATA_000950.v7.1.t1
BOVATA_01_v07	AUGUSTUS	intron	207122	207297	1	+	.	Parent=BOVATA_000950.v7.1.t1
BOVATA_01_v07	AUGUSTUS	CDS	206473	206576	0.51	+	0	ID=BOVATA_000950.v7.1.t1.cds;Parent=BOVATA_000950.v7.1.t1
BOVATA_01_v07	AUGUSTUS	CDS	206837	207121	1	+	1	ID=BOVATA_000950.v7.1.t1.cds;Parent=BOVATA_000950.v7.1.t1
BOVATA_01_v07	AUGUSTUS	CDS	207298	207379	0.93	+	1	ID=BOVATA_000950.v7.1.t1.cds;Parent=BOVATA_000950.v7.1.t1
BOVATA_01_v07	AUGUSTUS	stop_codon	207377	207379	.	+	0	Parent=BOVATA_000950.v7.1.t1
BOVATA_01_v07	AUGUSTUS	gene	207486	210842	0.92	+	.	ID=BOVATA_000960.v7.1;description=et-dependent_rRNA_methyltransferase_SPB1
BOVATA_01_v07	AUGUSTUS	transcript	207486	210365	0.72	+	.	ID=BOVATA_000960.v7.1.t1;Parent=BOVATA_000960.v7.1
BOVATA_01_v07	AUGUSTUS	start_codon	207486	207488	.	+	0	Parent=BOVATA_000960.v7.1.t1
BOVATA_01_v07	AUGUSTUS	intron	207623	207678	1	+	.	Parent=BOVATA_000960.v7.1.t1
BOVATA_01_v07	AUGUSTUS	intron	207863	207897	1	+	.	Parent=BOVATA_000960.v7.1.t1
BOVATA_01_v07	AUGUSTUS	intron	208056	208093	1	+	.	Parent=BOVATA_000960.v7.1.t1
BOVATA_01_v07	AUGUSTUS	CDS	207486	207622	0.93	+	0	ID=BOVATA_000960.v7.1.t1.cds;Parent=BOVATA_000960.v7.1.t1
BOVATA_01_v07	AUGUSTUS	CDS	207679	207862	1	+	1	ID=BOVATA_000960.v7.1.t1.cds;Parent=BOVATA_000960.v7.1.t1
BOVATA_01_v07	AUGUSTUS	CDS	207898	208055	1	+	0	ID=BOVATA_000960.v7.1.t1.cds;Parent=BOVATA_000960.v7.1.t1
BOVATA_01_v07	AUGUSTUS	CDS	208094	210365	0.78	+	1	ID=BOVATA_000960.v7.1.t1.cds;Parent=BOVATA_000960.v7.1.t1
BOVATA_01_v07	AUGUSTUS	stop_codon	210363	210365	.	+	0	Parent=BOVATA_000960.v7.1.t1
BOVATA_01_v07	AUGUSTUS	gene	211826	212780	.	-	.	ID=BOVATA_000970.v7.1;description=proteasome_subunit_alpha_type_protein
BOVATA_01_v07	AUGUSTUS	transcript	211826	212780	0.25	-	.	ID=BOVATA_000970.v7.1.t1;Parent=BOVATA_000970.v7.1
BOVATA_01_v07	AUGUSTUS	stop_codon	211826	211828	.	-	0	Parent=BOVATA_000970.v7.1.t1
BOVATA_01_v07	AUGUSTUS	intron	212039	212072	1	-	.	Parent=BOVATA_000970.v7.1.t1
BOVATA_01_v07	AUGUSTUS	intron	212223	212263	0.59	-	.	Parent=BOVATA_000970.v7.1.t1
BOVATA_01_v07	AUGUSTUS	intron	212354	212390	0.6	-	.	Parent=BOVATA_000970.v7.1.t1
BOVATA_01_v07	AUGUSTUS	intron	212479	212517	1	-	.	Parent=BOVATA_000970.v7.1.t1
BOVATA_01_v07	AUGUSTUS	CDS	211826	212038	1	-	0	ID=BOVATA_000970.v7.1.t1.cds;Parent=BOVATA_000970.v7.1.t1
BOVATA_01_v07	AUGUSTUS	CDS	212073	212222	0.69	-	0	ID=BOVATA_000970.v7.1.t1.cds;Parent=BOVATA_000970.v7.1.t1
BOVATA_01_v07	AUGUSTUS	CDS	212264	212353	0.59	-	0	ID=BOVATA_000970.v7.1.t1.cds;Parent=BOVATA_000970.v7.1.t1
BOVATA_01_v07	AUGUSTUS	CDS	212391	212478	0.69	-	1	ID=BOVATA_000970.v7.1.t1.cds;Parent=BOVATA_000970.v7.1.t1
BOVATA_01_v07	AUGUSTUS	CDS	212518	212780	0.43	-	0	ID=BOVATA_000970.v7.1.t1.cds;Parent=BOVATA_000970.v7.1.t1
BOVATA_01_v07	AUGUSTUS	start_codon	212778	212780	.	-	0	Parent=BOVATA_000970.v7.1.t1
BOVATA_01_v07	AUGUSTUS	gene	212963	213736	1	+	.	ID=BOVATA_000980.v7.1;description=proteasome_subunit_alpha_type_protein
BOVATA_01_v07	AUGUSTUS	transcript	212963	213736	1	+	.	ID=BOVATA_000980.v7.1.t1;Parent=BOVATA_000980.v7.1
BOVATA_01_v07	AUGUSTUS	start_codon	212963	212965	.	+	0	Parent=BOVATA_000980.v7.1.t1
BOVATA_01_v07	AUGUSTUS	CDS	212963	213736	1	+	0	ID=BOVATA_000980.v7.1.t1.cds;Parent=BOVATA_000980.v7.1.t1
BOVATA_01_v07	AUGUSTUS	stop_codon	213734	213736	.	+	0	Parent=BOVATA_000980.v7.1.t1
BOVATA_01_v07	AUGUSTUS	gene	214676	215437	.	-	.	ID=BOVATA_000990.v7.1;description=hypothetical_protein,_conserved
BOVATA_01_v07	AUGUSTUS	transcript	214676	215437	1	-	.	ID=BOVATA_000990.v7.1.t1;Parent=BOVATA_000990.v7.1
BOVATA_01_v07	AUGUSTUS	stop_codon	214676	214678	.	-	0	Parent=BOVATA_000990.v7.1.t1
BOVATA_01_v07	AUGUSTUS	CDS	214676	215437	1	-	0	ID=BOVATA_000990.v7.1.t1.cds;Parent=BOVATA_000990.v7.1.t1
BOVATA_01_v07	AUGUSTUS	start_codon	215435	215437	.	-	0	Parent=BOVATA_000990.v7.1.t1
BOVATA_01_v07	AUGUSTUS	gene	216214	218001	1	+	.	ID=BOVATA_001000.v7.1;description=Extracellular_matrix-binding_ebh,_putative
BOVATA_01_v07	AUGUSTUS	transcript	216214	218001	1	+	.	ID=BOVATA_001000.v7.1.t1;Parent=BOVATA_001000.v7.1
BOVATA_01_v07	AUGUSTUS	start_codon	216214	216216	.	+	0	Parent=BOVATA_001000.v7.1.t1
BOVATA_01_v07	AUGUSTUS	CDS	216214	218001	1	+	0	ID=BOVATA_001000.v7.1.t1.cds;Parent=BOVATA_001000.v7.1.t1
BOVATA_01_v07	AUGUSTUS	stop_codon	217999	218001	.	+	0	Parent=BOVATA_001000.v7.1.t1
BOVATA_01_v07	AUGUSTUS	gene	218300	219013	0.95	+	.	ID=BOVATA_001010.v7.1;description=hypothetical_protein,_conserved
BOVATA_01_v07	AUGUSTUS	transcript	218300	219013	0.95	+	.	ID=BOVATA_001010.v7.1.t1;Parent=BOVATA_001010.v7.1
BOVATA_01_v07	AUGUSTUS	start_codon	218300	218302	.	+	0	Parent=BOVATA_001010.v7.1.t1
BOVATA_01_v07	AUGUSTUS	CDS	218300	219013	0.95	+	0	ID=BOVATA_001010.v7.1.t1.cds;Parent=BOVATA_001010.v7.1.t1
BOVATA_01_v07	AUGUSTUS	stop_codon	219011	219013	.	+	0	Parent=BOVATA_001010.v7.1.t1
BOVATA_01_v07	AUGUSTUS	gene	218721	227877	.	-	.	ID=BOVATA_001020.v7.1;description=ribosome_binding_protein
BOVATA_01_v07	AUGUSTUS	transcript	218721	227799	0.27	-	.	ID=BOVATA_001020.v7.1.t1;Parent=BOVATA_001020.v7.1
BOVATA_01_v07	AUGUSTUS	stop_codon	218721	218723	.	-	0	Parent=BOVATA_001020.v7.1.t1
BOVATA_01_v07	AUGUSTUS	intron	222321	222699	0.57	-	.	Parent=BOVATA_001020.v7.1.t1
BOVATA_01_v07	AUGUSTUS	CDS	218721	222320	0.55	-	0	ID=BOVATA_001020.v7.1.t1.cds;Parent=BOVATA_001020.v7.1.t1
BOVATA_01_v07	AUGUSTUS	CDS	222700	227799	0.51	-	0	ID=BOVATA_001020.v7.1.t1.cds;Parent=BOVATA_001020.v7.1.t1
BOVATA_01_v07	AUGUSTUS	start_codon	227797	227799	.	-	0	Parent=BOVATA_001020.v7.1.t1
BOVATA_01_v07	AUGUSTUS	gene	229509	232346	.	-	.	ID=BOVATA_001030.v7.1;description=hypothetical_protein,_conserved
BOVATA_01_v07	AUGUSTUS	transcript	229509	232346	0.29	-	.	ID=BOVATA_001030.v7.1.t1;Parent=BOVATA_001030.v7.1
BOVATA_01_v07	AUGUSTUS	stop_codon	229509	229511	.	-	0	Parent=BOVATA_001030.v7.1.t1
BOVATA_01_v07	AUGUSTUS	CDS	229509	232346	0.29	-	0	ID=BOVATA_001030.v7.1.t1.cds;Parent=BOVATA_001030.v7.1.t1
BOVATA_01_v07	AUGUSTUS	start_codon	232344	232346	.	-	0	Parent=BOVATA_001030.v7.1.t1
BOVATA_01_v07	AUGUSTUS	gene	234297	237333	0.98	+	.	ID=BOVATA_001040.v7.1;description=alpha_beta_fold_hydrolase,_putative
BOVATA_01_v07	AUGUSTUS	transcript	234396	237333	0.17	+	.	ID=BOVATA_001040.v7.1.t1;Parent=BOVATA_001040.v7.1
BOVATA_01_v07	AUGUSTUS	start_codon	234396	234398	.	+	0	Parent=BOVATA_001040.v7.1.t1
BOVATA_01_v07	AUGUSTUS	intron	237214	237253	1	+	.	Parent=BOVATA_001040.v7.1.t1
BOVATA_01_v07	AUGUSTUS	CDS	234396	237213	0.17	+	0	ID=BOVATA_001040.v7.1.t1.cds;Parent=BOVATA_001040.v7.1.t1
BOVATA_01_v07	AUGUSTUS	CDS	237254	237333	1	+	2	ID=BOVATA_001040.v7.1.t1.cds;Parent=BOVATA_001040.v7.1.t1
BOVATA_01_v07	AUGUSTUS	stop_codon	237331	237333	.	+	0	Parent=BOVATA_001040.v7.1.t1
BOVATA_01_v07	AUGUSTUS	gene	237933	240229	.	-	.	ID=BOVATA_001050.v7.1;description=transcription_initiation_factor_TFIIH_subunit_3
BOVATA_01_v07	AUGUSTUS	transcript	237933	240229	0.3	-	.	ID=BOVATA_001050.v7.1.t1;Parent=BOVATA_001050.v7.1
BOVATA_01_v07	AUGUSTUS	stop_codon	237933	237935	.	-	0	Parent=BOVATA_001050.v7.1.t1
BOVATA_01_v07	AUGUSTUS	intron	238566	238610	0.98	-	.	Parent=BOVATA_001050.v7.1.t1
BOVATA_01_v07	AUGUSTUS	intron	238723	238866	0.59	-	.	Parent=BOVATA_001050.v7.1.t1
BOVATA_01_v07	AUGUSTUS	intron	239097	239543	0.4	-	.	Parent=BOVATA_001050.v7.1.t1
BOVATA_01_v07	AUGUSTUS	intron	239675	239711	0.94	-	.	Parent=BOVATA_001050.v7.1.t1
BOVATA_01_v07	AUGUSTUS	intron	239903	239939	0.98	-	.	Parent=BOVATA_001050.v7.1.t1
BOVATA_01_v07	AUGUSTUS	CDS	237933	238565	0.95	-	0	ID=BOVATA_001050.v7.1.t1.cds;Parent=BOVATA_001050.v7.1.t1
BOVATA_01_v07	AUGUSTUS	CDS	238611	238722	0.73	-	1	ID=BOVATA_001050.v7.1.t1.cds;Parent=BOVATA_001050.v7.1.t1
BOVATA_01_v07	AUGUSTUS	CDS	238867	239096	0.44	-	0	ID=BOVATA_001050.v7.1.t1.cds;Parent=BOVATA_001050.v7.1.t1
BOVATA_01_v07	AUGUSTUS	CDS	239544	239674	0.87	-	2	ID=BOVATA_001050.v7.1.t1.cds;Parent=BOVATA_001050.v7.1.t1
BOVATA_01_v07	AUGUSTUS	CDS	239712	239902	0.97	-	1	ID=BOVATA_001050.v7.1.t1.cds;Parent=BOVATA_001050.v7.1.t1
BOVATA_01_v07	AUGUSTUS	CDS	239940	240229	0.97	-	0	ID=BOVATA_001050.v7.1.t1.cds;Parent=BOVATA_001050.v7.1.t1
BOVATA_01_v07	AUGUSTUS	start_codon	240227	240229	.	-	0	Parent=BOVATA_001050.v7.1.t1
BOVATA_01_v07	AUGUSTUS	gene	238065	238736	0.48	+	.	ID=BOVATA_001060.v7.1;description=ER_lumen_retaining_receptor
BOVATA_01_v07	AUGUSTUS	transcript	238065	238736	0.48	+	.	ID=BOVATA_001060.v7.1.t1;Parent=BOVATA_001060.v7.1
BOVATA_01_v07	AUGUSTUS	start_codon	238065	238067	.	+	0	Parent=BOVATA_001060.v7.1.t1
BOVATA_01_v07	AUGUSTUS	CDS	238065	238736	0.48	+	0	ID=BOVATA_001060.v7.1.t1.cds;Parent=BOVATA_001060.v7.1.t1
BOVATA_01_v07	AUGUSTUS	stop_codon	238734	238736	.	+	0	Parent=BOVATA_001060.v7.1.t1
BOVATA_01_v07	AUGUSTUS	gene	240312	243209	.	-	.	ID=BOVATA_001070.v7.1;description=Suppressor_of_abi3-5_isoform_2
BOVATA_01_v07	AUGUSTUS	transcript	240312	243209	0.73	-	.	ID=BOVATA_001070.v7.1.t1;Parent=BOVATA_001070.v7.1
BOVATA_01_v07	AUGUSTUS	stop_codon	240312	240314	.	-	0	Parent=BOVATA_001070.v7.1.t1
BOVATA_01_v07	AUGUSTUS	CDS	240312	243209	0.73	-	0	ID=BOVATA_001070.v7.1.t1.cds;Parent=BOVATA_001070.v7.1.t1
BOVATA_01_v07	AUGUSTUS	start_codon	243207	243209	.	-	0	Parent=BOVATA_001070.v7.1.t1
BOVATA_01_v07	AUGUSTUS	gene	243631	245546	0.98	+	.	ID=BOVATA_001080.v7.1;description=DEAD_DEAH_box_ATP-dependent_RNA_helicase
BOVATA_01_v07	AUGUSTUS	transcript	243631	245546	0.98	+	.	ID=BOVATA_001080.v7.1.t1;Parent=BOVATA_001080.v7.1
BOVATA_01_v07	AUGUSTUS	start_codon	243631	243633	.	+	0	Parent=BOVATA_001080.v7.1.t1
BOVATA_01_v07	AUGUSTUS	intron	243884	244127	1	+	.	Parent=BOVATA_001080.v7.1.t1
BOVATA_01_v07	AUGUSTUS	intron	244610	244644	1	+	.	Parent=BOVATA_001080.v7.1.t1
BOVATA_01_v07	AUGUSTUS	intron	244906	245030	1	+	.	Parent=BOVATA_001080.v7.1.t1
BOVATA_01_v07	AUGUSTUS	CDS	243631	243883	1	+	0	ID=BOVATA_001080.v7.1.t1.cds;Parent=BOVATA_001080.v7.1.t1
BOVATA_01_v07	AUGUSTUS	CDS	244128	244609	1	+	2	ID=BOVATA_001080.v7.1.t1.cds;Parent=BOVATA_001080.v7.1.t1
BOVATA_01_v07	AUGUSTUS	CDS	244645	244905	1	+	0	ID=BOVATA_001080.v7.1.t1.cds;Parent=BOVATA_001080.v7.1.t1
BOVATA_01_v07	AUGUSTUS	CDS	245031	245546	0.98	+	0	ID=BOVATA_001080.v7.1.t1.cds;Parent=BOVATA_001080.v7.1.t1
BOVATA_01_v07	AUGUSTUS	stop_codon	245544	245546	.	+	0	Parent=BOVATA_001080.v7.1.t1
BOVATA_01_v07	AUGUSTUS	gene	245562	247159	.	-	.	ID=BOVATA_001090.v7.1;description=histone_kinase
BOVATA_01_v07	AUGUSTUS	transcript	245562	246860	0.11	-	.	ID=BOVATA_001090.v7.1.t1;Parent=BOVATA_001090.v7.1
BOVATA_01_v07	AUGUSTUS	stop_codon	245562	245564	.	-	0	Parent=BOVATA_001090.v7.1.t1
BOVATA_01_v07	AUGUSTUS	intron	245817	245855	0.7	-	.	Parent=BOVATA_001090.v7.1.t1
BOVATA_01_v07	AUGUSTUS	intron	246046	246157	0.26	-	.	Parent=BOVATA_001090.v7.1.t1
BOVATA_01_v07	AUGUSTUS	intron	246452	246486	0.66	-	.	Parent=BOVATA_001090.v7.1.t1
BOVATA_01_v07	AUGUSTUS	intron	246579	246613	0.69	-	.	Parent=BOVATA_001090.v7.1.t1
BOVATA_01_v07	AUGUSTUS	intron	246724	246769	0.68	-	.	Parent=BOVATA_001090.v7.1.t1
BOVATA_01_v07	AUGUSTUS	CDS	245562	245816	0.7	-	0	ID=BOVATA_001090.v7.1.t1.cds;Parent=BOVATA_001090.v7.1.t1
BOVATA_01_v07	AUGUSTUS	CDS	245856	246045	0.31	-	1	ID=BOVATA_001090.v7.1.t1.cds;Parent=BOVATA_001090.v7.1.t1
BOVATA_01_v07	AUGUSTUS	CDS	246158	246451	0.62	-	1	ID=BOVATA_001090.v7.1.t1.cds;Parent=BOVATA_001090.v7.1.t1
BOVATA_01_v07	AUGUSTUS	CDS	246487	246578	0.69	-	0	ID=BOVATA_001090.v7.1.t1.cds;Parent=BOVATA_001090.v7.1.t1
BOVATA_01_v07	AUGUSTUS	CDS	246614	246723	0.69	-	2	ID=BOVATA_001090.v7.1.t1.cds;Parent=BOVATA_001090.v7.1.t1
BOVATA_01_v07	AUGUSTUS	CDS	246770	246860	0.33	-	0	ID=BOVATA_001090.v7.1.t1.cds;Parent=BOVATA_001090.v7.1.t1
BOVATA_01_v07	AUGUSTUS	start_codon	246858	246860	.	-	0	Parent=BOVATA_001090.v7.1.t1
BOVATA_01_v07	AUGUSTUS	gene	247314	248077	1	+	.	ID=BOVATA_001100.v7.1;description=hypothetical_protein,_conserved
BOVATA_01_v07	AUGUSTUS	transcript	247314	248077	0.3	+	.	ID=BOVATA_001100.v7.1.t1;Parent=BOVATA_001100.v7.1
BOVATA_01_v07	AUGUSTUS	start_codon	247314	247316	.	+	0	Parent=BOVATA_001100.v7.1.t1
BOVATA_01_v07	AUGUSTUS	intron	247909	247949	1	+	.	Parent=BOVATA_001100.v7.1.t1
BOVATA_01_v07	AUGUSTUS	CDS	247314	247908	0.3	+	0	ID=BOVATA_001100.v7.1.t1.cds;Parent=BOVATA_001100.v7.1.t1
BOVATA_01_v07	AUGUSTUS	CDS	247950	248077	1	+	2	ID=BOVATA_001100.v7.1.t1.cds;Parent=BOVATA_001100.v7.1.t1
BOVATA_01_v07	AUGUSTUS	stop_codon	248075	248077	.	+	0	Parent=BOVATA_001100.v7.1.t1
BOVATA_01_v07	AUGUSTUS	gene	248311	249358	.	-	.	ID=BOVATA_001110.v7.1;description=cpw-wpc_domain-containing_protein,_putative
BOVATA_01_v07	AUGUSTUS	transcript	248547	249358	0.23	-	.	ID=BOVATA_001110.v7.1.t1;Parent=BOVATA_001110.v7.1
BOVATA_01_v07	AUGUSTUS	stop_codon	248547	248549	.	-	0	Parent=BOVATA_001110.v7.1.t1
BOVATA_01_v07	AUGUSTUS	intron	248885	248925	0.99	-	.	Parent=BOVATA_001110.v7.1.t1
BOVATA_01_v07	AUGUSTUS	intron	248987	249032	0.95	-	.	Parent=BOVATA_001110.v7.1.t1
BOVATA_01_v07	AUGUSTUS	intron	249078	249114	0.73	-	.	Parent=BOVATA_001110.v7.1.t1
BOVATA_01_v07	AUGUSTUS	intron	249209	249251	0.79	-	.	Parent=BOVATA_001110.v7.1.t1
BOVATA_01_v07	AUGUSTUS	CDS	248547	248884	0.57	-	2	ID=BOVATA_001110.v7.1.t1.cds;Parent=BOVATA_001110.v7.1.t1
BOVATA_01_v07	AUGUSTUS	CDS	248926	248986	1	-	0	ID=BOVATA_001110.v7.1.t1.cds;Parent=BOVATA_001110.v7.1.t1
BOVATA_01_v07	AUGUSTUS	CDS	249033	249077	0.73	-	0	ID=BOVATA_001110.v7.1.t1.cds;Parent=BOVATA_001110.v7.1.t1
BOVATA_01_v07	AUGUSTUS	CDS	249115	249208	1	-	1	ID=BOVATA_001110.v7.1.t1.cds;Parent=BOVATA_001110.v7.1.t1
BOVATA_01_v07	AUGUSTUS	CDS	249252	249358	0.69	-	0	ID=BOVATA_001110.v7.1.t1.cds;Parent=BOVATA_001110.v7.1.t1
BOVATA_01_v07	AUGUSTUS	start_codon	249356	249358	.	-	0	Parent=BOVATA_001110.v7.1.t1
BOVATA_01_v07	AUGUSTUS	gene	249372	250182	0.9	+	.	ID=BOVATA_001120.v7.1;description=secreted_ookinete_protein,_putative
BOVATA_01_v07	AUGUSTUS	transcript	249483	250182	0.34	+	.	ID=BOVATA_001120.v7.1.t1;Parent=BOVATA_001120.v7.1
BOVATA_01_v07	AUGUSTUS	start_codon	249483	249485	.	+	0	Parent=BOVATA_001120.v7.1.t1
BOVATA_01_v07	AUGUSTUS	intron	249588	249699	1	+	.	Parent=BOVATA_001120.v7.1.t1
BOVATA_01_v07	AUGUSTUS	intron	249763	249797	0.96	+	.	Parent=BOVATA_001120.v7.1.t1
BOVATA_01_v07	AUGUSTUS	intron	249838	249876	1	+	.	Parent=BOVATA_001120.v7.1.t1
BOVATA_01_v07	AUGUSTUS	intron	249977	250060	1	+	.	Parent=BOVATA_001120.v7.1.t1
BOVATA_01_v07	AUGUSTUS	intron	250101	250134	0.94	+	.	Parent=BOVATA_001120.v7.1.t1
BOVATA_01_v07	AUGUSTUS	CDS	249483	249587	0.37	+	0	ID=BOVATA_001120.v7.1.t1.cds;Parent=BOVATA_001120.v7.1.t1
BOVATA_01_v07	AUGUSTUS	CDS	249700	249762	1	+	0	ID=BOVATA_001120.v7.1.t1.cds;Parent=BOVATA_001120.v7.1.t1
BOVATA_01_v07	AUGUSTUS	CDS	249798	249837	0.96	+	0	ID=BOVATA_001120.v7.1.t1.cds;Parent=BOVATA_001120.v7.1.t1
BOVATA_01_v07	AUGUSTUS	CDS	249877	249976	1	+	2	ID=BOVATA_001120.v7.1.t1.cds;Parent=BOVATA_001120.v7.1.t1
BOVATA_01_v07	AUGUSTUS	CDS	250061	250100	0.94	+	1	ID=BOVATA_001120.v7.1.t1.cds;Parent=BOVATA_001120.v7.1.t1
BOVATA_01_v07	AUGUSTUS	CDS	250135	250182	0.94	+	0	ID=BOVATA_001120.v7.1.t1.cds;Parent=BOVATA_001120.v7.1.t1
BOVATA_01_v07	AUGUSTUS	stop_codon	250180	250182	.	+	0	Parent=BOVATA_001120.v7.1.t1
BOVATA_01_v07	AUGUSTUS	gene	258457	263982	.	-	.	ID=BOVATA_001130.v7.1;description=histone_lysine_methyltransferase_SET2
BOVATA_01_v07	AUGUSTUS	transcript	258457	263982	0.94	-	.	ID=BOVATA_001130.v7.1.t1;Parent=BOVATA_001130.v7.1
BOVATA_01_v07	AUGUSTUS	stop_codon	258457	258459	.	-	0	Parent=BOVATA_001130.v7.1.t1
BOVATA_01_v07	AUGUSTUS	intron	263082	263117	0.95	-	.	Parent=BOVATA_001130.v7.1.t1
BOVATA_01_v07	AUGUSTUS	CDS	258457	263081	0.94	-	2	ID=BOVATA_001130.v7.1.t1.cds;Parent=BOVATA_001130.v7.1.t1
BOVATA_01_v07	AUGUSTUS	CDS	263118	263982	0.95	-	0	ID=BOVATA_001130.v7.1.t1.cds;Parent=BOVATA_001130.v7.1.t1
BOVATA_01_v07	AUGUSTUS	start_codon	263980	263982	.	-	0	Parent=BOVATA_001130.v7.1.t1
BOVATA_01_v07	AUGUSTUS	gene	263420	263830	0.56	+	.	ID=BOVATA_001140.v7.1;description=beta-lactamase,_putative
BOVATA_01_v07	AUGUSTUS	transcript	263420	263830	0.56	+	.	ID=BOVATA_001140.v7.1.t1;Parent=BOVATA_001140.v7.1
BOVATA_01_v07	AUGUSTUS	start_codon	263420	263422	.	+	0	Parent=BOVATA_001140.v7.1.t1
BOVATA_01_v07	AUGUSTUS	CDS	263420	263830	0.56	+	0	ID=BOVATA_001140.v7.1.t1.cds;Parent=BOVATA_001140.v7.1.t1
BOVATA_01_v07	AUGUSTUS	stop_codon	263828	263830	.	+	0	Parent=BOVATA_001140.v7.1.t1
BOVATA_01_v07	AUGUSTUS	gene	264592	265767	0.6	+	.	ID=BOVATA_001150.v7.1;description=microtubule-associated_protein_ytm1
BOVATA_01_v07	AUGUSTUS	transcript	264592	265635	0.09	+	.	ID=BOVATA_001150.v7.1.t1;Parent=BOVATA_001150.v7.1
BOVATA_01_v07	AUGUSTUS	start_codon	264592	264594	.	+	0	Parent=BOVATA_001150.v7.1.t1
BOVATA_01_v07	AUGUSTUS	intron	264730	264904	1	+	.	Parent=BOVATA_001150.v7.1.t1
BOVATA_01_v07	AUGUSTUS	intron	264991	265029	1	+	.	Parent=BOVATA_001150.v7.1.t1
BOVATA_01_v07	AUGUSTUS	intron	265167	265206	1	+	.	Parent=BOVATA_001150.v7.1.t1
BOVATA_01_v07	AUGUSTUS	intron	265331	265371	1	+	.	Parent=BOVATA_001150.v7.1.t1
BOVATA_01_v07	AUGUSTUS	intron	265489	265529	1	+	.	Parent=BOVATA_001150.v7.1.t1
BOVATA_01_v07	AUGUSTUS	CDS	264592	264729	0.99	+	0	ID=BOVATA_001150.v7.1.t1.cds;Parent=BOVATA_001150.v7.1.t1
BOVATA_01_v07	AUGUSTUS	CDS	264905	264990	1	+	0	ID=BOVATA_001150.v7.1.t1.cds;Parent=BOVATA_001150.v7.1.t1
BOVATA_01_v07	AUGUSTUS	CDS	265030	265166	1	+	1	ID=BOVATA_001150.v7.1.t1.cds;Parent=BOVATA_001150.v7.1.t1
BOVATA_01_v07	AUGUSTUS	CDS	265207	265330	1	+	2	ID=BOVATA_001150.v7.1.t1.cds;Parent=BOVATA_001150.v7.1.t1
BOVATA_01_v07	AUGUSTUS	CDS	265372	265488	1	+	1	ID=BOVATA_001150.v7.1.t1.cds;Parent=BOVATA_001150.v7.1.t1
BOVATA_01_v07	AUGUSTUS	CDS	265530	265635	0.09	+	1	ID=BOVATA_001150.v7.1.t1.cds;Parent=BOVATA_001150.v7.1.t1
BOVATA_01_v07	AUGUSTUS	stop_codon	265633	265635	.	+	0	Parent=BOVATA_001150.v7.1.t1
BOVATA_01_v07	AUGUSTUS	gene	266789	268700	0.79	+	.	ID=BOVATA_001160.v7.1;description=FAM188A-like_protein_isoform_X1,_putative
BOVATA_01_v07	AUGUSTUS	transcript	266789	268700	0.79	+	.	ID=BOVATA_001160.v7.1.t1;Parent=BOVATA_001160.v7.1
BOVATA_01_v07	AUGUSTUS	start_codon	266789	266791	.	+	0	Parent=BOVATA_001160.v7.1.t1
BOVATA_01_v07	AUGUSTUS	intron	267080	267116	0.93	+	.	Parent=BOVATA_001160.v7.1.t1
BOVATA_01_v07	AUGUSTUS	intron	267508	267547	1	+	.	Parent=BOVATA_001160.v7.1.t1
BOVATA_01_v07	AUGUSTUS	intron	267655	267692	1	+	.	Parent=BOVATA_001160.v7.1.t1
BOVATA_01_v07	AUGUSTUS	CDS	266789	267079	0.87	+	0	ID=BOVATA_001160.v7.1.t1.cds;Parent=BOVATA_001160.v7.1.t1
BOVATA_01_v07	AUGUSTUS	CDS	267117	267507	0.9	+	0	ID=BOVATA_001160.v7.1.t1.cds;Parent=BOVATA_001160.v7.1.t1
BOVATA_01_v07	AUGUSTUS	CDS	267548	267654	1	+	2	ID=BOVATA_001160.v7.1.t1.cds;Parent=BOVATA_001160.v7.1.t1
BOVATA_01_v07	AUGUSTUS	CDS	267693	268700	0.94	+	0	ID=BOVATA_001160.v7.1.t1.cds;Parent=BOVATA_001160.v7.1.t1
BOVATA_01_v07	AUGUSTUS	stop_codon	268698	268700	.	+	0	Parent=BOVATA_001160.v7.1.t1
BOVATA_01_v07	AUGUSTUS	gene	268814	270551	.	-	.	ID=BOVATA_001170.v7.1;description=RNA_methylase
BOVATA_01_v07	AUGUSTUS	transcript	268814	270551	1	-	.	ID=BOVATA_001170.v7.1.t1;Parent=BOVATA_001170.v7.1
BOVATA_01_v07	AUGUSTUS	stop_codon	268814	268816	.	-	0	Parent=BOVATA_001170.v7.1.t1
BOVATA_01_v07	AUGUSTUS	intron	270303	270366	1	-	.	Parent=BOVATA_001170.v7.1.t1
BOVATA_01_v07	AUGUSTUS	CDS	268814	270302	1	-	1	ID=BOVATA_001170.v7.1.t1.cds;Parent=BOVATA_001170.v7.1.t1
BOVATA_01_v07	AUGUSTUS	CDS	270367	270551	1	-	0	ID=BOVATA_001170.v7.1.t1.cds;Parent=BOVATA_001170.v7.1.t1
BOVATA_01_v07	AUGUSTUS	start_codon	270549	270551	.	-	0	Parent=BOVATA_001170.v7.1.t1
BOVATA_01_v07	AUGUSTUS	gene	270799	273236	0.99	+	.	ID=BOVATA_001180.v7.1;description=peptidase_family_protein_c78
BOVATA_01_v07	AUGUSTUS	transcript	270799	273236	0.99	+	.	ID=BOVATA_001180.v7.1.t1;Parent=BOVATA_001180.v7.1
BOVATA_01_v07	AUGUSTUS	start_codon	270799	270801	.	+	0	Parent=BOVATA_001180.v7.1.t1
BOVATA_01_v07	AUGUSTUS	intron	270959	271001	1	+	.	Parent=BOVATA_001180.v7.1.t1
BOVATA_01_v07	AUGUSTUS	intron	271253	271322	1	+	.	Parent=BOVATA_001180.v7.1.t1
BOVATA_01_v07	AUGUSTUS	intron	272403	272439	1	+	.	Parent=BOVATA_001180.v7.1.t1
BOVATA_01_v07	AUGUSTUS	intron	272539	272573	0.99	+	.	Parent=BOVATA_001180.v7.1.t1
BOVATA_01_v07	AUGUSTUS	intron	272953	273066	1	+	.	Parent=BOVATA_001180.v7.1.t1
BOVATA_01_v07	AUGUSTUS	CDS	270799	270958	1	+	0	ID=BOVATA_001180.v7.1.t1.cds;Parent=BOVATA_001180.v7.1.t1
BOVATA_01_v07	AUGUSTUS	CDS	271002	271252	1	+	2	ID=BOVATA_001180.v7.1.t1.cds;Parent=BOVATA_001180.v7.1.t1
BOVATA_01_v07	AUGUSTUS	CDS	271323	272402	1	+	0	ID=BOVATA_001180.v7.1.t1.cds;Parent=BOVATA_001180.v7.1.t1
BOVATA_01_v07	AUGUSTUS	CDS	272440	272538	1	+	0	ID=BOVATA_001180.v7.1.t1.cds;Parent=BOVATA_001180.v7.1.t1
BOVATA_01_v07	AUGUSTUS	CDS	272574	272952	0.99	+	0	ID=BOVATA_001180.v7.1.t1.cds;Parent=BOVATA_001180.v7.1.t1
BOVATA_01_v07	AUGUSTUS	CDS	273067	273236	1	+	2	ID=BOVATA_001180.v7.1.t1.cds;Parent=BOVATA_001180.v7.1.t1
BOVATA_01_v07	AUGUSTUS	stop_codon	273234	273236	.	+	0	Parent=BOVATA_001180.v7.1.t1
BOVATA_01_v07	AUGUSTUS	gene	273405	274331	0.99	+	.	ID=BOVATA_001190.v7.1;description=ubiquinone_menaquinone_biosynthesis_methyltransferases_family_protein
BOVATA_01_v07	AUGUSTUS	transcript	273405	274331	0.99	+	.	ID=BOVATA_001190.v7.1.t1;Parent=BOVATA_001190.v7.1
BOVATA_01_v07	AUGUSTUS	start_codon	273405	273407	.	+	0	Parent=BOVATA_001190.v7.1.t1
BOVATA_01_v07	AUGUSTUS	CDS	273405	274331	0.99	+	0	ID=BOVATA_001190.v7.1.t1.cds;Parent=BOVATA_001190.v7.1.t1
BOVATA_01_v07	AUGUSTUS	stop_codon	274329	274331	.	+	0	Parent=BOVATA_001190.v7.1.t1
BOVATA_01_v07	AUGUSTUS	gene	275749	283812	.	-	.	ID=BOVATA_001200.v7.1;description=Extracellular_matrix-binding_ebh
BOVATA_01_v07	AUGUSTUS	transcript	275749	283812	0.51	-	.	ID=BOVATA_001200.v7.1.t1;Parent=BOVATA_001200.v7.1
BOVATA_01_v07	AUGUSTUS	stop_codon	275749	275751	.	-	0	Parent=BOVATA_001200.v7.1.t1
BOVATA_01_v07	AUGUSTUS	intron	279063	279098	0.51	-	.	Parent=BOVATA_001200.v7.1.t1
BOVATA_01_v07	AUGUSTUS	CDS	275749	279062	0.51	-	2	ID=BOVATA_001200.v7.1.t1.cds;Parent=BOVATA_001200.v7.1.t1
BOVATA_01_v07	AUGUSTUS	CDS	279099	283812	0.51	-	0	ID=BOVATA_001200.v7.1.t1.cds;Parent=BOVATA_001200.v7.1.t1
BOVATA_01_v07	AUGUSTUS	start_codon	283810	283812	.	-	0	Parent=BOVATA_001200.v7.1.t1
BOVATA_01_v07	AUGUSTUS	gene	280057	280644	0.97	+	.	ID=BOVATA_001210.v7.1;description=family_transcriptional_regulator,_putative
BOVATA_01_v07	AUGUSTUS	transcript	280057	280644	0.97	+	.	ID=BOVATA_001210.v7.1.t1;Parent=BOVATA_001210.v7.1
BOVATA_01_v07	AUGUSTUS	start_codon	280057	280059	.	+	0	Parent=BOVATA_001210.v7.1.t1
BOVATA_01_v07	AUGUSTUS	CDS	280057	280644	0.97	+	0	ID=BOVATA_001210.v7.1.t1.cds;Parent=BOVATA_001210.v7.1.t1
BOVATA_01_v07	AUGUSTUS	stop_codon	280642	280644	.	+	0	Parent=BOVATA_001210.v7.1.t1
BOVATA_01_v07	AUGUSTUS	gene	284815	292635	.	-	.	ID=BOVATA_001220.v7.1;description=Spectrin_repeat_superfamily_Extracellular_matrix-binding_protein,_putative
BOVATA_01_v07	AUGUSTUS	transcript	284815	292635	0.21	-	.	ID=BOVATA_001220.v7.1.t1;Parent=BOVATA_001220.v7.1
BOVATA_01_v07	AUGUSTUS	stop_codon	284815	284817	.	-	0	Parent=BOVATA_001220.v7.1.t1
BOVATA_01_v07	AUGUSTUS	intron	288721	288893	0.84	-	.	Parent=BOVATA_001220.v7.1.t1
BOVATA_01_v07	AUGUSTUS	intron	289467	289495	0.94	-	.	Parent=BOVATA_001220.v7.1.t1
BOVATA_01_v07	AUGUSTUS	intron	290654	290780	0.51	-	.	Parent=BOVATA_001220.v7.1.t1
BOVATA_01_v07	AUGUSTUS	intron	291343	291649	0.45	-	.	Parent=BOVATA_001220.v7.1.t1
BOVATA_01_v07	AUGUSTUS	CDS	284815	288720	0.79	-	0	ID=BOVATA_001220.v7.1.t1.cds;Parent=BOVATA_001220.v7.1.t1
BOVATA_01_v07	AUGUSTUS	CDS	288894	289466	0.87	-	0	ID=BOVATA_001220.v7.1.t1.cds;Parent=BOVATA_001220.v7.1.t1
BOVATA_01_v07	AUGUSTUS	CDS	289496	290653	0.89	-	0	ID=BOVATA_001220.v7.1.t1.cds;Parent=BOVATA_001220.v7.1.t1
BOVATA_01_v07	AUGUSTUS	CDS	290781	291342	0.28	-	1	ID=BOVATA_001220.v7.1.t1.cds;Parent=BOVATA_001220.v7.1.t1
BOVATA_01_v07	AUGUSTUS	CDS	291650	292635	0.45	-	0	ID=BOVATA_001220.v7.1.t1.cds;Parent=BOVATA_001220.v7.1.t1
BOVATA_01_v07	AUGUSTUS	start_codon	292633	292635	.	-	0	Parent=BOVATA_001220.v7.1.t1
BOVATA_01_v07	AUGUSTUS	gene	293802	299018	.	-	.	ID=BOVATA_001230.v7.1;description=Spectrin_repeat_superfamily_Extracellular_matrix-binding_protein,_putative
BOVATA_01_v07	AUGUSTUS	transcript	293802	299018	0.28	-	.	ID=BOVATA_001230.v7.1.t1;Parent=BOVATA_001230.v7.1
BOVATA_01_v07	AUGUSTUS	stop_codon	293802	293804	.	-	0	Parent=BOVATA_001230.v7.1.t1
BOVATA_01_v07	AUGUSTUS	intron	293960	294040	0.28	-	.	Parent=BOVATA_001230.v7.1.t1
BOVATA_01_v07	AUGUSTUS	CDS	293802	293959	0.49	-	2	ID=BOVATA_001230.v7.1.t1.cds;Parent=BOVATA_001230.v7.1.t1
BOVATA_01_v07	AUGUSTUS	CDS	294041	299018	0.44	-	0	ID=BOVATA_001230.v7.1.t1.cds;Parent=BOVATA_001230.v7.1.t1
BOVATA_01_v07	AUGUSTUS	start_codon	299016	299018	.	-	0	Parent=BOVATA_001230.v7.1.t1
BOVATA_01_v07	AUGUSTUS	gene	301229	301912	.	-	.	ID=BOVATA_001240.v7.1;description=vacuolar_sorting_protein
BOVATA_01_v07	AUGUSTUS	transcript	301229	301912	0.61	-	.	ID=BOVATA_001240.v7.1.t1;Parent=BOVATA_001240.v7.1
BOVATA_01_v07	AUGUSTUS	stop_codon	301229	301231	.	-	0	Parent=BOVATA_001240.v7.1.t1
BOVATA_01_v07	AUGUSTUS	intron	301618	301653	0.61	-	.	Parent=BOVATA_001240.v7.1.t1
BOVATA_01_v07	AUGUSTUS	CDS	301229	301617	0.61	-	2	ID=BOVATA_001240.v7.1.t1.cds;Parent=BOVATA_001240.v7.1.t1
BOVATA_01_v07	AUGUSTUS	CDS	301654	301912	0.86	-	0	ID=BOVATA_001240.v7.1.t1.cds;Parent=BOVATA_001240.v7.1.t1
BOVATA_01_v07	AUGUSTUS	start_codon	301910	301912	.	-	0	Parent=BOVATA_001240.v7.1.t1
BOVATA_01_v07	AUGUSTUS	gene	302032	305221	.	-	.	ID=BOVATA_001250.v7.1;description=disaggregation_chaperone
BOVATA_01_v07	AUGUSTUS	transcript	302032	305221	0.86	-	.	ID=BOVATA_001250.v7.1.t1;Parent=BOVATA_001250.v7.1
BOVATA_01_v07	AUGUSTUS	stop_codon	302032	302034	.	-	0	Parent=BOVATA_001250.v7.1.t1
BOVATA_01_v07	AUGUSTUS	intron	303826	303865	1	-	.	Parent=BOVATA_001250.v7.1.t1
BOVATA_01_v07	AUGUSTUS	intron	304187	304221	1	-	.	Parent=BOVATA_001250.v7.1.t1
BOVATA_01_v07	AUGUSTUS	intron	304749	304785	1	-	.	Parent=BOVATA_001250.v7.1.t1
BOVATA_01_v07	AUGUSTUS	CDS	302032	303825	0.99	-	0	ID=BOVATA_001250.v7.1.t1.cds;Parent=BOVATA_001250.v7.1.t1
BOVATA_01_v07	AUGUSTUS	CDS	303866	304186	1	-	0	ID=BOVATA_001250.v7.1.t1.cds;Parent=BOVATA_001250.v7.1.t1
BOVATA_01_v07	AUGUSTUS	CDS	304222	304748	1	-	2	ID=BOVATA_001250.v7.1.t1.cds;Parent=BOVATA_001250.v7.1.t1
BOVATA_01_v07	AUGUSTUS	CDS	304786	305221	0.87	-	0	ID=BOVATA_001250.v7.1.t1.cds;Parent=BOVATA_001250.v7.1.t1
BOVATA_01_v07	AUGUSTUS	start_codon	305219	305221	.	-	0	Parent=BOVATA_001250.v7.1.t1
BOVATA_01_v07	AUGUSTUS	gene	305362	308307	.	-	.	ID=BOVATA_001260.v7.1;description=pentatricopeptide_repeat_domain_containing_protein
BOVATA_01_v07	AUGUSTUS	transcript	305362	308307	0.3	-	.	ID=BOVATA_001260.v7.1.t1;Parent=BOVATA_001260.v7.1
BOVATA_01_v07	AUGUSTUS	stop_codon	305362	305364	.	-	0	Parent=BOVATA_001260.v7.1.t1
BOVATA_01_v07	AUGUSTUS	intron	306549	306586	1	-	.	Parent=BOVATA_001260.v7.1.t1
BOVATA_01_v07	AUGUSTUS	intron	306746	306783	0.97	-	.	Parent=BOVATA_001260.v7.1.t1
BOVATA_01_v07	AUGUSTUS	intron	307144	307497	0.36	-	.	Parent=BOVATA_001260.v7.1.t1
BOVATA_01_v07	AUGUSTUS	intron	307602	307639	0.84	-	.	Parent=BOVATA_001260.v7.1.t1
BOVATA_01_v07	AUGUSTUS	intron	307722	307782	0.67	-	.	Parent=BOVATA_001260.v7.1.t1
BOVATA_01_v07	AUGUSTUS	intron	307868	307904	0.94	-	.	Parent=BOVATA_001260.v7.1.t1
BOVATA_01_v07	AUGUSTUS	intron	308058	308094	1	-	.	Parent=BOVATA_001260.v7.1.t1
BOVATA_01_v07	AUGUSTUS	CDS	305362	306548	0.97	-	2	ID=BOVATA_001260.v7.1.t1.cds;Parent=BOVATA_001260.v7.1.t1
BOVATA_01_v07	AUGUSTUS	CDS	306587	306745	1	-	2	ID=BOVATA_001260.v7.1.t1.cds;Parent=BOVATA_001260.v7.1.t1
BOVATA_01_v07	AUGUSTUS	CDS	306784	307143	0.42	-	2	ID=BOVATA_001260.v7.1.t1.cds;Parent=BOVATA_001260.v7.1.t1
BOVATA_01_v07	AUGUSTUS	CDS	307498	307601	0.7	-	1	ID=BOVATA_001260.v7.1.t1.cds;Parent=BOVATA_001260.v7.1.t1
BOVATA_01_v07	AUGUSTUS	CDS	307640	307721	0.67	-	2	ID=BOVATA_001260.v7.1.t1.cds;Parent=BOVATA_001260.v7.1.t1
BOVATA_01_v07	AUGUSTUS	CDS	307783	307867	0.94	-	0	ID=BOVATA_001260.v7.1.t1.cds;Parent=BOVATA_001260.v7.1.t1
BOVATA_01_v07	AUGUSTUS	CDS	307905	308057	1	-	0	ID=BOVATA_001260.v7.1.t1.cds;Parent=BOVATA_001260.v7.1.t1
BOVATA_01_v07	AUGUSTUS	CDS	308095	308307	1	-	0	ID=BOVATA_001260.v7.1.t1.cds;Parent=BOVATA_001260.v7.1.t1
BOVATA_01_v07	AUGUSTUS	start_codon	308305	308307	.	-	0	Parent=BOVATA_001260.v7.1.t1
BOVATA_01_v07	AUGUSTUS	gene	308607	310235	.	-	.	ID=BOVATA_001270.v7.1;description=transporter_permease
BOVATA_01_v07	AUGUSTUS	transcript	308607	310235	0.14	-	.	ID=BOVATA_001270.v7.1.t1;Parent=BOVATA_001270.v7.1
BOVATA_01_v07	AUGUSTUS	stop_codon	308607	308609	.	-	0	Parent=BOVATA_001270.v7.1.t1
BOVATA_01_v07	AUGUSTUS	intron	308883	308920	0.99	-	.	Parent=BOVATA_001270.v7.1.t1
BOVATA_01_v07	AUGUSTUS	intron	309337	309372	0.99	-	.	Parent=BOVATA_001270.v7.1.t1
BOVATA_01_v07	AUGUSTUS	intron	309441	309506	0.97	-	.	Parent=BOVATA_001270.v7.1.t1
BOVATA_01_v07	AUGUSTUS	intron	309620	309767	0.44	-	.	Parent=BOVATA_001270.v7.1.t1
BOVATA_01_v07	AUGUSTUS	CDS	308607	308882	0.99	-	0	ID=BOVATA_001270.v7.1.t1.cds;Parent=BOVATA_001270.v7.1.t1
BOVATA_01_v07	AUGUSTUS	CDS	308921	309336	0.97	-	2	ID=BOVATA_001270.v7.1.t1.cds;Parent=BOVATA_001270.v7.1.t1
BOVATA_01_v07	AUGUSTUS	CDS	309373	309440	0.99	-	1	ID=BOVATA_001270.v7.1.t1.cds;Parent=BOVATA_001270.v7.1.t1
BOVATA_01_v07	AUGUSTUS	CDS	309507	309619	0.42	-	0	ID=BOVATA_001270.v7.1.t1.cds;Parent=BOVATA_001270.v7.1.t1
BOVATA_01_v07	AUGUSTUS	CDS	309768	310235	0.39	-	0	ID=BOVATA_001270.v7.1.t1.cds;Parent=BOVATA_001270.v7.1.t1
BOVATA_01_v07	AUGUSTUS	start_codon	310233	310235	.	-	0	Parent=BOVATA_001270.v7.1.t1
BOVATA_01_v07	AUGUSTUS	gene	312068	327058	0.97	+	.	ID=BOVATA_001280.v7.1;description=SET_domain-containing_protein
BOVATA_01_v07	AUGUSTUS	transcript	312068	327058	0.1	+	.	ID=BOVATA_001280.v7.1.t1;Parent=BOVATA_001280.v7.1
BOVATA_01_v07	AUGUSTUS	start_codon	312068	312070	.	+	0	Parent=BOVATA_001280.v7.1.t1
BOVATA_01_v07	AUGUSTUS	intron	313842	313904	0.61	+	.	Parent=BOVATA_001280.v7.1.t1
BOVATA_01_v07	AUGUSTUS	intron	326707	326745	1	+	.	Parent=BOVATA_001280.v7.1.t1
BOVATA_01_v07	AUGUSTUS	CDS	312068	313841	0.1	+	0	ID=BOVATA_001280.v7.1.t1.cds;Parent=BOVATA_001280.v7.1.t1
BOVATA_01_v07	AUGUSTUS	CDS	313905	326706	0.61	+	2	ID=BOVATA_001280.v7.1.t1.cds;Parent=BOVATA_001280.v7.1.t1
BOVATA_01_v07	AUGUSTUS	CDS	326746	327058	1	+	1	ID=BOVATA_001280.v7.1.t1.cds;Parent=BOVATA_001280.v7.1.t1
BOVATA_01_v07	AUGUSTUS	stop_codon	327056	327058	.	+	0	Parent=BOVATA_001280.v7.1.t1
BOVATA_01_v07	AUGUSTUS	gene	327881	330736	0.94	+	.	ID=BOVATA_001290.v7.1;description=hypothetical_protein,_conserved
BOVATA_01_v07	AUGUSTUS	transcript	327881	330736	0.94	+	.	ID=BOVATA_001290.v7.1.t1;Parent=BOVATA_001290.v7.1
BOVATA_01_v07	AUGUSTUS	start_codon	327881	327883	.	+	0	Parent=BOVATA_001290.v7.1.t1
BOVATA_01_v07	AUGUSTUS	CDS	327881	330736	0.94	+	0	ID=BOVATA_001290.v7.1.t1.cds;Parent=BOVATA_001290.v7.1.t1
BOVATA_01_v07	AUGUSTUS	stop_codon	330734	330736	.	+	0	Parent=BOVATA_001290.v7.1.t1
BOVATA_01_v07	AUGUSTUS	gene	332751	334274	0.97	+	.	ID=BOVATA_001300.v7.1;description=phosphoenolpyruvate_carboxylase,_putative
BOVATA_01_v07	AUGUSTUS	transcript	332751	334274	0.97	+	.	ID=BOVATA_001300.v7.1.t1;Parent=BOVATA_001300.v7.1
BOVATA_01_v07	AUGUSTUS	start_codon	332751	332753	.	+	0	Parent=BOVATA_001300.v7.1.t1
BOVATA_01_v07	AUGUSTUS	CDS	332751	334274	0.97	+	0	ID=BOVATA_001300.v7.1.t1.cds;Parent=BOVATA_001300.v7.1.t1
BOVATA_01_v07	AUGUSTUS	stop_codon	334272	334274	.	+	0	Parent=BOVATA_001300.v7.1.t1
BOVATA_01_v07	AUGUSTUS	gene	334716	335471	.	-	.	ID=BOVATA_001310.v7.1;description=hypothetical_protein,_conserved
BOVATA_01_v07	AUGUSTUS	transcript	334716	335471	1	-	.	ID=BOVATA_001310.v7.1.t1;Parent=BOVATA_001310.v7.1
BOVATA_01_v07	AUGUSTUS	stop_codon	334716	334718	.	-	0	Parent=BOVATA_001310.v7.1.t1
BOVATA_01_v07	AUGUSTUS	CDS	334716	335471	1	-	0	ID=BOVATA_001310.v7.1.t1.cds;Parent=BOVATA_001310.v7.1.t1
BOVATA_01_v07	AUGUSTUS	start_codon	335469	335471	.	-	0	Parent=BOVATA_001310.v7.1.t1
BOVATA_01_v07	AUGUSTUS	gene	336723	336992	0.25	+	.	ID=BOVATA_001320.v7.1;description=glutaredoxin_family_protein,_putative
BOVATA_01_v07	AUGUSTUS	transcript	336723	336992	0.25	+	.	ID=BOVATA_001320.v7.1.t1;Parent=BOVATA_001320.v7.1
BOVATA_01_v07	AUGUSTUS	start_codon	336723	336725	.	+	0	Parent=BOVATA_001320.v7.1.t1
BOVATA_01_v07	AUGUSTUS	CDS	336723	336992	0.25	+	0	ID=BOVATA_001320.v7.1.t1.cds;Parent=BOVATA_001320.v7.1.t1
BOVATA_01_v07	AUGUSTUS	stop_codon	336990	336992	.	+	0	Parent=BOVATA_001320.v7.1.t1
BOVATA_01_v07	AUGUSTUS	gene	338632	339508	.	-	.	ID=BOVATA_001330.v7.1;description=glideosome_associated_with_multiple_membrane_spans
BOVATA_01_v07	AUGUSTUS	transcript	338632	339508	0.72	-	.	ID=BOVATA_001330.v7.1.t1;Parent=BOVATA_001330.v7.1
BOVATA_01_v07	AUGUSTUS	stop_codon	338632	338634	.	-	0	Parent=BOVATA_001330.v7.1.t1
BOVATA_01_v07	AUGUSTUS	intron	338844	338880	0.81	-	.	Parent=BOVATA_001330.v7.1.t1
BOVATA_01_v07	AUGUSTUS	CDS	338632	338843	0.81	-	2	ID=BOVATA_001330.v7.1.t1.cds;Parent=BOVATA_001330.v7.1.t1
BOVATA_01_v07	AUGUSTUS	CDS	338881	339508	0.72	-	0	ID=BOVATA_001330.v7.1.t1.cds;Parent=BOVATA_001330.v7.1.t1
BOVATA_01_v07	AUGUSTUS	start_codon	339506	339508	.	-	0	Parent=BOVATA_001330.v7.1.t1
BOVATA_01_v07	AUGUSTUS	gene	340454	341970	0.98	+	.	ID=BOVATA_001340.v7.1;description=23S_rRNA_methyltransferase
BOVATA_01_v07	AUGUSTUS	transcript	340454	341970	0.12	+	.	ID=BOVATA_001340.v7.1.t1;Parent=BOVATA_001340.v7.1
BOVATA_01_v07	AUGUSTUS	start_codon	340454	340456	.	+	0	Parent=BOVATA_001340.v7.1.t1
BOVATA_01_v07	AUGUSTUS	intron	340787	340825	1	+	.	Parent=BOVATA_001340.v7.1.t1
BOVATA_01_v07	AUGUSTUS	intron	340965	341135	1	+	.	Parent=BOVATA_001340.v7.1.t1
BOVATA_01_v07	AUGUSTUS	intron	341288	341321	0.99	+	.	Parent=BOVATA_001340.v7.1.t1
BOVATA_01_v07	AUGUSTUS	intron	341590	341648	1	+	.	Parent=BOVATA_001340.v7.1.t1
BOVATA_01_v07	AUGUSTUS	intron	341705	341748	1	+	.	Parent=BOVATA_001340.v7.1.t1
BOVATA_01_v07	AUGUSTUS	CDS	340454	340786	0.89	+	0	ID=BOVATA_001340.v7.1.t1.cds;Parent=BOVATA_001340.v7.1.t1
BOVATA_01_v07	AUGUSTUS	CDS	340826	340964	1	+	0	ID=BOVATA_001340.v7.1.t1.cds;Parent=BOVATA_001340.v7.1.t1
BOVATA_01_v07	AUGUSTUS	CDS	341136	341287	0.99	+	2	ID=BOVATA_001340.v7.1.t1.cds;Parent=BOVATA_001340.v7.1.t1
BOVATA_01_v07	AUGUSTUS	CDS	341322	341589	0.99	+	0	ID=BOVATA_001340.v7.1.t1.cds;Parent=BOVATA_001340.v7.1.t1
BOVATA_01_v07	AUGUSTUS	CDS	341649	341704	1	+	2	ID=BOVATA_001340.v7.1.t1.cds;Parent=BOVATA_001340.v7.1.t1
BOVATA_01_v07	AUGUSTUS	CDS	341749	341970	0.12	+	0	ID=BOVATA_001340.v7.1.t1.cds;Parent=BOVATA_001340.v7.1.t1
BOVATA_01_v07	AUGUSTUS	stop_codon	341968	341970	.	+	0	Parent=BOVATA_001340.v7.1.t1
BOVATA_01_v07	AUGUSTUS	gene	342233	346638	0.87	+	.	ID=BOVATA_001350.v7.1;description=scavenger_receptor_cysteine-rich_domain-containing_protein
BOVATA_01_v07	AUGUSTUS	transcript	342233	346638	0.15	+	.	ID=BOVATA_001350.v7.1.t1;Parent=BOVATA_001350.v7.1
BOVATA_01_v07	AUGUSTUS	start_codon	342233	342235	.	+	0	Parent=BOVATA_001350.v7.1.t1
BOVATA_01_v07	AUGUSTUS	intron	342396	342479	1	+	.	Parent=BOVATA_001350.v7.1.t1
BOVATA_01_v07	AUGUSTUS	intron	342547	342586	1	+	.	Parent=BOVATA_001350.v7.1.t1
BOVATA_01_v07	AUGUSTUS	intron	342671	342705	1	+	.	Parent=BOVATA_001350.v7.1.t1
BOVATA_01_v07	AUGUSTUS	intron	343300	343334	1	+	.	Parent=BOVATA_001350.v7.1.t1
BOVATA_01_v07	AUGUSTUS	intron	343484	343527	1	+	.	Parent=BOVATA_001350.v7.1.t1
BOVATA_01_v07	AUGUSTUS	intron	344010	344046	1	+	.	Parent=BOVATA_001350.v7.1.t1
BOVATA_01_v07	AUGUSTUS	intron	344432	344466	0.99	+	.	Parent=BOVATA_001350.v7.1.t1
BOVATA_01_v07	AUGUSTUS	intron	344732	344769	1	+	.	Parent=BOVATA_001350.v7.1.t1
BOVATA_01_v07	AUGUSTUS	intron	345424	345491	0.19	+	.	Parent=BOVATA_001350.v7.1.t1
BOVATA_01_v07	AUGUSTUS	intron	345571	345610	1	+	.	Parent=BOVATA_001350.v7.1.t1
BOVATA_01_v07	AUGUSTUS	intron	346134	346168	1	+	.	Parent=BOVATA_001350.v7.1.t1
BOVATA_01_v07	AUGUSTUS	intron	346256	346295	1	+	.	Parent=BOVATA_001350.v7.1.t1
BOVATA_01_v07	AUGUSTUS	intron	346398	346435	0.99	+	.	Parent=BOVATA_001350.v7.1.t1
BOVATA_01_v07	AUGUSTUS	CDS	342233	342395	1	+	0	ID=BOVATA_001350.v7.1.t1.cds;Parent=BOVATA_001350.v7.1.t1
BOVATA_01_v07	AUGUSTUS	CDS	342480	342546	1	+	2	ID=BOVATA_001350.v7.1.t1.cds;Parent=BOVATA_001350.v7.1.t1
BOVATA_01_v07	AUGUSTUS	CDS	342587	342670	1	+	1	ID=BOVATA_001350.v7.1.t1.cds;Parent=BOVATA_001350.v7.1.t1
BOVATA_01_v07	AUGUSTUS	CDS	342706	343299	1	+	1	ID=BOVATA_001350.v7.1.t1.cds;Parent=BOVATA_001350.v7.1.t1
BOVATA_01_v07	AUGUSTUS	CDS	343335	343483	1	+	1	ID=BOVATA_001350.v7.1.t1.cds;Parent=BOVATA_001350.v7.1.t1
BOVATA_01_v07	AUGUSTUS	CDS	343528	344009	0.9	+	2	ID=BOVATA_001350.v7.1.t1.cds;Parent=BOVATA_001350.v7.1.t1
BOVATA_01_v07	AUGUSTUS	CDS	344047	344431	1	+	0	ID=BOVATA_001350.v7.1.t1.cds;Parent=BOVATA_001350.v7.1.t1
BOVATA_01_v07	AUGUSTUS	CDS	344467	344731	0.99	+	2	ID=BOVATA_001350.v7.1.t1.cds;Parent=BOVATA_001350.v7.1.t1
BOVATA_01_v07	AUGUSTUS	CDS	344770	345423	0.19	+	1	ID=BOVATA_001350.v7.1.t1.cds;Parent=BOVATA_001350.v7.1.t1
BOVATA_01_v07	AUGUSTUS	CDS	345492	345570	0.19	+	1	ID=BOVATA_001350.v7.1.t1.cds;Parent=BOVATA_001350.v7.1.t1
BOVATA_01_v07	AUGUSTUS	CDS	345611	346133	1	+	0	ID=BOVATA_001350.v7.1.t1.cds;Parent=BOVATA_001350.v7.1.t1
BOVATA_01_v07	AUGUSTUS	CDS	346169	346255	1	+	2	ID=BOVATA_001350.v7.1.t1.cds;Parent=BOVATA_001350.v7.1.t1
BOVATA_01_v07	AUGUSTUS	CDS	346296	346397	0.99	+	2	ID=BOVATA_001350.v7.1.t1.cds;Parent=BOVATA_001350.v7.1.t1
BOVATA_01_v07	AUGUSTUS	CDS	346436	346638	0.99	+	2	ID=BOVATA_001350.v7.1.t1.cds;Parent=BOVATA_001350.v7.1.t1
BOVATA_01_v07	AUGUSTUS	stop_codon	346636	346638	.	+	0	Parent=BOVATA_001350.v7.1.t1
BOVATA_01_v07	AUGUSTUS	gene	343930	344370	.	-	.	ID=BOVATA_001360.v7.1;description=hypothetical_protein
BOVATA_01_v07	AUGUSTUS	transcript	343930	344370	0.82	-	.	ID=BOVATA_001360.v7.1.t1;Parent=BOVATA_001360.v7.1
BOVATA_01_v07	AUGUSTUS	stop_codon	343930	343932	.	-	0	Parent=BOVATA_001360.v7.1.t1
BOVATA_01_v07	AUGUSTUS	CDS	343930	344370	0.82	-	0	ID=BOVATA_001360.v7.1.t1.cds;Parent=BOVATA_001360.v7.1.t1
BOVATA_01_v07	AUGUSTUS	start_codon	344368	344370	.	-	0	Parent=BOVATA_001360.v7.1.t1
BOVATA_01_v07	AUGUSTUS	gene	346829	347914	1	+	.	ID=BOVATA_001370.v7.1;description=fibrillarin
BOVATA_01_v07	AUGUSTUS	transcript	346829	347914	0.61	+	.	ID=BOVATA_001370.v7.1.t1;Parent=BOVATA_001370.v7.1
BOVATA_01_v07	AUGUSTUS	start_codon	346829	346831	.	+	0	Parent=BOVATA_001370.v7.1.t1
BOVATA_01_v07	AUGUSTUS	intron	346836	346905	1	+	.	Parent=BOVATA_001370.v7.1.t1
BOVATA_01_v07	AUGUSTUS	intron	347208	347247	1	+	.	Parent=BOVATA_001370.v7.1.t1
BOVATA_01_v07	AUGUSTUS	intron	347372	347410	1	+	.	Parent=BOVATA_001370.v7.1.t1
BOVATA_01_v07	AUGUSTUS	intron	347521	347557	1	+	.	Parent=BOVATA_001370.v7.1.t1
BOVATA_01_v07	AUGUSTUS	CDS	346829	346835	1	+	0	ID=BOVATA_001370.v7.1.t1.cds;Parent=BOVATA_001370.v7.1.t1
BOVATA_01_v07	AUGUSTUS	CDS	346906	347207	0.61	+	2	ID=BOVATA_001370.v7.1.t1.cds;Parent=BOVATA_001370.v7.1.t1
BOVATA_01_v07	AUGUSTUS	CDS	347248	347371	1	+	0	ID=BOVATA_001370.v7.1.t1.cds;Parent=BOVATA_001370.v7.1.t1
BOVATA_01_v07	AUGUSTUS	CDS	347411	347520	1	+	2	ID=BOVATA_001370.v7.1.t1.cds;Parent=BOVATA_001370.v7.1.t1
BOVATA_01_v07	AUGUSTUS	CDS	347558	347914	1	+	0	ID=BOVATA_001370.v7.1.t1.cds;Parent=BOVATA_001370.v7.1.t1
BOVATA_01_v07	AUGUSTUS	stop_codon	347912	347914	.	+	0	Parent=BOVATA_001370.v7.1.t1
BOVATA_01_v07	AUGUSTUS	gene	348196	349079	.	-	.	ID=BOVATA_001380.v7.1;description=hypothetical_protein
BOVATA_01_v07	AUGUSTUS	transcript	348196	349079	0.98	-	.	ID=BOVATA_001380.v7.1.t1;Parent=BOVATA_001380.v7.1
BOVATA_01_v07	AUGUSTUS	stop_codon	348196	348198	.	-	0	Parent=BOVATA_001380.v7.1.t1
BOVATA_01_v07	AUGUSTUS	intron	348435	348471	0.98	-	.	Parent=BOVATA_001380.v7.1.t1
BOVATA_01_v07	AUGUSTUS	intron	348583	348619	1	-	.	Parent=BOVATA_001380.v7.1.t1
BOVATA_01_v07	AUGUSTUS	CDS	348196	348434	0.98	-	2	ID=BOVATA_001380.v7.1.t1.cds;Parent=BOVATA_001380.v7.1.t1
BOVATA_01_v07	AUGUSTUS	CDS	348472	348582	0.98	-	2	ID=BOVATA_001380.v7.1.t1.cds;Parent=BOVATA_001380.v7.1.t1
BOVATA_01_v07	AUGUSTUS	CDS	348620	349079	1	-	0	ID=BOVATA_001380.v7.1.t1.cds;Parent=BOVATA_001380.v7.1.t1
BOVATA_01_v07	AUGUSTUS	start_codon	349077	349079	.	-	0	Parent=BOVATA_001380.v7.1.t1
BOVATA_01_v07	AUGUSTUS	gene	349921	351888	0.96	+	.	ID=BOVATA_001390.v7.1;description=PRP38_family_protein,_putative
BOVATA_01_v07	AUGUSTUS	transcript	349921	351805	0.03	+	.	ID=BOVATA_001390.v7.1.t1;Parent=BOVATA_001390.v7.1
BOVATA_01_v07	AUGUSTUS	start_codon	349921	349923	.	+	0	Parent=BOVATA_001390.v7.1.t1
BOVATA_01_v07	AUGUSTUS	intron	350105	350144	1	+	.	Parent=BOVATA_001390.v7.1.t1
BOVATA_01_v07	AUGUSTUS	intron	350340	350377	1	+	.	Parent=BOVATA_001390.v7.1.t1
BOVATA_01_v07	AUGUSTUS	intron	350577	350612	1	+	.	Parent=BOVATA_001390.v7.1.t1
BOVATA_01_v07	AUGUSTUS	intron	350848	350884	1	+	.	Parent=BOVATA_001390.v7.1.t1
BOVATA_01_v07	AUGUSTUS	intron	351015	351050	1	+	.	Parent=BOVATA_001390.v7.1.t1
BOVATA_01_v07	AUGUSTUS	intron	351193	351471	1	+	.	Parent=BOVATA_001390.v7.1.t1
BOVATA_01_v07	AUGUSTUS	CDS	349921	350104	0.2	+	0	ID=BOVATA_001390.v7.1.t1.cds;Parent=BOVATA_001390.v7.1.t1
BOVATA_01_v07	AUGUSTUS	CDS	350145	350339	1	+	2	ID=BOVATA_001390.v7.1.t1.cds;Parent=BOVATA_001390.v7.1.t1
BOVATA_01_v07	AUGUSTUS	CDS	350378	350576	1	+	2	ID=BOVATA_001390.v7.1.t1.cds;Parent=BOVATA_001390.v7.1.t1
BOVATA_01_v07	AUGUSTUS	CDS	350613	350847	1	+	1	ID=BOVATA_001390.v7.1.t1.cds;Parent=BOVATA_001390.v7.1.t1
BOVATA_01_v07	AUGUSTUS	CDS	350885	351014	1	+	0	ID=BOVATA_001390.v7.1.t1.cds;Parent=BOVATA_001390.v7.1.t1
BOVATA_01_v07	AUGUSTUS	CDS	351051	351192	1	+	2	ID=BOVATA_001390.v7.1.t1.cds;Parent=BOVATA_001390.v7.1.t1
BOVATA_01_v07	AUGUSTUS	CDS	351472	351805	0.14	+	1	ID=BOVATA_001390.v7.1.t1.cds;Parent=BOVATA_001390.v7.1.t1
BOVATA_01_v07	AUGUSTUS	stop_codon	351803	351805	.	+	0	Parent=BOVATA_001390.v7.1.t1
BOVATA_01_v07	AUGUSTUS	gene	352035	355012	1.69	+	.	ID=BOVATA_001400.v7.1;description=Trm112p_family_domain-containing_protein
BOVATA_01_v07	AUGUSTUS	transcript	352062	352732	0.3	+	.	ID=BOVATA_001400.v7.1.t1;Parent=BOVATA_001400.v7.1
BOVATA_01_v07	AUGUSTUS	start_codon	352062	352064	.	+	0	Parent=BOVATA_001400.v7.1.t1
BOVATA_01_v07	AUGUSTUS	intron	352067	352131	1	+	.	Parent=BOVATA_001400.v7.1.t1
BOVATA_01_v07	AUGUSTUS	intron	352289	352351	1	+	.	Parent=BOVATA_001400.v7.1.t1
BOVATA_01_v07	AUGUSTUS	intron	352439	352595	1	+	.	Parent=BOVATA_001400.v7.1.t1
BOVATA_01_v07	AUGUSTUS	intron	352660	352694	0.79	+	.	Parent=BOVATA_001400.v7.1.t1
BOVATA_01_v07	AUGUSTUS	CDS	352062	352066	0.38	+	0	ID=BOVATA_001400.v7.1.t1.cds;Parent=BOVATA_001400.v7.1.t1
BOVATA_01_v07	AUGUSTUS	CDS	352132	352288	1	+	1	ID=BOVATA_001400.v7.1.t1.cds;Parent=BOVATA_001400.v7.1.t1
BOVATA_01_v07	AUGUSTUS	CDS	352352	352438	1	+	0	ID=BOVATA_001400.v7.1.t1.cds;Parent=BOVATA_001400.v7.1.t1
BOVATA_01_v07	AUGUSTUS	CDS	352596	352659	0.94	+	0	ID=BOVATA_001400.v7.1.t1.cds;Parent=BOVATA_001400.v7.1.t1
BOVATA_01_v07	AUGUSTUS	CDS	352695	352732	0.79	+	2	ID=BOVATA_001400.v7.1.t1.cds;Parent=BOVATA_001400.v7.1.t1
BOVATA_01_v07	AUGUSTUS	stop_codon	352730	352732	.	+	0	Parent=BOVATA_001400.v7.1.t1
BOVATA_01_v07	AUGUSTUS	gene	355843	357455	0.89	+	.	ID=BOVATA_001410.v7.1;description=transcription_factor_with_AP2_domain-containing_protein
BOVATA_01_v07	AUGUSTUS	transcript	355915	357455	0.17	+	.	ID=BOVATA_001410.v7.1.t1;Parent=BOVATA_001410.v7.1
BOVATA_01_v07	AUGUSTUS	start_codon	355915	355917	.	+	0	Parent=BOVATA_001410.v7.1.t1
BOVATA_01_v07	AUGUSTUS	intron	356194	356524	1	+	.	Parent=BOVATA_001410.v7.1.t1
BOVATA_01_v07	AUGUSTUS	intron	356616	356652	1	+	.	Parent=BOVATA_001410.v7.1.t1
BOVATA_01_v07	AUGUSTUS	intron	356983	357099	1	+	.	Parent=BOVATA_001410.v7.1.t1
BOVATA_01_v07	AUGUSTUS	CDS	355915	356193	0.17	+	0	ID=BOVATA_001410.v7.1.t1.cds;Parent=BOVATA_001410.v7.1.t1
BOVATA_01_v07	AUGUSTUS	CDS	356525	356615	1	+	0	ID=BOVATA_001410.v7.1.t1.cds;Parent=BOVATA_001410.v7.1.t1
BOVATA_01_v07	AUGUSTUS	CDS	356653	356982	1	+	2	ID=BOVATA_001410.v7.1.t1.cds;Parent=BOVATA_001410.v7.1.t1
BOVATA_01_v07	AUGUSTUS	CDS	357100	357455	0.94	+	2	ID=BOVATA_001410.v7.1.t1.cds;Parent=BOVATA_001410.v7.1.t1
BOVATA_01_v07	AUGUSTUS	stop_codon	357453	357455	.	+	0	Parent=BOVATA_001410.v7.1.t1
BOVATA_01_v07	AUGUSTUS	gene	357878	358660	0.69	+	.	ID=BOVATA_001420.v7.1;description=ubiquinol-cytochrome_C_family_chaperone,_putative
BOVATA_01_v07	AUGUSTUS	transcript	358053	358660	0.31	+	.	ID=BOVATA_001420.v7.1.t1;Parent=BOVATA_001420.v7.1
BOVATA_01_v07	AUGUSTUS	start_codon	358053	358055	.	+	0	Parent=BOVATA_001420.v7.1.t1
BOVATA_01_v07	AUGUSTUS	intron	358266	358306	1	+	.	Parent=BOVATA_001420.v7.1.t1
BOVATA_01_v07	AUGUSTUS	intron	358363	358620	1	+	.	Parent=BOVATA_001420.v7.1.t1
BOVATA_01_v07	AUGUSTUS	CDS	358053	358265	0.31	+	0	ID=BOVATA_001420.v7.1.t1.cds;Parent=BOVATA_001420.v7.1.t1
BOVATA_01_v07	AUGUSTUS	CDS	358307	358362	1	+	0	ID=BOVATA_001420.v7.1.t1.cds;Parent=BOVATA_001420.v7.1.t1
BOVATA_01_v07	AUGUSTUS	CDS	358621	358660	1	+	1	ID=BOVATA_001420.v7.1.t1.cds;Parent=BOVATA_001420.v7.1.t1
BOVATA_01_v07	AUGUSTUS	stop_codon	358658	358660	.	+	0	Parent=BOVATA_001420.v7.1.t1
BOVATA_01_v07	AUGUSTUS	gene	358657	359682	.	-	.	ID=BOVATA_001430.v7.1;description=GTPase
BOVATA_01_v07	AUGUSTUS	transcript	358657	359682	0.92	-	.	ID=BOVATA_001430.v7.1.t1;Parent=BOVATA_001430.v7.1
BOVATA_01_v07	AUGUSTUS	stop_codon	358657	358659	.	-	0	Parent=BOVATA_001430.v7.1.t1
BOVATA_01_v07	AUGUSTUS	CDS	358657	359682	0.92	-	0	ID=BOVATA_001430.v7.1.t1.cds;Parent=BOVATA_001430.v7.1.t1
BOVATA_01_v07	AUGUSTUS	start_codon	359680	359682	.	-	0	Parent=BOVATA_001430.v7.1.t1
BOVATA_01_v07	AUGUSTUS	gene	360613	362957	0.89	+	.	ID=BOVATA_001440.v7.1;description=ataxin-2_N-terminal_region_domain_containing_protein,_putative
BOVATA_01_v07	AUGUSTUS	transcript	360613	362957	0.15	+	.	ID=BOVATA_001440.v7.1.t1;Parent=BOVATA_001440.v7.1
BOVATA_01_v07	AUGUSTUS	start_codon	360613	360615	.	+	0	Parent=BOVATA_001440.v7.1.t1
BOVATA_01_v07	AUGUSTUS	intron	360742	360946	1	+	.	Parent=BOVATA_001440.v7.1.t1
BOVATA_01_v07	AUGUSTUS	intron	362498	362534	1	+	.	Parent=BOVATA_001440.v7.1.t1
BOVATA_01_v07	AUGUSTUS	CDS	360613	360741	0.16	+	0	ID=BOVATA_001440.v7.1.t1.cds;Parent=BOVATA_001440.v7.1.t1
BOVATA_01_v07	AUGUSTUS	CDS	360947	362497	0.9	+	0	ID=BOVATA_001440.v7.1.t1.cds;Parent=BOVATA_001440.v7.1.t1
BOVATA_01_v07	AUGUSTUS	CDS	362535	362957	1	+	0	ID=BOVATA_001440.v7.1.t1.cds;Parent=BOVATA_001440.v7.1.t1
BOVATA_01_v07	AUGUSTUS	stop_codon	362955	362957	.	+	0	Parent=BOVATA_001440.v7.1.t1
BOVATA_01_v07	AUGUSTUS	gene	363971	365236	0.51	+	.	ID=BOVATA_001450.v7.1;description=hypothetical_protein,_conserved
BOVATA_01_v07	AUGUSTUS	transcript	363971	365236	0.51	+	.	ID=BOVATA_001450.v7.1.t1;Parent=BOVATA_001450.v7.1
BOVATA_01_v07	AUGUSTUS	start_codon	363971	363973	.	+	0	Parent=BOVATA_001450.v7.1.t1
BOVATA_01_v07	AUGUSTUS	CDS	363971	365236	0.51	+	0	ID=BOVATA_001450.v7.1.t1.cds;Parent=BOVATA_001450.v7.1.t1
BOVATA_01_v07	AUGUSTUS	stop_codon	365234	365236	.	+	0	Parent=BOVATA_001450.v7.1.t1
BOVATA_01_v07	AUGUSTUS	gene	365289	368063	.	-	.	ID=BOVATA_001460.v7.1;description=DNA_repair_protein
BOVATA_01_v07	AUGUSTUS	transcript	365289	368063	0.77	-	.	ID=BOVATA_001460.v7.1.t1;Parent=BOVATA_001460.v7.1
BOVATA_01_v07	AUGUSTUS	stop_codon	365289	365291	.	-	0	Parent=BOVATA_001460.v7.1.t1
BOVATA_01_v07	AUGUSTUS	CDS	365289	368063	0.77	-	0	ID=BOVATA_001460.v7.1.t1.cds;Parent=BOVATA_001460.v7.1.t1
BOVATA_01_v07	AUGUSTUS	start_codon	368061	368063	.	-	0	Parent=BOVATA_001460.v7.1.t1
BOVATA_01_v07	AUGUSTUS	gene	366910	367425	0.41	+	.	ID=BOVATA_001470.v7.1;description=enterobactin_synthase_subunit_F,_putative
BOVATA_01_v07	AUGUSTUS	transcript	366910	367425	0.41	+	.	ID=BOVATA_001470.v7.1.t1;Parent=BOVATA_001470.v7.1
BOVATA_01_v07	AUGUSTUS	start_codon	366910	366912	.	+	0	Parent=BOVATA_001470.v7.1.t1
BOVATA_01_v07	AUGUSTUS	CDS	366910	367425	0.41	+	0	ID=BOVATA_001470.v7.1.t1.cds;Parent=BOVATA_001470.v7.1.t1
BOVATA_01_v07	AUGUSTUS	stop_codon	367423	367425	.	+	0	Parent=BOVATA_001470.v7.1.t1
BOVATA_01_v07	AUGUSTUS	gene	368685	375199	0.92	+	.	ID=BOVATA_001480.v7.1;description=vacuolar_sorting-associated_protein_26
BOVATA_01_v07	AUGUSTUS	transcript	368685	375199	0.09	+	.	ID=BOVATA_001480.v7.1.t1;Parent=BOVATA_001480.v7.1
BOVATA_01_v07	AUGUSTUS	start_codon	368685	368687	.	+	0	Parent=BOVATA_001480.v7.1.t1
BOVATA_01_v07	AUGUSTUS	intron	373611	373938	0.09	+	.	Parent=BOVATA_001480.v7.1.t1
BOVATA_01_v07	AUGUSTUS	intron	374011	374081	1	+	.	Parent=BOVATA_001480.v7.1.t1
BOVATA_01_v07	AUGUSTUS	intron	374199	374237	1	+	.	Parent=BOVATA_001480.v7.1.t1
BOVATA_01_v07	AUGUSTUS	intron	374335	374376	1	+	.	Parent=BOVATA_001480.v7.1.t1
BOVATA_01_v07	AUGUSTUS	intron	374443	374480	1	+	.	Parent=BOVATA_001480.v7.1.t1
BOVATA_01_v07	AUGUSTUS	intron	374611	374647	1	+	.	Parent=BOVATA_001480.v7.1.t1
BOVATA_01_v07	AUGUSTUS	intron	374808	374842	1	+	.	Parent=BOVATA_001480.v7.1.t1
BOVATA_01_v07	AUGUSTUS	intron	374919	374954	1	+	.	Parent=BOVATA_001480.v7.1.t1
BOVATA_01_v07	AUGUSTUS	CDS	368685	373610	0.09	+	0	ID=BOVATA_001480.v7.1.t1.cds;Parent=BOVATA_001480.v7.1.t1
BOVATA_01_v07	AUGUSTUS	CDS	373939	374010	1	+	0	ID=BOVATA_001480.v7.1.t1.cds;Parent=BOVATA_001480.v7.1.t1
BOVATA_01_v07	AUGUSTUS	CDS	374082	374198	1	+	0	ID=BOVATA_001480.v7.1.t1.cds;Parent=BOVATA_001480.v7.1.t1
BOVATA_01_v07	AUGUSTUS	CDS	374238	374334	1	+	0	ID=BOVATA_001480.v7.1.t1.cds;Parent=BOVATA_001480.v7.1.t1
BOVATA_01_v07	AUGUSTUS	CDS	374377	374442	1	+	2	ID=BOVATA_001480.v7.1.t1.cds;Parent=BOVATA_001480.v7.1.t1
BOVATA_01_v07	AUGUSTUS	CDS	374481	374610	1	+	2	ID=BOVATA_001480.v7.1.t1.cds;Parent=BOVATA_001480.v7.1.t1
BOVATA_01_v07	AUGUSTUS	CDS	374648	374807	1	+	1	ID=BOVATA_001480.v7.1.t1.cds;Parent=BOVATA_001480.v7.1.t1
BOVATA_01_v07	AUGUSTUS	CDS	374843	374918	1	+	0	ID=BOVATA_001480.v7.1.t1.cds;Parent=BOVATA_001480.v7.1.t1
BOVATA_01_v07	AUGUSTUS	CDS	374955	375199	1	+	2	ID=BOVATA_001480.v7.1.t1.cds;Parent=BOVATA_001480.v7.1.t1
BOVATA_01_v07	AUGUSTUS	stop_codon	375197	375199	.	+	0	Parent=BOVATA_001480.v7.1.t1
BOVATA_01_v07	AUGUSTUS	gene	375900	378952	0.51	+	.	ID=BOVATA_001490.v7.1;description=cingulin_1,_putative
BOVATA_01_v07	AUGUSTUS	transcript	375900	378952	0.01	+	.	ID=BOVATA_001490.v7.1.t1;Parent=BOVATA_001490.v7.1
BOVATA_01_v07	AUGUSTUS	start_codon	375900	375902	.	+	0	Parent=BOVATA_001490.v7.1.t1
BOVATA_01_v07	AUGUSTUS	intron	375982	376063	0.57	+	.	Parent=BOVATA_001490.v7.1.t1
BOVATA_01_v07	AUGUSTUS	intron	376474	376509	0.86	+	.	Parent=BOVATA_001490.v7.1.t1
BOVATA_01_v07	AUGUSTUS	intron	376570	376706	0.11	+	.	Parent=BOVATA_001490.v7.1.t1
BOVATA_01_v07	AUGUSTUS	intron	376871	376911	1	+	.	Parent=BOVATA_001490.v7.1.t1
BOVATA_01_v07	AUGUSTUS	intron	377105	377148	1	+	.	Parent=BOVATA_001490.v7.1.t1
BOVATA_01_v07	AUGUSTUS	intron	377386	377427	1	+	.	Parent=BOVATA_001490.v7.1.t1
BOVATA_01_v07	AUGUSTUS	intron	377485	377531	1	+	.	Parent=BOVATA_001490.v7.1.t1
BOVATA_01_v07	AUGUSTUS	intron	377661	377695	1	+	.	Parent=BOVATA_001490.v7.1.t1
BOVATA_01_v07	AUGUSTUS	intron	377749	377785	1	+	.	Parent=BOVATA_001490.v7.1.t1
BOVATA_01_v07	AUGUSTUS	intron	377829	377866	1	+	.	Parent=BOVATA_001490.v7.1.t1
BOVATA_01_v07	AUGUSTUS	intron	377957	377998	1	+	.	Parent=BOVATA_001490.v7.1.t1
BOVATA_01_v07	AUGUSTUS	intron	378058	378368	0.89	+	.	Parent=BOVATA_001490.v7.1.t1
BOVATA_01_v07	AUGUSTUS	intron	378422	378501	1	+	.	Parent=BOVATA_001490.v7.1.t1
BOVATA_01_v07	AUGUSTUS	intron	378556	378631	0.83	+	.	Parent=BOVATA_001490.v7.1.t1
BOVATA_01_v07	AUGUSTUS	intron	378656	378756	1	+	.	Parent=BOVATA_001490.v7.1.t1
BOVATA_01_v07	AUGUSTUS	intron	378810	378844	0.98	+	.	Parent=BOVATA_001490.v7.1.t1
BOVATA_01_v07	AUGUSTUS	CDS	375900	375981	0.42	+	0	ID=BOVATA_001490.v7.1.t1.cds;Parent=BOVATA_001490.v7.1.t1
BOVATA_01_v07	AUGUSTUS	CDS	376064	376473	0.5	+	2	ID=BOVATA_001490.v7.1.t1.cds;Parent=BOVATA_001490.v7.1.t1
BOVATA_01_v07	AUGUSTUS	CDS	376510	376569	0.84	+	0	ID=BOVATA_001490.v7.1.t1.cds;Parent=BOVATA_001490.v7.1.t1
BOVATA_01_v07	AUGUSTUS	CDS	376707	376870	0.17	+	0	ID=BOVATA_001490.v7.1.t1.cds;Parent=BOVATA_001490.v7.1.t1
BOVATA_01_v07	AUGUSTUS	CDS	376912	377104	1	+	1	ID=BOVATA_001490.v7.1.t1.cds;Parent=BOVATA_001490.v7.1.t1
BOVATA_01_v07	AUGUSTUS	CDS	377149	377385	1	+	0	ID=BOVATA_001490.v7.1.t1.cds;Parent=BOVATA_001490.v7.1.t1
BOVATA_01_v07	AUGUSTUS	CDS	377428	377484	1	+	0	ID=BOVATA_001490.v7.1.t1.cds;Parent=BOVATA_001490.v7.1.t1
BOVATA_01_v07	AUGUSTUS	CDS	377532	377660	1	+	0	ID=BOVATA_001490.v7.1.t1.cds;Parent=BOVATA_001490.v7.1.t1
BOVATA_01_v07	AUGUSTUS	CDS	377696	377748	1	+	0	ID=BOVATA_001490.v7.1.t1.cds;Parent=BOVATA_001490.v7.1.t1
BOVATA_01_v07	AUGUSTUS	CDS	377786	377828	1	+	1	ID=BOVATA_001490.v7.1.t1.cds;Parent=BOVATA_001490.v7.1.t1
BOVATA_01_v07	AUGUSTUS	CDS	377867	377956	1	+	0	ID=BOVATA_001490.v7.1.t1.cds;Parent=BOVATA_001490.v7.1.t1
BOVATA_01_v07	AUGUSTUS	CDS	377999	378057	0.93	+	0	ID=BOVATA_001490.v7.1.t1.cds;Parent=BOVATA_001490.v7.1.t1
BOVATA_01_v07	AUGUSTUS	CDS	378369	378421	0.89	+	1	ID=BOVATA_001490.v7.1.t1.cds;Parent=BOVATA_001490.v7.1.t1
BOVATA_01_v07	AUGUSTUS	CDS	378502	378555	0.83	+	2	ID=BOVATA_001490.v7.1.t1.cds;Parent=BOVATA_001490.v7.1.t1
BOVATA_01_v07	AUGUSTUS	CDS	378632	378655	0.83	+	2	ID=BOVATA_001490.v7.1.t1.cds;Parent=BOVATA_001490.v7.1.t1
BOVATA_01_v07	AUGUSTUS	CDS	378757	378809	0.98	+	2	ID=BOVATA_001490.v7.1.t1.cds;Parent=BOVATA_001490.v7.1.t1
BOVATA_01_v07	AUGUSTUS	CDS	378845	378952	0.98	+	0	ID=BOVATA_001490.v7.1.t1.cds;Parent=BOVATA_001490.v7.1.t1
BOVATA_01_v07	AUGUSTUS	stop_codon	378950	378952	.	+	0	Parent=BOVATA_001490.v7.1.t1
BOVATA_01_v07	AUGUSTUS	gene	379992	382282	.	-	.	ID=BOVATA_001500.v7.1;description=membrane_protein,_putative
BOVATA_01_v07	AUGUSTUS	transcript	379992	382282	0.44	-	.	ID=BOVATA_001500.v7.1.t1;Parent=BOVATA_001500.v7.1
BOVATA_01_v07	AUGUSTUS	stop_codon	379992	379994	.	-	0	Parent=BOVATA_001500.v7.1.t1
BOVATA_01_v07	AUGUSTUS	intron	380311	380348	0.99	-	.	Parent=BOVATA_001500.v7.1.t1
BOVATA_01_v07	AUGUSTUS	intron	380487	380638	0.9	-	.	Parent=BOVATA_001500.v7.1.t1
BOVATA_01_v07	AUGUSTUS	intron	381963	382032	0.84	-	.	Parent=BOVATA_001500.v7.1.t1
BOVATA_01_v07	AUGUSTUS	CDS	379992	380310	0.58	-	1	ID=BOVATA_001500.v7.1.t1.cds;Parent=BOVATA_001500.v7.1.t1
BOVATA_01_v07	AUGUSTUS	CDS	380349	380486	0.91	-	1	ID=BOVATA_001500.v7.1.t1.cds;Parent=BOVATA_001500.v7.1.t1
BOVATA_01_v07	AUGUSTUS	CDS	380639	381962	0.74	-	2	ID=BOVATA_001500.v7.1.t1.cds;Parent=BOVATA_001500.v7.1.t1
BOVATA_01_v07	AUGUSTUS	CDS	382033	382282	0.88	-	0	ID=BOVATA_001500.v7.1.t1.cds;Parent=BOVATA_001500.v7.1.t1
BOVATA_01_v07	AUGUSTUS	start_codon	382280	382282	.	-	0	Parent=BOVATA_001500.v7.1.t1
BOVATA_01_v07	AUGUSTUS	gene	381376	382402	0.53	+	.	ID=BOVATA_001510.v7.1;description=precorrin_6A_synthase,_putative
BOVATA_01_v07	AUGUSTUS	transcript	381376	382402	0.53	+	.	ID=BOVATA_001510.v7.1.t1;Parent=BOVATA_001510.v7.1
BOVATA_01_v07	AUGUSTUS	start_codon	381376	381378	.	+	0	Parent=BOVATA_001510.v7.1.t1
BOVATA_01_v07	AUGUSTUS	intron	381851	381968	0.54	+	.	Parent=BOVATA_001510.v7.1.t1
BOVATA_01_v07	AUGUSTUS	CDS	381376	381850	0.55	+	0	ID=BOVATA_001510.v7.1.t1.cds;Parent=BOVATA_001510.v7.1.t1
BOVATA_01_v07	AUGUSTUS	CDS	381969	382402	0.8	+	2	ID=BOVATA_001510.v7.1.t1.cds;Parent=BOVATA_001510.v7.1.t1
BOVATA_01_v07	AUGUSTUS	stop_codon	382400	382402	.	+	0	Parent=BOVATA_001510.v7.1.t1
BOVATA_01_v07	AUGUSTUS	gene	382668	383354	0.98	+	.	ID=BOVATA_001520.v7.1;description=non-ribosomal_peptide_synthetase,_putative
BOVATA_01_v07	AUGUSTUS	transcript	382668	383354	0.98	+	.	ID=BOVATA_001520.v7.1.t1;Parent=BOVATA_001520.v7.1
BOVATA_01_v07	AUGUSTUS	start_codon	382668	382670	.	+	0	Parent=BOVATA_001520.v7.1.t1
BOVATA_01_v07	AUGUSTUS	CDS	382668	383354	0.98	+	0	ID=BOVATA_001520.v7.1.t1.cds;Parent=BOVATA_001520.v7.1.t1
BOVATA_01_v07	AUGUSTUS	stop_codon	383352	383354	.	+	0	Parent=BOVATA_001520.v7.1.t1
BOVATA_01_v07	AUGUSTUS	gene	383259	386564	.	-	.	ID=BOVATA_001530.v7.1;description=Tyrosine_kinase-like_protein
BOVATA_01_v07	AUGUSTUS	transcript	383259	386564	0.41	-	.	ID=BOVATA_001530.v7.1.t1;Parent=BOVATA_001530.v7.1
BOVATA_01_v07	AUGUSTUS	stop_codon	383259	383261	.	-	0	Parent=BOVATA_001530.v7.1.t1
BOVATA_01_v07	AUGUSTUS	intron	383364	383398	0.92	-	.	Parent=BOVATA_001530.v7.1.t1
BOVATA_01_v07	AUGUSTUS	intron	383720	383756	0.99	-	.	Parent=BOVATA_001530.v7.1.t1
BOVATA_01_v07	AUGUSTUS	CDS	383259	383363	0.92	-	0	ID=BOVATA_001530.v7.1.t1.cds;Parent=BOVATA_001530.v7.1.t1
BOVATA_01_v07	AUGUSTUS	CDS	383399	383719	0.64	-	0	ID=BOVATA_001530.v7.1.t1.cds;Parent=BOVATA_001530.v7.1.t1
BOVATA_01_v07	AUGUSTUS	CDS	383757	386564	0.66	-	0	ID=BOVATA_001530.v7.1.t1.cds;Parent=BOVATA_001530.v7.1.t1
BOVATA_01_v07	AUGUSTUS	start_codon	386562	386564	.	-	0	Parent=BOVATA_001530.v7.1.t1
BOVATA_01_v07	AUGUSTUS	gene	387066	388640	0.87	+	.	ID=BOVATA_001540.v7.1;description=tryptophanyl-tRNA_synthetase
BOVATA_01_v07	AUGUSTUS	transcript	387066	388640	0.1	+	.	ID=BOVATA_001540.v7.1.t1;Parent=BOVATA_001540.v7.1
BOVATA_01_v07	AUGUSTUS	start_codon	387066	387068	.	+	0	Parent=BOVATA_001540.v7.1.t1
BOVATA_01_v07	AUGUSTUS	intron	387279	387372	1	+	.	Parent=BOVATA_001540.v7.1.t1
BOVATA_01_v07	AUGUSTUS	intron	387488	387521	1	+	.	Parent=BOVATA_001540.v7.1.t1
BOVATA_01_v07	AUGUSTUS	intron	387681	387721	1	+	.	Parent=BOVATA_001540.v7.1.t1
BOVATA_01_v07	AUGUSTUS	intron	387808	387870	1	+	.	Parent=BOVATA_001540.v7.1.t1
BOVATA_01_v07	AUGUSTUS	intron	388032	388066	1	+	.	Parent=BOVATA_001540.v7.1.t1
BOVATA_01_v07	AUGUSTUS	intron	388198	388232	0.94	+	.	Parent=BOVATA_001540.v7.1.t1
BOVATA_01_v07	AUGUSTUS	intron	388393	388432	0.95	+	.	Parent=BOVATA_001540.v7.1.t1
BOVATA_01_v07	AUGUSTUS	CDS	387066	387278	0.1	+	0	ID=BOVATA_001540.v7.1.t1.cds;Parent=BOVATA_001540.v7.1.t1
BOVATA_01_v07	AUGUSTUS	CDS	387373	387487	1	+	0	ID=BOVATA_001540.v7.1.t1.cds;Parent=BOVATA_001540.v7.1.t1
BOVATA_01_v07	AUGUSTUS	CDS	387522	387680	1	+	2	ID=BOVATA_001540.v7.1.t1.cds;Parent=BOVATA_001540.v7.1.t1
BOVATA_01_v07	AUGUSTUS	CDS	387722	387807	1	+	2	ID=BOVATA_001540.v7.1.t1.cds;Parent=BOVATA_001540.v7.1.t1
BOVATA_01_v07	AUGUSTUS	CDS	387871	388031	1	+	0	ID=BOVATA_001540.v7.1.t1.cds;Parent=BOVATA_001540.v7.1.t1
BOVATA_01_v07	AUGUSTUS	CDS	388067	388197	0.94	+	1	ID=BOVATA_001540.v7.1.t1.cds;Parent=BOVATA_001540.v7.1.t1
BOVATA_01_v07	AUGUSTUS	CDS	388233	388392	0.95	+	2	ID=BOVATA_001540.v7.1.t1.cds;Parent=BOVATA_001540.v7.1.t1
BOVATA_01_v07	AUGUSTUS	CDS	388433	388640	0.89	+	1	ID=BOVATA_001540.v7.1.t1.cds;Parent=BOVATA_001540.v7.1.t1
BOVATA_01_v07	AUGUSTUS	stop_codon	388638	388640	.	+	0	Parent=BOVATA_001540.v7.1.t1
BOVATA_01_v07	AUGUSTUS	gene	388614	391037	.	-	.	ID=BOVATA_001550.v7.1;description=hypothetical_protein,_conserved
BOVATA_01_v07	AUGUSTUS	transcript	388614	391037	0.98	-	.	ID=BOVATA_001550.v7.1.t1;Parent=BOVATA_001550.v7.1
BOVATA_01_v07	AUGUSTUS	stop_codon	388614	388616	.	-	0	Parent=BOVATA_001550.v7.1.t1
BOVATA_01_v07	AUGUSTUS	CDS	388614	391037	0.98	-	0	ID=BOVATA_001550.v7.1.t1.cds;Parent=BOVATA_001550.v7.1.t1
BOVATA_01_v07	AUGUSTUS	start_codon	391035	391037	.	-	0	Parent=BOVATA_001550.v7.1.t1
BOVATA_01_v07	AUGUSTUS	gene	391543	393713	.	-	.	ID=BOVATA_001560.v7.1;description=DEAD_DEAH_box_helicase_domain_containing_protein
BOVATA_01_v07	AUGUSTUS	transcript	391543	393713	0.9	-	.	ID=BOVATA_001560.v7.1.t1;Parent=BOVATA_001560.v7.1
BOVATA_01_v07	AUGUSTUS	stop_codon	391543	391545	.	-	0	Parent=BOVATA_001560.v7.1.t1
BOVATA_01_v07	AUGUSTUS	intron	392102	392141	0.99	-	.	Parent=BOVATA_001560.v7.1.t1
BOVATA_01_v07	AUGUSTUS	intron	392256	392296	1	-	.	Parent=BOVATA_001560.v7.1.t1
BOVATA_01_v07	AUGUSTUS	intron	393196	393230	1	-	.	Parent=BOVATA_001560.v7.1.t1
BOVATA_01_v07	AUGUSTUS	intron	393564	393647	1	-	.	Parent=BOVATA_001560.v7.1.t1
BOVATA_01_v07	AUGUSTUS	CDS	391543	392101	0.95	-	1	ID=BOVATA_001560.v7.1.t1.cds;Parent=BOVATA_001560.v7.1.t1
BOVATA_01_v07	AUGUSTUS	CDS	392142	392255	1	-	1	ID=BOVATA_001560.v7.1.t1.cds;Parent=BOVATA_001560.v7.1.t1
BOVATA_01_v07	AUGUSTUS	CDS	392297	393195	0.95	-	0	ID=BOVATA_001560.v7.1.t1.cds;Parent=BOVATA_001560.v7.1.t1
BOVATA_01_v07	AUGUSTUS	CDS	393231	393563	1	-	0	ID=BOVATA_001560.v7.1.t1.cds;Parent=BOVATA_001560.v7.1.t1
BOVATA_01_v07	AUGUSTUS	CDS	393648	393713	1	-	0	ID=BOVATA_001560.v7.1.t1.cds;Parent=BOVATA_001560.v7.1.t1
BOVATA_01_v07	AUGUSTUS	start_codon	393711	393713	.	-	0	Parent=BOVATA_001560.v7.1.t1
BOVATA_01_v07	AUGUSTUS	gene	392998	393567	0.99	+	.	ID=BOVATA_001570.v7.1;description=peptidase_S51,_putative
BOVATA_01_v07	AUGUSTUS	transcript	392998	393567	0.99	+	.	ID=BOVATA_001570.v7.1.t1;Parent=BOVATA_001570.v7.1
BOVATA_01_v07	AUGUSTUS	start_codon	392998	393000	.	+	0	Parent=BOVATA_001570.v7.1.t1
BOVATA_01_v07	AUGUSTUS	CDS	392998	393567	0.99	+	0	ID=BOVATA_001570.v7.1.t1.cds;Parent=BOVATA_001570.v7.1.t1
BOVATA_01_v07	AUGUSTUS	stop_codon	393565	393567	.	+	0	Parent=BOVATA_001570.v7.1.t1
BOVATA_01_v07	AUGUSTUS	gene	393958	397254	.	-	.	ID=BOVATA_001580.v7.1;description=anonymous_antigen-3,_putative
BOVATA_01_v07	AUGUSTUS	transcript	393958	397254	0.68	-	.	ID=BOVATA_001580.v7.1.t1;Parent=BOVATA_001580.v7.1
BOVATA_01_v07	AUGUSTUS	stop_codon	393958	393960	.	-	0	Parent=BOVATA_001580.v7.1.t1
BOVATA_01_v07	AUGUSTUS	CDS	393958	397254	0.68	-	0	ID=BOVATA_001580.v7.1.t1.cds;Parent=BOVATA_001580.v7.1.t1
BOVATA_01_v07	AUGUSTUS	start_codon	397252	397254	.	-	0	Parent=BOVATA_001580.v7.1.t1
BOVATA_01_v07	AUGUSTUS	gene	394090	396280	0.49	+	.	ID=BOVATA_001590.v7.1;description=midasin,_putative
BOVATA_01_v07	AUGUSTUS	transcript	394090	396280	0.28	+	.	ID=BOVATA_001590.v7.1.t1;Parent=BOVATA_001590.v7.1
BOVATA_01_v07	AUGUSTUS	start_codon	394090	394092	.	+	0	Parent=BOVATA_001590.v7.1.t1
BOVATA_01_v07	AUGUSTUS	intron	394903	395308	0.57	+	.	Parent=BOVATA_001590.v7.1.t1
BOVATA_01_v07	AUGUSTUS	intron	395477	395617	0.98	+	.	Parent=BOVATA_001590.v7.1.t1
BOVATA_01_v07	AUGUSTUS	intron	395922	395966	0.46	+	.	Parent=BOVATA_001590.v7.1.t1
BOVATA_01_v07	AUGUSTUS	CDS	394090	394902	0.57	+	0	ID=BOVATA_001590.v7.1.t1.cds;Parent=BOVATA_001590.v7.1.t1
BOVATA_01_v07	AUGUSTUS	CDS	395309	395476	0.85	+	0	ID=BOVATA_001590.v7.1.t1.cds;Parent=BOVATA_001590.v7.1.t1
BOVATA_01_v07	AUGUSTUS	CDS	395618	395921	0.67	+	0	ID=BOVATA_001590.v7.1.t1.cds;Parent=BOVATA_001590.v7.1.t1
BOVATA_01_v07	AUGUSTUS	CDS	395967	396280	0.46	+	2	ID=BOVATA_001590.v7.1.t1.cds;Parent=BOVATA_001590.v7.1.t1
BOVATA_01_v07	AUGUSTUS	stop_codon	396278	396280	.	+	0	Parent=BOVATA_001590.v7.1.t1
BOVATA_01_v07	AUGUSTUS	gene	396528	396824	1	+	.	ID=BOVATA_001600.v7.1;description=hypothetical_protein
BOVATA_01_v07	AUGUSTUS	transcript	396549	396824	0.55	+	.	ID=BOVATA_001600.v7.1.t1;Parent=BOVATA_001600.v7.1
BOVATA_01_v07	AUGUSTUS	start_codon	396549	396551	.	+	0	Parent=BOVATA_001600.v7.1.t1
BOVATA_01_v07	AUGUSTUS	CDS	396549	396824	0.55	+	0	ID=BOVATA_001600.v7.1.t1.cds;Parent=BOVATA_001600.v7.1.t1
BOVATA_01_v07	AUGUSTUS	stop_codon	396822	396824	.	+	0	Parent=BOVATA_001600.v7.1.t1
BOVATA_01_v07	AUGUSTUS	gene	398526	400607	1	+	.	ID=BOVATA_001610.v7.1;description=WD_G-beta_repeat_containing_protein,_putative
BOVATA_01_v07	AUGUSTUS	transcript	398526	400607	1	+	.	ID=BOVATA_001610.v7.1.t1;Parent=BOVATA_001610.v7.1
BOVATA_01_v07	AUGUSTUS	start_codon	398526	398528	.	+	0	Parent=BOVATA_001610.v7.1.t1
BOVATA_01_v07	AUGUSTUS	intron	398557	398873	1	+	.	Parent=BOVATA_001610.v7.1.t1
BOVATA_01_v07	AUGUSTUS	intron	399063	399104	1	+	.	Parent=BOVATA_001610.v7.1.t1
BOVATA_01_v07	AUGUSTUS	intron	399177	399216	1	+	.	Parent=BOVATA_001610.v7.1.t1
BOVATA_01_v07	AUGUSTUS	CDS	398526	398556	1	+	0	ID=BOVATA_001610.v7.1.t1.cds;Parent=BOVATA_001610.v7.1.t1
BOVATA_01_v07	AUGUSTUS	CDS	398874	399062	1	+	2	ID=BOVATA_001610.v7.1.t1.cds;Parent=BOVATA_001610.v7.1.t1
BOVATA_01_v07	AUGUSTUS	CDS	399105	399176	1	+	2	ID=BOVATA_001610.v7.1.t1.cds;Parent=BOVATA_001610.v7.1.t1
BOVATA_01_v07	AUGUSTUS	CDS	399217	400607	1	+	2	ID=BOVATA_001610.v7.1.t1.cds;Parent=BOVATA_001610.v7.1.t1
BOVATA_01_v07	AUGUSTUS	stop_codon	400605	400607	.	+	0	Parent=BOVATA_001610.v7.1.t1
BOVATA_01_v07	AUGUSTUS	gene	401181	409229	.	-	.	ID=BOVATA_001620.v7.1;description=Extracellular_matrix-binding_ebh,_putative
BOVATA_01_v07	AUGUSTUS	transcript	401181	409229	0.56	-	.	ID=BOVATA_001620.v7.1.t1;Parent=BOVATA_001620.v7.1
BOVATA_01_v07	AUGUSTUS	stop_codon	401181	401183	.	-	0	Parent=BOVATA_001620.v7.1.t1
BOVATA_01_v07	AUGUSTUS	intron	401954	401980	0.69	-	.	Parent=BOVATA_001620.v7.1.t1
BOVATA_01_v07	AUGUSTUS	CDS	401181	401953	0.69	-	2	ID=BOVATA_001620.v7.1.t1.cds;Parent=BOVATA_001620.v7.1.t1
BOVATA_01_v07	AUGUSTUS	CDS	401981	409229	0.56	-	0	ID=BOVATA_001620.v7.1.t1.cds;Parent=BOVATA_001620.v7.1.t1
BOVATA_01_v07	AUGUSTUS	start_codon	409227	409229	.	-	0	Parent=BOVATA_001620.v7.1.t1
BOVATA_01_v07	AUGUSTUS	gene	411011	416978	.	-	.	ID=BOVATA_001630.v7.1;description=hypothetical_protein,_conserved
BOVATA_01_v07	AUGUSTUS	transcript	411011	416978	0.29	-	.	ID=BOVATA_001630.v7.1.t1;Parent=BOVATA_001630.v7.1
BOVATA_01_v07	AUGUSTUS	stop_codon	411011	411013	.	-	0	Parent=BOVATA_001630.v7.1.t1
BOVATA_01_v07	AUGUSTUS	intron	411091	411373	0.29	-	.	Parent=BOVATA_001630.v7.1.t1
BOVATA_01_v07	AUGUSTUS	CDS	411011	411090	0.52	-	2	ID=BOVATA_001630.v7.1.t1.cds;Parent=BOVATA_001630.v7.1.t1
BOVATA_01_v07	AUGUSTUS	CDS	411374	416978	0.55	-	0	ID=BOVATA_001630.v7.1.t1.cds;Parent=BOVATA_001630.v7.1.t1
BOVATA_01_v07	AUGUSTUS	start_codon	416976	416978	.	-	0	Parent=BOVATA_001630.v7.1.t1
BOVATA_01_v07	AUGUSTUS	gene	420097	424936	.	-	.	ID=BOVATA_001640.v7.1;description=DNA_repair_protein
BOVATA_01_v07	AUGUSTUS	transcript	420097	424936	0.81	-	.	ID=BOVATA_001640.v7.1.t1;Parent=BOVATA_001640.v7.1
BOVATA_01_v07	AUGUSTUS	stop_codon	420097	420099	.	-	0	Parent=BOVATA_001640.v7.1.t1
BOVATA_01_v07	AUGUSTUS	intron	421129	421169	1	-	.	Parent=BOVATA_001640.v7.1.t1
BOVATA_01_v07	AUGUSTUS	intron	421635	421675	1	-	.	Parent=BOVATA_001640.v7.1.t1
BOVATA_01_v07	AUGUSTUS	intron	422681	422718	0.99	-	.	Parent=BOVATA_001640.v7.1.t1
BOVATA_01_v07	AUGUSTUS	intron	422797	422836	1	-	.	Parent=BOVATA_001640.v7.1.t1
BOVATA_01_v07	AUGUSTUS	intron	423080	423118	0.99	-	.	Parent=BOVATA_001640.v7.1.t1
BOVATA_01_v07	AUGUSTUS	intron	423234	423272	0.99	-	.	Parent=BOVATA_001640.v7.1.t1
BOVATA_01_v07	AUGUSTUS	intron	423722	423758	1	-	.	Parent=BOVATA_001640.v7.1.t1
BOVATA_01_v07	AUGUSTUS	intron	424019	424056	0.97	-	.	Parent=BOVATA_001640.v7.1.t1
BOVATA_01_v07	AUGUSTUS	intron	424495	424758	0.95	-	.	Parent=BOVATA_001640.v7.1.t1
BOVATA_01_v07	AUGUSTUS	CDS	420097	421128	1	-	0	ID=BOVATA_001640.v7.1.t1.cds;Parent=BOVATA_001640.v7.1.t1
BOVATA_01_v07	AUGUSTUS	CDS	421170	421634	1	-	0	ID=BOVATA_001640.v7.1.t1.cds;Parent=BOVATA_001640.v7.1.t1
BOVATA_01_v07	AUGUSTUS	CDS	421676	422680	0.98	-	0	ID=BOVATA_001640.v7.1.t1.cds;Parent=BOVATA_001640.v7.1.t1
BOVATA_01_v07	AUGUSTUS	CDS	422719	422796	0.99	-	0	ID=BOVATA_001640.v7.1.t1.cds;Parent=BOVATA_001640.v7.1.t1
BOVATA_01_v07	AUGUSTUS	CDS	422837	423079	0.99	-	0	ID=BOVATA_001640.v7.1.t1.cds;Parent=BOVATA_001640.v7.1.t1
BOVATA_01_v07	AUGUSTUS	CDS	423119	423233	1	-	1	ID=BOVATA_001640.v7.1.t1.cds;Parent=BOVATA_001640.v7.1.t1
BOVATA_01_v07	AUGUSTUS	CDS	423273	423721	0.99	-	0	ID=BOVATA_001640.v7.1.t1.cds;Parent=BOVATA_001640.v7.1.t1
BOVATA_01_v07	AUGUSTUS	CDS	423759	424018	0.97	-	2	ID=BOVATA_001640.v7.1.t1.cds;Parent=BOVATA_001640.v7.1.t1
BOVATA_01_v07	AUGUSTUS	CDS	424057	424494	0.88	-	2	ID=BOVATA_001640.v7.1.t1.cds;Parent=BOVATA_001640.v7.1.t1
BOVATA_01_v07	AUGUSTUS	CDS	424759	424936	1	-	0	ID=BOVATA_001640.v7.1.t1.cds;Parent=BOVATA_001640.v7.1.t1
BOVATA_01_v07	AUGUSTUS	start_codon	424934	424936	.	-	0	Parent=BOVATA_001640.v7.1.t1
BOVATA_01_v07	AUGUSTUS	gene	426020	426494	1	+	.	ID=BOVATA_001650.v7.1;description=ribosomal_protein_RPL26
BOVATA_01_v07	AUGUSTUS	transcript	426020	426494	1	+	.	ID=BOVATA_001650.v7.1.t1;Parent=BOVATA_001650.v7.1
BOVATA_01_v07	AUGUSTUS	start_codon	426020	426022	.	+	0	Parent=BOVATA_001650.v7.1.t1
BOVATA_01_v07	AUGUSTUS	intron	426036	426096	1	+	.	Parent=BOVATA_001650.v7.1.t1
BOVATA_01_v07	AUGUSTUS	intron	426210	426284	1	+	.	Parent=BOVATA_001650.v7.1.t1
BOVATA_01_v07	AUGUSTUS	CDS	426020	426035	1	+	0	ID=BOVATA_001650.v7.1.t1.cds;Parent=BOVATA_001650.v7.1.t1
BOVATA_01_v07	AUGUSTUS	CDS	426097	426209	1	+	2	ID=BOVATA_001650.v7.1.t1.cds;Parent=BOVATA_001650.v7.1.t1
BOVATA_01_v07	AUGUSTUS	CDS	426285	426494	1	+	0	ID=BOVATA_001650.v7.1.t1.cds;Parent=BOVATA_001650.v7.1.t1
BOVATA_01_v07	AUGUSTUS	stop_codon	426492	426494	.	+	0	Parent=BOVATA_001650.v7.1.t1
BOVATA_01_v07	AUGUSTUS	gene	426517	427309	.	-	.	ID=BOVATA_001660.v7.1;description=striated_muscle_protein
BOVATA_01_v07	AUGUSTUS	transcript	426517	427309	0.9	-	.	ID=BOVATA_001660.v7.1.t1;Parent=BOVATA_001660.v7.1
BOVATA_01_v07	AUGUSTUS	stop_codon	426517	426519	.	-	0	Parent=BOVATA_001660.v7.1.t1
BOVATA_01_v07	AUGUSTUS	intron	426702	426791	0.99	-	.	Parent=BOVATA_001660.v7.1.t1
BOVATA_01_v07	AUGUSTUS	intron	426900	426937	0.97	-	.	Parent=BOVATA_001660.v7.1.t1
BOVATA_01_v07	AUGUSTUS	intron	427074	427110	0.96	-	.	Parent=BOVATA_001660.v7.1.t1
BOVATA_01_v07	AUGUSTUS	intron	427166	427256	0.95	-	.	Parent=BOVATA_001660.v7.1.t1
BOVATA_01_v07	AUGUSTUS	CDS	426517	426701	0.99	-	2	ID=BOVATA_001660.v7.1.t1.cds;Parent=BOVATA_001660.v7.1.t1
BOVATA_01_v07	AUGUSTUS	CDS	426792	426899	0.99	-	2	ID=BOVATA_001660.v7.1.t1.cds;Parent=BOVATA_001660.v7.1.t1
BOVATA_01_v07	AUGUSTUS	CDS	426938	427073	0.92	-	0	ID=BOVATA_001660.v7.1.t1.cds;Parent=BOVATA_001660.v7.1.t1
BOVATA_01_v07	AUGUSTUS	CDS	427111	427165	0.95	-	1	ID=BOVATA_001660.v7.1.t1.cds;Parent=BOVATA_001660.v7.1.t1
BOVATA_01_v07	AUGUSTUS	CDS	427257	427309	0.96	-	0	ID=BOVATA_001660.v7.1.t1.cds;Parent=BOVATA_001660.v7.1.t1
BOVATA_01_v07	AUGUSTUS	start_codon	427307	427309	.	-	0	Parent=BOVATA_001660.v7.1.t1
BOVATA_01_v07	AUGUSTUS	gene	427510	428661	0.99	+	.	ID=BOVATA_001670.v7.1;description=methionine_aminopeptidase
BOVATA_01_v07	AUGUSTUS	transcript	427510	428661	0.99	+	.	ID=BOVATA_001670.v7.1.t1;Parent=BOVATA_001670.v7.1
BOVATA_01_v07	AUGUSTUS	start_codon	427510	427512	.	+	0	Parent=BOVATA_001670.v7.1.t1
BOVATA_01_v07	AUGUSTUS	intron	427637	427758	1	+	.	Parent=BOVATA_001670.v7.1.t1
BOVATA_01_v07	AUGUSTUS	intron	428253	428289	1	+	.	Parent=BOVATA_001670.v7.1.t1
BOVATA_01_v07	AUGUSTUS	CDS	427510	427636	0.99	+	0	ID=BOVATA_001670.v7.1.t1.cds;Parent=BOVATA_001670.v7.1.t1
BOVATA_01_v07	AUGUSTUS	CDS	427759	428252	1	+	2	ID=BOVATA_001670.v7.1.t1.cds;Parent=BOVATA_001670.v7.1.t1
BOVATA_01_v07	AUGUSTUS	CDS	428290	428661	1	+	0	ID=BOVATA_001670.v7.1.t1.cds;Parent=BOVATA_001670.v7.1.t1
BOVATA_01_v07	AUGUSTUS	stop_codon	428659	428661	.	+	0	Parent=BOVATA_001670.v7.1.t1
BOVATA_01_v07	AUGUSTUS	gene	428700	430260	.	-	.	ID=BOVATA_001680.v7.1;description=CD2_antigen_cytoplasmic_tail-binding_2,_putative
BOVATA_01_v07	AUGUSTUS	transcript	428700	430260	0.9	-	.	ID=BOVATA_001680.v7.1.t1;Parent=BOVATA_001680.v7.1
BOVATA_01_v07	AUGUSTUS	stop_codon	428700	428702	.	-	0	Parent=BOVATA_001680.v7.1.t1
BOVATA_01_v07	AUGUSTUS	intron	429648	429690	1	-	.	Parent=BOVATA_001680.v7.1.t1
BOVATA_01_v07	AUGUSTUS	intron	429895	429965	1	-	.	Parent=BOVATA_001680.v7.1.t1
BOVATA_01_v07	AUGUSTUS	intron	430095	430242	0.91	-	.	Parent=BOVATA_001680.v7.1.t1
BOVATA_01_v07	AUGUSTUS	CDS	428700	429647	0.98	-	0	ID=BOVATA_001680.v7.1.t1.cds;Parent=BOVATA_001680.v7.1.t1
BOVATA_01_v07	AUGUSTUS	CDS	429691	429894	1	-	0	ID=BOVATA_001680.v7.1.t1.cds;Parent=BOVATA_001680.v7.1.t1
BOVATA_01_v07	AUGUSTUS	CDS	429966	430094	0.91	-	0	ID=BOVATA_001680.v7.1.t1.cds;Parent=BOVATA_001680.v7.1.t1
BOVATA_01_v07	AUGUSTUS	CDS	430243	430260	1	-	0	ID=BOVATA_001680.v7.1.t1.cds;Parent=BOVATA_001680.v7.1.t1
BOVATA_01_v07	AUGUSTUS	start_codon	430258	430260	.	-	0	Parent=BOVATA_001680.v7.1.t1
BOVATA_01_v07	AUGUSTUS	gene	430510	432381	0.82	+	.	ID=BOVATA_001690.v7.1;description=ubiquitin_carboxyl-terminal_hydrolase
BOVATA_01_v07	AUGUSTUS	transcript	430510	432381	0.82	+	.	ID=BOVATA_001690.v7.1.t1;Parent=BOVATA_001690.v7.1
BOVATA_01_v07	AUGUSTUS	start_codon	430510	430512	.	+	0	Parent=BOVATA_001690.v7.1.t1
BOVATA_01_v07	AUGUSTUS	intron	430852	430885	0.87	+	.	Parent=BOVATA_001690.v7.1.t1
BOVATA_01_v07	AUGUSTUS	intron	431627	431912	1	+	.	Parent=BOVATA_001690.v7.1.t1
BOVATA_01_v07	AUGUSTUS	intron	432127	432163	1	+	.	Parent=BOVATA_001690.v7.1.t1
BOVATA_01_v07	AUGUSTUS	CDS	430510	430851	0.9	+	0	ID=BOVATA_001690.v7.1.t1.cds;Parent=BOVATA_001690.v7.1.t1
BOVATA_01_v07	AUGUSTUS	CDS	430886	431626	0.84	+	0	ID=BOVATA_001690.v7.1.t1.cds;Parent=BOVATA_001690.v7.1.t1
BOVATA_01_v07	AUGUSTUS	CDS	431913	432126	1	+	0	ID=BOVATA_001690.v7.1.t1.cds;Parent=BOVATA_001690.v7.1.t1
BOVATA_01_v07	AUGUSTUS	CDS	432164	432381	0.99	+	2	ID=BOVATA_001690.v7.1.t1.cds;Parent=BOVATA_001690.v7.1.t1
BOVATA_01_v07	AUGUSTUS	stop_codon	432379	432381	.	+	0	Parent=BOVATA_001690.v7.1.t1
BOVATA_01_v07	AUGUSTUS	gene	432638	434212	1	+	.	ID=BOVATA_001700.v7.1;description=RNA_recognition_motif-containing_protein
BOVATA_01_v07	AUGUSTUS	transcript	432638	434212	1	+	.	ID=BOVATA_001700.v7.1.t1;Parent=BOVATA_001700.v7.1
BOVATA_01_v07	AUGUSTUS	start_codon	432638	432640	.	+	0	Parent=BOVATA_001700.v7.1.t1
BOVATA_01_v07	AUGUSTUS	intron	432867	432928	1	+	.	Parent=BOVATA_001700.v7.1.t1
BOVATA_01_v07	AUGUSTUS	intron	432995	433409	1	+	.	Parent=BOVATA_001700.v7.1.t1
BOVATA_01_v07	AUGUSTUS	CDS	432638	432866	1	+	0	ID=BOVATA_001700.v7.1.t1.cds;Parent=BOVATA_001700.v7.1.t1
BOVATA_01_v07	AUGUSTUS	CDS	432929	432994	1	+	2	ID=BOVATA_001700.v7.1.t1.cds;Parent=BOVATA_001700.v7.1.t1
BOVATA_01_v07	AUGUSTUS	CDS	433410	434212	1	+	2	ID=BOVATA_001700.v7.1.t1.cds;Parent=BOVATA_001700.v7.1.t1
BOVATA_01_v07	AUGUSTUS	stop_codon	434210	434212	.	+	0	Parent=BOVATA_001700.v7.1.t1
BOVATA_01_v07	AUGUSTUS	gene	435201	436964	0.99	+	.	ID=BOVATA_001710.v7.1;description=Uncharacterized_family_protein
BOVATA_01_v07	AUGUSTUS	transcript	435201	436964	0.99	+	.	ID=BOVATA_001710.v7.1.t1;Parent=BOVATA_001710.v7.1
BOVATA_01_v07	AUGUSTUS	start_codon	435201	435203	.	+	0	Parent=BOVATA_001710.v7.1.t1
BOVATA_01_v07	AUGUSTUS	intron	435337	435377	1	+	.	Parent=BOVATA_001710.v7.1.t1
BOVATA_01_v07	AUGUSTUS	intron	435624	435945	1	+	.	Parent=BOVATA_001710.v7.1.t1
BOVATA_01_v07	AUGUSTUS	intron	436014	436213	1	+	.	Parent=BOVATA_001710.v7.1.t1
BOVATA_01_v07	AUGUSTUS	intron	436294	436334	1	+	.	Parent=BOVATA_001710.v7.1.t1
BOVATA_01_v07	AUGUSTUS	intron	436462	436502	1	+	.	Parent=BOVATA_001710.v7.1.t1
BOVATA_01_v07	AUGUSTUS	CDS	435201	435336	1	+	0	ID=BOVATA_001710.v7.1.t1.cds;Parent=BOVATA_001710.v7.1.t1
BOVATA_01_v07	AUGUSTUS	CDS	435378	435623	1	+	2	ID=BOVATA_001710.v7.1.t1.cds;Parent=BOVATA_001710.v7.1.t1
BOVATA_01_v07	AUGUSTUS	CDS	435946	436013	1	+	2	ID=BOVATA_001710.v7.1.t1.cds;Parent=BOVATA_001710.v7.1.t1
BOVATA_01_v07	AUGUSTUS	CDS	436214	436293	1	+	0	ID=BOVATA_001710.v7.1.t1.cds;Parent=BOVATA_001710.v7.1.t1
BOVATA_01_v07	AUGUSTUS	CDS	436335	436461	1	+	1	ID=BOVATA_001710.v7.1.t1.cds;Parent=BOVATA_001710.v7.1.t1
BOVATA_01_v07	AUGUSTUS	CDS	436503	436964	0.99	+	0	ID=BOVATA_001710.v7.1.t1.cds;Parent=BOVATA_001710.v7.1.t1
BOVATA_01_v07	AUGUSTUS	stop_codon	436962	436964	.	+	0	Parent=BOVATA_001710.v7.1.t1
BOVATA_01_v07	AUGUSTUS	gene	437070	437621	.	-	.	ID=BOVATA_001720.v7.1;description=DER1
BOVATA_01_v07	AUGUSTUS	transcript	437070	437426	0.46	-	.	ID=BOVATA_001720.v7.1.t1;Parent=BOVATA_001720.v7.1
BOVATA_01_v07	AUGUSTUS	stop_codon	437070	437072	.	-	0	Parent=BOVATA_001720.v7.1.t1
BOVATA_01_v07	AUGUSTUS	CDS	437070	437426	0.46	-	0	ID=BOVATA_001720.v7.1.t1.cds;Parent=BOVATA_001720.v7.1.t1
BOVATA_01_v07	AUGUSTUS	start_codon	437424	437426	.	-	0	Parent=BOVATA_001720.v7.1.t1
BOVATA_01_v07	AUGUSTUS	gene	438533	439702	0.78	+	.	ID=BOVATA_001730.v7.1;description=hypothetical_protein,_conserved
BOVATA_01_v07	AUGUSTUS	transcript	438533	439411	0.15	+	.	ID=BOVATA_001730.v7.1.t1;Parent=BOVATA_001730.v7.1
BOVATA_01_v07	AUGUSTUS	start_codon	438533	438535	.	+	0	Parent=BOVATA_001730.v7.1.t1
BOVATA_01_v07	AUGUSTUS	intron	438687	439059	1	+	.	Parent=BOVATA_001730.v7.1.t1
BOVATA_01_v07	AUGUSTUS	intron	439257	439294	1	+	.	Parent=BOVATA_001730.v7.1.t1
BOVATA_01_v07	AUGUSTUS	CDS	438533	438686	1	+	0	ID=BOVATA_001730.v7.1.t1.cds;Parent=BOVATA_001730.v7.1.t1
BOVATA_01_v07	AUGUSTUS	CDS	439060	439256	1	+	2	ID=BOVATA_001730.v7.1.t1.cds;Parent=BOVATA_001730.v7.1.t1
BOVATA_01_v07	AUGUSTUS	CDS	439295	439411	0.15	+	0	ID=BOVATA_001730.v7.1.t1.cds;Parent=BOVATA_001730.v7.1.t1
BOVATA_01_v07	AUGUSTUS	stop_codon	439409	439411	.	+	0	Parent=BOVATA_001730.v7.1.t1
BOVATA_01_v07	AUGUSTUS	gene	439945	441747	1	+	.	ID=BOVATA_001740.v7.1;description=26S_proteasome_regulatory_protein_subunit_N6
BOVATA_01_v07	AUGUSTUS	transcript	439945	441747	1	+	.	ID=BOVATA_001740.v7.1.t1;Parent=BOVATA_001740.v7.1
BOVATA_01_v07	AUGUSTUS	start_codon	439945	439947	.	+	0	Parent=BOVATA_001740.v7.1.t1
BOVATA_01_v07	AUGUSTUS	CDS	439945	441747	1	+	0	ID=BOVATA_001740.v7.1.t1.cds;Parent=BOVATA_001740.v7.1.t1
BOVATA_01_v07	AUGUSTUS	stop_codon	441745	441747	.	+	0	Parent=BOVATA_001740.v7.1.t1
BOVATA_01_v07	AUGUSTUS	gene	440491	440927	.	-	.	ID=BOVATA_001750.v7.1;description=hypothetical_protein
BOVATA_01_v07	AUGUSTUS	transcript	440491	440927	0.22	-	.	ID=BOVATA_001750.v7.1.t1;Parent=BOVATA_001750.v7.1
BOVATA_01_v07	AUGUSTUS	stop_codon	440491	440493	.	-	0	Parent=BOVATA_001750.v7.1.t1
BOVATA_01_v07	AUGUSTUS	intron	440798	440832	0.54	-	.	Parent=BOVATA_001750.v7.1.t1
BOVATA_01_v07	AUGUSTUS	CDS	440491	440797	0.22	-	1	ID=BOVATA_001750.v7.1.t1.cds;Parent=BOVATA_001750.v7.1.t1
BOVATA_01_v07	AUGUSTUS	CDS	440833	440927	0.54	-	0	ID=BOVATA_001750.v7.1.t1.cds;Parent=BOVATA_001750.v7.1.t1
BOVATA_01_v07	AUGUSTUS	start_codon	440925	440927	.	-	0	Parent=BOVATA_001750.v7.1.t1
BOVATA_01_v07	AUGUSTUS	gene	441830	444123	0.87	+	.	ID=BOVATA_001760.v7.1;description=DNA_excision_repair_protein_ERCC-8,_putative
BOVATA_01_v07	AUGUSTUS	transcript	441830	444123	0.87	+	.	ID=BOVATA_001760.v7.1.t1;Parent=BOVATA_001760.v7.1
BOVATA_01_v07	AUGUSTUS	start_codon	441830	441832	.	+	0	Parent=BOVATA_001760.v7.1.t1
BOVATA_01_v07	AUGUSTUS	intron	441878	442070	1	+	.	Parent=BOVATA_001760.v7.1.t1
BOVATA_01_v07	AUGUSTUS	intron	442163	442335	1	+	.	Parent=BOVATA_001760.v7.1.t1
BOVATA_01_v07	AUGUSTUS	intron	442419	442456	1	+	.	Parent=BOVATA_001760.v7.1.t1
BOVATA_01_v07	AUGUSTUS	intron	442636	442671	0.99	+	.	Parent=BOVATA_001760.v7.1.t1
BOVATA_01_v07	AUGUSTUS	intron	443497	443532	1	+	.	Parent=BOVATA_001760.v7.1.t1
BOVATA_01_v07	AUGUSTUS	intron	443675	443713	1	+	.	Parent=BOVATA_001760.v7.1.t1
BOVATA_01_v07	AUGUSTUS	CDS	441830	441877	1	+	0	ID=BOVATA_001760.v7.1.t1.cds;Parent=BOVATA_001760.v7.1.t1
BOVATA_01_v07	AUGUSTUS	CDS	442071	442162	1	+	0	ID=BOVATA_001760.v7.1.t1.cds;Parent=BOVATA_001760.v7.1.t1
BOVATA_01_v07	AUGUSTUS	CDS	442336	442418	1	+	1	ID=BOVATA_001760.v7.1.t1.cds;Parent=BOVATA_001760.v7.1.t1
BOVATA_01_v07	AUGUSTUS	CDS	442457	442635	0.99	+	2	ID=BOVATA_001760.v7.1.t1.cds;Parent=BOVATA_001760.v7.1.t1
BOVATA_01_v07	AUGUSTUS	CDS	442672	443496	1	+	0	ID=BOVATA_001760.v7.1.t1.cds;Parent=BOVATA_001760.v7.1.t1
BOVATA_01_v07	AUGUSTUS	CDS	443533	443674	1	+	0	ID=BOVATA_001760.v7.1.t1.cds;Parent=BOVATA_001760.v7.1.t1
BOVATA_01_v07	AUGUSTUS	CDS	443714	444123	0.88	+	2	ID=BOVATA_001760.v7.1.t1.cds;Parent=BOVATA_001760.v7.1.t1
BOVATA_01_v07	AUGUSTUS	stop_codon	444121	444123	.	+	0	Parent=BOVATA_001760.v7.1.t1
BOVATA_01_v07	AUGUSTUS	gene	443124	443447	.	-	.	ID=BOVATA_001770.v7.1;description=anti-sigma_factor,_putative
BOVATA_01_v07	AUGUSTUS	transcript	443124	443447	0.69	-	.	ID=BOVATA_001770.v7.1.t1;Parent=BOVATA_001770.v7.1
BOVATA_01_v07	AUGUSTUS	stop_codon	443124	443126	.	-	0	Parent=BOVATA_001770.v7.1.t1
BOVATA_01_v07	AUGUSTUS	CDS	443124	443447	0.69	-	0	ID=BOVATA_001770.v7.1.t1.cds;Parent=BOVATA_001770.v7.1.t1
BOVATA_01_v07	AUGUSTUS	start_codon	443445	443447	.	-	0	Parent=BOVATA_001770.v7.1.t1
BOVATA_01_v07	AUGUSTUS	gene	444665	446344	0.83	+	.	ID=BOVATA_001780.v7.1;description=phosphatidylinositol_N-acetylglucosaminyltransferase_subunit_A
BOVATA_01_v07	AUGUSTUS	transcript	444960	446344	0.32	+	.	ID=BOVATA_001780.v7.1.t1;Parent=BOVATA_001780.v7.1
BOVATA_01_v07	AUGUSTUS	start_codon	444960	444962	.	+	0	Parent=BOVATA_001780.v7.1.t1
BOVATA_01_v07	AUGUSTUS	intron	445089	445169	1	+	.	Parent=BOVATA_001780.v7.1.t1
BOVATA_01_v07	AUGUSTUS	intron	445290	445326	1	+	.	Parent=BOVATA_001780.v7.1.t1
BOVATA_01_v07	AUGUSTUS	intron	445450	445486	1	+	.	Parent=BOVATA_001780.v7.1.t1
BOVATA_01_v07	AUGUSTUS	intron	446121	446158	1	+	.	Parent=BOVATA_001780.v7.1.t1
BOVATA_01_v07	AUGUSTUS	intron	446229	446262	0.99	+	.	Parent=BOVATA_001780.v7.1.t1
BOVATA_01_v07	AUGUSTUS	CDS	444960	445088	0.32	+	0	ID=BOVATA_001780.v7.1.t1.cds;Parent=BOVATA_001780.v7.1.t1
BOVATA_01_v07	AUGUSTUS	CDS	445170	445289	1	+	0	ID=BOVATA_001780.v7.1.t1.cds;Parent=BOVATA_001780.v7.1.t1
BOVATA_01_v07	AUGUSTUS	CDS	445327	445449	1	+	0	ID=BOVATA_001780.v7.1.t1.cds;Parent=BOVATA_001780.v7.1.t1
BOVATA_01_v07	AUGUSTUS	CDS	445487	446120	1	+	0	ID=BOVATA_001780.v7.1.t1.cds;Parent=BOVATA_001780.v7.1.t1
BOVATA_01_v07	AUGUSTUS	CDS	446159	446228	1	+	2	ID=BOVATA_001780.v7.1.t1.cds;Parent=BOVATA_001780.v7.1.t1
BOVATA_01_v07	AUGUSTUS	CDS	446263	446344	0.99	+	1	ID=BOVATA_001780.v7.1.t1.cds;Parent=BOVATA_001780.v7.1.t1
BOVATA_01_v07	AUGUSTUS	stop_codon	446342	446344	.	+	0	Parent=BOVATA_001780.v7.1.t1
BOVATA_01_v07	AUGUSTUS	gene	446581	448539	.	-	.	ID=BOVATA_001790.v7.1;description=hypothetical_protein,_conserved
BOVATA_01_v07	AUGUSTUS	transcript	446581	448539	0.33	-	.	ID=BOVATA_001790.v7.1.t1;Parent=BOVATA_001790.v7.1
BOVATA_01_v07	AUGUSTUS	stop_codon	446581	446583	.	-	0	Parent=BOVATA_001790.v7.1.t1
BOVATA_01_v07	AUGUSTUS	intron	446676	446716	1	-	.	Parent=BOVATA_001790.v7.1.t1
BOVATA_01_v07	AUGUSTUS	intron	447882	447916	1	-	.	Parent=BOVATA_001790.v7.1.t1
BOVATA_01_v07	AUGUSTUS	intron	447985	448019	1	-	.	Parent=BOVATA_001790.v7.1.t1
BOVATA_01_v07	AUGUSTUS	intron	448171	448210	1	-	.	Parent=BOVATA_001790.v7.1.t1
BOVATA_01_v07	AUGUSTUS	intron	448348	448457	0.82	-	.	Parent=BOVATA_001790.v7.1.t1
BOVATA_01_v07	AUGUSTUS	CDS	446581	446675	1	-	2	ID=BOVATA_001790.v7.1.t1.cds;Parent=BOVATA_001790.v7.1.t1
BOVATA_01_v07	AUGUSTUS	CDS	446717	447881	0.45	-	0	ID=BOVATA_001790.v7.1.t1.cds;Parent=BOVATA_001790.v7.1.t1
BOVATA_01_v07	AUGUSTUS	CDS	447917	447984	1	-	2	ID=BOVATA_001790.v7.1.t1.cds;Parent=BOVATA_001790.v7.1.t1
BOVATA_01_v07	AUGUSTUS	CDS	448020	448170	1	-	0	ID=BOVATA_001790.v7.1.t1.cds;Parent=BOVATA_001790.v7.1.t1
BOVATA_01_v07	AUGUSTUS	CDS	448211	448347	0.82	-	2	ID=BOVATA_001790.v7.1.t1.cds;Parent=BOVATA_001790.v7.1.t1
BOVATA_01_v07	AUGUSTUS	CDS	448458	448539	0.79	-	0	ID=BOVATA_001790.v7.1.t1.cds;Parent=BOVATA_001790.v7.1.t1
BOVATA_01_v07	AUGUSTUS	start_codon	448537	448539	.	-	0	Parent=BOVATA_001790.v7.1.t1
BOVATA_01_v07	AUGUSTUS	gene	448580	449803	.	-	.	ID=BOVATA_001800.v7.1;description=Dcp1-like_decapping_family_protein
BOVATA_01_v07	AUGUSTUS	transcript	448580	449803	0.54	-	.	ID=BOVATA_001800.v7.1.t1;Parent=BOVATA_001800.v7.1
BOVATA_01_v07	AUGUSTUS	stop_codon	448580	448582	.	-	0	Parent=BOVATA_001800.v7.1.t1
BOVATA_01_v07	AUGUSTUS	intron	449072	449111	0.62	-	.	Parent=BOVATA_001800.v7.1.t1
BOVATA_01_v07	AUGUSTUS	intron	449328	449365	0.92	-	.	Parent=BOVATA_001800.v7.1.t1
BOVATA_01_v07	AUGUSTUS	intron	449547	449581	1	-	.	Parent=BOVATA_001800.v7.1.t1
BOVATA_01_v07	AUGUSTUS	intron	449701	449734	1	-	.	Parent=BOVATA_001800.v7.1.t1
BOVATA_01_v07	AUGUSTUS	CDS	448580	449071	0.59	-	0	ID=BOVATA_001800.v7.1.t1.cds;Parent=BOVATA_001800.v7.1.t1
BOVATA_01_v07	AUGUSTUS	CDS	449112	449327	0.92	-	0	ID=BOVATA_001800.v7.1.t1.cds;Parent=BOVATA_001800.v7.1.t1
BOVATA_01_v07	AUGUSTUS	CDS	449366	449546	1	-	1	ID=BOVATA_001800.v7.1.t1.cds;Parent=BOVATA_001800.v7.1.t1
BOVATA_01_v07	AUGUSTUS	CDS	449582	449700	1	-	0	ID=BOVATA_001800.v7.1.t1.cds;Parent=BOVATA_001800.v7.1.t1
BOVATA_01_v07	AUGUSTUS	CDS	449735	449803	0.99	-	0	ID=BOVATA_001800.v7.1.t1.cds;Parent=BOVATA_001800.v7.1.t1
BOVATA_01_v07	AUGUSTUS	start_codon	449801	449803	.	-	0	Parent=BOVATA_001800.v7.1.t1
BOVATA_01_v07	AUGUSTUS	gene	450352	455765	.	-	.	ID=BOVATA_001810.v7.1;description=SAC3_GANP_family_protein,_putative
BOVATA_01_v07	AUGUSTUS	transcript	450352	455765	1	-	.	ID=BOVATA_001810.v7.1.t1;Parent=BOVATA_001810.v7.1
BOVATA_01_v07	AUGUSTUS	stop_codon	450352	450354	.	-	0	Parent=BOVATA_001810.v7.1.t1
BOVATA_01_v07	AUGUSTUS	intron	455688	455725	1	-	.	Parent=BOVATA_001810.v7.1.t1
BOVATA_01_v07	AUGUSTUS	CDS	450352	455687	1	-	2	ID=BOVATA_001810.v7.1.t1.cds;Parent=BOVATA_001810.v7.1.t1
BOVATA_01_v07	AUGUSTUS	CDS	455726	455765	1	-	0	ID=BOVATA_001810.v7.1.t1.cds;Parent=BOVATA_001810.v7.1.t1
BOVATA_01_v07	AUGUSTUS	start_codon	455763	455765	.	-	0	Parent=BOVATA_001810.v7.1.t1
BOVATA_01_v07	AUGUSTUS	gene	452126	452787	0.32	+	.	ID=BOVATA_001820.v7.1;description=hypothetical_protein,_partial
BOVATA_01_v07	AUGUSTUS	transcript	452126	452787	0.32	+	.	ID=BOVATA_001820.v7.1.t1;Parent=BOVATA_001820.v7.1
BOVATA_01_v07	AUGUSTUS	start_codon	452126	452128	.	+	0	Parent=BOVATA_001820.v7.1.t1
BOVATA_01_v07	AUGUSTUS	intron	452397	452620	0.48	+	.	Parent=BOVATA_001820.v7.1.t1
BOVATA_01_v07	AUGUSTUS	CDS	452126	452396	0.37	+	0	ID=BOVATA_001820.v7.1.t1.cds;Parent=BOVATA_001820.v7.1.t1
BOVATA_01_v07	AUGUSTUS	CDS	452621	452787	0.48	+	2	ID=BOVATA_001820.v7.1.t1.cds;Parent=BOVATA_001820.v7.1.t1
BOVATA_01_v07	AUGUSTUS	stop_codon	452785	452787	.	+	0	Parent=BOVATA_001820.v7.1.t1
BOVATA_01_v07	AUGUSTUS	gene	456264	458627	.	-	.	ID=BOVATA_001830.v7.1;description=non-ribosomal_peptide_synthetase,_putative
BOVATA_01_v07	AUGUSTUS	transcript	456264	458627	0.14	-	.	ID=BOVATA_001830.v7.1.t1;Parent=BOVATA_001830.v7.1
BOVATA_01_v07	AUGUSTUS	stop_codon	456264	456266	.	-	0	Parent=BOVATA_001830.v7.1.t1
BOVATA_01_v07	AUGUSTUS	intron	456822	456858	0.99	-	.	Parent=BOVATA_001830.v7.1.t1
BOVATA_01_v07	AUGUSTUS	intron	457130	457217	0.14	-	.	Parent=BOVATA_001830.v7.1.t1
BOVATA_01_v07	AUGUSTUS	intron	458338	458488	1	-	.	Parent=BOVATA_001830.v7.1.t1
BOVATA_01_v07	AUGUSTUS	CDS	456264	456821	0.99	-	0	ID=BOVATA_001830.v7.1.t1.cds;Parent=BOVATA_001830.v7.1.t1
BOVATA_01_v07	AUGUSTUS	CDS	456859	457129	0.14	-	1	ID=BOVATA_001830.v7.1.t1.cds;Parent=BOVATA_001830.v7.1.t1
BOVATA_01_v07	AUGUSTUS	CDS	457218	458337	1	-	2	ID=BOVATA_001830.v7.1.t1.cds;Parent=BOVATA_001830.v7.1.t1
BOVATA_01_v07	AUGUSTUS	CDS	458489	458627	1	-	0	ID=BOVATA_001830.v7.1.t1.cds;Parent=BOVATA_001830.v7.1.t1
BOVATA_01_v07	AUGUSTUS	start_codon	458625	458627	.	-	0	Parent=BOVATA_001830.v7.1.t1
BOVATA_01_v07	AUGUSTUS	gene	459041	460221	.	-	.	ID=BOVATA_001840.v7.1;description=WW_domain-binding_protein_4,_putative
BOVATA_01_v07	AUGUSTUS	transcript	459041	460221	0.96	-	.	ID=BOVATA_001840.v7.1.t1;Parent=BOVATA_001840.v7.1
BOVATA_01_v07	AUGUSTUS	stop_codon	459041	459043	.	-	0	Parent=BOVATA_001840.v7.1.t1
BOVATA_01_v07	AUGUSTUS	intron	459107	459143	1	-	.	Parent=BOVATA_001840.v7.1.t1
BOVATA_01_v07	AUGUSTUS	intron	459743	459778	1	-	.	Parent=BOVATA_001840.v7.1.t1
BOVATA_01_v07	AUGUSTUS	intron	459911	459947	1	-	.	Parent=BOVATA_001840.v7.1.t1
BOVATA_01_v07	AUGUSTUS	CDS	459041	459106	1	-	0	ID=BOVATA_001840.v7.1.t1.cds;Parent=BOVATA_001840.v7.1.t1
BOVATA_01_v07	AUGUSTUS	CDS	459144	459742	1	-	2	ID=BOVATA_001840.v7.1.t1.cds;Parent=BOVATA_001840.v7.1.t1
BOVATA_01_v07	AUGUSTUS	CDS	459779	459910	1	-	2	ID=BOVATA_001840.v7.1.t1.cds;Parent=BOVATA_001840.v7.1.t1
BOVATA_01_v07	AUGUSTUS	CDS	459948	460221	0.96	-	0	ID=BOVATA_001840.v7.1.t1.cds;Parent=BOVATA_001840.v7.1.t1
BOVATA_01_v07	AUGUSTUS	start_codon	460219	460221	.	-	0	Parent=BOVATA_001840.v7.1.t1
BOVATA_01_v07	AUGUSTUS	gene	461227	461866	.	-	.	ID=BOVATA_001850.v7.1;description=hypothetical_protein
BOVATA_01_v07	AUGUSTUS	transcript	461227	461866	0.9	-	.	ID=BOVATA_001850.v7.1.t1;Parent=BOVATA_001850.v7.1
BOVATA_01_v07	AUGUSTUS	stop_codon	461227	461229	.	-	0	Parent=BOVATA_001850.v7.1.t1
BOVATA_01_v07	AUGUSTUS	intron	461688	461757	0.97	-	.	Parent=BOVATA_001850.v7.1.t1
BOVATA_01_v07	AUGUSTUS	CDS	461227	461687	0.97	-	2	ID=BOVATA_001850.v7.1.t1.cds;Parent=BOVATA_001850.v7.1.t1
BOVATA_01_v07	AUGUSTUS	CDS	461758	461866	0.93	-	0	ID=BOVATA_001850.v7.1.t1.cds;Parent=BOVATA_001850.v7.1.t1
BOVATA_01_v07	AUGUSTUS	start_codon	461864	461866	.	-	0	Parent=BOVATA_001850.v7.1.t1
BOVATA_01_v07	AUGUSTUS	gene	461305	461775	1	+	.	ID=BOVATA_001860.v7.1;description=ribosomal_S27a_family_protein
BOVATA_01_v07	AUGUSTUS	transcript	461305	461775	1	+	.	ID=BOVATA_001860.v7.1.t1;Parent=BOVATA_001860.v7.1
BOVATA_01_v07	AUGUSTUS	start_codon	461305	461307	.	+	0	Parent=BOVATA_001860.v7.1.t1
BOVATA_01_v07	AUGUSTUS	CDS	461305	461775	1	+	0	ID=BOVATA_001860.v7.1.t1.cds;Parent=BOVATA_001860.v7.1.t1
BOVATA_01_v07	AUGUSTUS	stop_codon	461773	461775	.	+	0	Parent=BOVATA_001860.v7.1.t1
BOVATA_01_v07	AUGUSTUS	gene	461899	464698	.	-	.	ID=BOVATA_001870.v7.1;description=RNA_binding_protein
BOVATA_01_v07	AUGUSTUS	transcript	461899	464698	0.43	-	.	ID=BOVATA_001870.v7.1.t1;Parent=BOVATA_001870.v7.1
BOVATA_01_v07	AUGUSTUS	stop_codon	461899	461901	.	-	0	Parent=BOVATA_001870.v7.1.t1
BOVATA_01_v07	AUGUSTUS	intron	462343	462380	1	-	.	Parent=BOVATA_001870.v7.1.t1
BOVATA_01_v07	AUGUSTUS	intron	462513	462549	1	-	.	Parent=BOVATA_001870.v7.1.t1
BOVATA_01_v07	AUGUSTUS	intron	462946	462982	1	-	.	Parent=BOVATA_001870.v7.1.t1
BOVATA_01_v07	AUGUSTUS	intron	463457	463496	1	-	.	Parent=BOVATA_001870.v7.1.t1
BOVATA_01_v07	AUGUSTUS	intron	463575	463611	0.99	-	.	Parent=BOVATA_001870.v7.1.t1
BOVATA_01_v07	AUGUSTUS	intron	463936	463970	1	-	.	Parent=BOVATA_001870.v7.1.t1
BOVATA_01_v07	AUGUSTUS	intron	464124	464361	0.48	-	.	Parent=BOVATA_001870.v7.1.t1
BOVATA_01_v07	AUGUSTUS	intron	464542	464638	0.86	-	.	Parent=BOVATA_001870.v7.1.t1
BOVATA_01_v07	AUGUSTUS	CDS	461899	462342	1	-	0	ID=BOVATA_001870.v7.1.t1.cds;Parent=BOVATA_001870.v7.1.t1
BOVATA_01_v07	AUGUSTUS	CDS	462381	462512	1	-	0	ID=BOVATA_001870.v7.1.t1.cds;Parent=BOVATA_001870.v7.1.t1
BOVATA_01_v07	AUGUSTUS	CDS	462550	462945	1	-	0	ID=BOVATA_001870.v7.1.t1.cds;Parent=BOVATA_001870.v7.1.t1
BOVATA_01_v07	AUGUSTUS	CDS	462983	463456	1	-	0	ID=BOVATA_001870.v7.1.t1.cds;Parent=BOVATA_001870.v7.1.t1
BOVATA_01_v07	AUGUSTUS	CDS	463497	463574	1	-	0	ID=BOVATA_001870.v7.1.t1.cds;Parent=BOVATA_001870.v7.1.t1
BOVATA_01_v07	AUGUSTUS	CDS	463612	463935	0.97	-	0	ID=BOVATA_001870.v7.1.t1.cds;Parent=BOVATA_001870.v7.1.t1
BOVATA_01_v07	AUGUSTUS	CDS	463971	464123	0.51	-	0	ID=BOVATA_001870.v7.1.t1.cds;Parent=BOVATA_001870.v7.1.t1
BOVATA_01_v07	AUGUSTUS	CDS	464362	464541	0.81	-	0	ID=BOVATA_001870.v7.1.t1.cds;Parent=BOVATA_001870.v7.1.t1
BOVATA_01_v07	AUGUSTUS	CDS	464639	464698	1	-	0	ID=BOVATA_001870.v7.1.t1.cds;Parent=BOVATA_001870.v7.1.t1
BOVATA_01_v07	AUGUSTUS	start_codon	464696	464698	.	-	0	Parent=BOVATA_001870.v7.1.t1
BOVATA_01_v07	AUGUSTUS	gene	464863	465471	.	-	.	ID=BOVATA_001880.v7.1;description=hypothetical_protein,_conserved
BOVATA_01_v07	AUGUSTUS	transcript	464863	465471	0.61	-	.	ID=BOVATA_001880.v7.1.t1;Parent=BOVATA_001880.v7.1
BOVATA_01_v07	AUGUSTUS	stop_codon	464863	464865	.	-	0	Parent=BOVATA_001880.v7.1.t1
BOVATA_01_v07	AUGUSTUS	CDS	464863	465471	0.61	-	0	ID=BOVATA_001880.v7.1.t1.cds;Parent=BOVATA_001880.v7.1.t1
BOVATA_01_v07	AUGUSTUS	start_codon	465469	465471	.	-	0	Parent=BOVATA_001880.v7.1.t1
BOVATA_01_v07	AUGUSTUS	gene	467314	468391	0.96	+	.	ID=BOVATA_001890.v7.1;description=40S_ribosomal_protein
BOVATA_01_v07	AUGUSTUS	transcript	467314	468391	0.96	+	.	ID=BOVATA_001890.v7.1.t1;Parent=BOVATA_001890.v7.1
BOVATA_01_v07	AUGUSTUS	start_codon	467314	467316	.	+	0	Parent=BOVATA_001890.v7.1.t1
BOVATA_01_v07	AUGUSTUS	intron	467386	467641	1	+	.	Parent=BOVATA_001890.v7.1.t1
BOVATA_01_v07	AUGUSTUS	CDS	467314	467385	0.96	+	0	ID=BOVATA_001890.v7.1.t1.cds;Parent=BOVATA_001890.v7.1.t1
BOVATA_01_v07	AUGUSTUS	CDS	467642	468391	1	+	0	ID=BOVATA_001890.v7.1.t1.cds;Parent=BOVATA_001890.v7.1.t1
BOVATA_01_v07	AUGUSTUS	stop_codon	468389	468391	.	+	0	Parent=BOVATA_001890.v7.1.t1
BOVATA_01_v07	AUGUSTUS	gene	469185	471056	0.85	+	.	ID=BOVATA_001900.v7.1;description=cyclin_2,_putative
BOVATA_01_v07	AUGUSTUS	transcript	469185	471056	0.85	+	.	ID=BOVATA_001900.v7.1.t1;Parent=BOVATA_001900.v7.1
BOVATA_01_v07	AUGUSTUS	start_codon	469185	469187	.	+	0	Parent=BOVATA_001900.v7.1.t1
BOVATA_01_v07	AUGUSTUS	CDS	469185	471056	0.85	+	0	ID=BOVATA_001900.v7.1.t1.cds;Parent=BOVATA_001900.v7.1.t1
BOVATA_01_v07	AUGUSTUS	stop_codon	471054	471056	.	+	0	Parent=BOVATA_001900.v7.1.t1
BOVATA_01_v07	AUGUSTUS	gene	473731	476685	.	-	.	ID=BOVATA_001910.v7.1;description=Extracellular_matrix-binding_ebh,_putative
BOVATA_01_v07	AUGUSTUS	transcript	473731	476685	0.94	-	.	ID=BOVATA_001910.v7.1.t1;Parent=BOVATA_001910.v7.1
BOVATA_01_v07	AUGUSTUS	stop_codon	473731	473733	.	-	0	Parent=BOVATA_001910.v7.1.t1
BOVATA_01_v07	AUGUSTUS	intron	476585	476626	0.96	-	.	Parent=BOVATA_001910.v7.1.t1
BOVATA_01_v07	AUGUSTUS	CDS	473731	476584	0.95	-	1	ID=BOVATA_001910.v7.1.t1.cds;Parent=BOVATA_001910.v7.1.t1
BOVATA_01_v07	AUGUSTUS	CDS	476627	476685	0.95	-	0	ID=BOVATA_001910.v7.1.t1.cds;Parent=BOVATA_001910.v7.1.t1
BOVATA_01_v07	AUGUSTUS	start_codon	476683	476685	.	-	0	Parent=BOVATA_001910.v7.1.t1
BOVATA_01_v07	AUGUSTUS	gene	476933	480649	.	-	.	ID=BOVATA_001920.v7.1;description=ribosome_binding_protein,_putative
BOVATA_01_v07	AUGUSTUS	transcript	476933	480649	0.9	-	.	ID=BOVATA_001920.v7.1.t1;Parent=BOVATA_001920.v7.1
BOVATA_01_v07	AUGUSTUS	stop_codon	476933	476935	.	-	0	Parent=BOVATA_001920.v7.1.t1
BOVATA_01_v07	AUGUSTUS	CDS	476933	480649	0.9	-	0	ID=BOVATA_001920.v7.1.t1.cds;Parent=BOVATA_001920.v7.1.t1
BOVATA_01_v07	AUGUSTUS	start_codon	480647	480649	.	-	0	Parent=BOVATA_001920.v7.1.t1
BOVATA_01_v07	AUGUSTUS	gene	483616	484377	.	-	.	ID=BOVATA_001930.v7.1;description=hypothetical_protein,_conserved
BOVATA_01_v07	AUGUSTUS	transcript	483616	484377	1	-	.	ID=BOVATA_001930.v7.1.t1;Parent=BOVATA_001930.v7.1
BOVATA_01_v07	AUGUSTUS	stop_codon	483616	483618	.	-	0	Parent=BOVATA_001930.v7.1.t1
BOVATA_01_v07	AUGUSTUS	CDS	483616	484377	1	-	0	ID=BOVATA_001930.v7.1.t1.cds;Parent=BOVATA_001930.v7.1.t1
BOVATA_01_v07	AUGUSTUS	start_codon	484375	484377	.	-	0	Parent=BOVATA_001930.v7.1.t1
BOVATA_01_v07	AUGUSTUS	gene	486097	488922	.	-	.	ID=BOVATA_001940.v7.1;description=hypothetical_protein,_conserved
BOVATA_01_v07	AUGUSTUS	transcript	486097	488922	0.63	-	.	ID=BOVATA_001940.v7.1.t1;Parent=BOVATA_001940.v7.1
BOVATA_01_v07	AUGUSTUS	stop_codon	486097	486099	.	-	0	Parent=BOVATA_001940.v7.1.t1
BOVATA_01_v07	AUGUSTUS	CDS	486097	488922	0.63	-	0	ID=BOVATA_001940.v7.1.t1.cds;Parent=BOVATA_001940.v7.1.t1
BOVATA_01_v07	AUGUSTUS	start_codon	488920	488922	.	-	0	Parent=BOVATA_001940.v7.1.t1
BOVATA_01_v07	AUGUSTUS	gene	490457	491796	1	+	.	ID=BOVATA_001950.v7.1;description=hypothetical_protein,_conserved
BOVATA_01_v07	AUGUSTUS	transcript	490457	491796	1	+	.	ID=BOVATA_001950.v7.1.t1;Parent=BOVATA_001950.v7.1
BOVATA_01_v07	AUGUSTUS	start_codon	490457	490459	.	+	0	Parent=BOVATA_001950.v7.1.t1
BOVATA_01_v07	AUGUSTUS	intron	490842	490878	1	+	.	Parent=BOVATA_001950.v7.1.t1
BOVATA_01_v07	AUGUSTUS	intron	491122	491163	1	+	.	Parent=BOVATA_001950.v7.1.t1
BOVATA_01_v07	AUGUSTUS	intron	491393	491429	1	+	.	Parent=BOVATA_001950.v7.1.t1
BOVATA_01_v07	AUGUSTUS	CDS	490457	490841	1	+	0	ID=BOVATA_001950.v7.1.t1.cds;Parent=BOVATA_001950.v7.1.t1
BOVATA_01_v07	AUGUSTUS	CDS	490879	491121	1	+	2	ID=BOVATA_001950.v7.1.t1.cds;Parent=BOVATA_001950.v7.1.t1
BOVATA_01_v07	AUGUSTUS	CDS	491164	491392	1	+	2	ID=BOVATA_001950.v7.1.t1.cds;Parent=BOVATA_001950.v7.1.t1
BOVATA_01_v07	AUGUSTUS	CDS	491430	491796	1	+	1	ID=BOVATA_001950.v7.1.t1.cds;Parent=BOVATA_001950.v7.1.t1
BOVATA_01_v07	AUGUSTUS	stop_codon	491794	491796	.	+	0	Parent=BOVATA_001950.v7.1.t1
BOVATA_01_v07	AUGUSTUS	gene	491798	493336	.	-	.	ID=BOVATA_001960.v7.1;description=mitochondrial_preribosomal_assembly_rimM
BOVATA_01_v07	AUGUSTUS	transcript	491798	493336	0.65	-	.	ID=BOVATA_001960.v7.1.t1;Parent=BOVATA_001960.v7.1
BOVATA_01_v07	AUGUSTUS	stop_codon	491798	491800	.	-	0	Parent=BOVATA_001960.v7.1.t1
BOVATA_01_v07	AUGUSTUS	CDS	491798	493336	0.65	-	0	ID=BOVATA_001960.v7.1.t1.cds;Parent=BOVATA_001960.v7.1.t1
BOVATA_01_v07	AUGUSTUS	start_codon	493334	493336	.	-	0	Parent=BOVATA_001960.v7.1.t1
BOVATA_01_v07	AUGUSTUS	gene	493440	495008	.	-	.	ID=BOVATA_001970.v7.1;description=Rad9
BOVATA_01_v07	AUGUSTUS	transcript	493440	495008	0.95	-	.	ID=BOVATA_001970.v7.1.t1;Parent=BOVATA_001970.v7.1
BOVATA_01_v07	AUGUSTUS	stop_codon	493440	493442	.	-	0	Parent=BOVATA_001970.v7.1.t1
BOVATA_01_v07	AUGUSTUS	CDS	493440	495008	0.95	-	0	ID=BOVATA_001970.v7.1.t1.cds;Parent=BOVATA_001970.v7.1.t1
BOVATA_01_v07	AUGUSTUS	start_codon	495006	495008	.	-	0	Parent=BOVATA_001970.v7.1.t1
BOVATA_01_v07	AUGUSTUS	gene	495423	496769	0.35	+	.	ID=BOVATA_001980.v7.1;description=RNA_methylase_family_UPF0020,_putative
BOVATA_01_v07	AUGUSTUS	transcript	495423	496769	0.35	+	.	ID=BOVATA_001980.v7.1.t1;Parent=BOVATA_001980.v7.1
BOVATA_01_v07	AUGUSTUS	start_codon	495423	495425	.	+	0	Parent=BOVATA_001980.v7.1.t1
BOVATA_01_v07	AUGUSTUS	CDS	495423	496769	0.35	+	0	ID=BOVATA_001980.v7.1.t1.cds;Parent=BOVATA_001980.v7.1.t1
BOVATA_01_v07	AUGUSTUS	stop_codon	496767	496769	.	+	0	Parent=BOVATA_001980.v7.1.t1
BOVATA_01_v07	AUGUSTUS	gene	496794	497284	.	-	.	ID=BOVATA_001990.v7.1;description=metalloprotease,_putative
BOVATA_01_v07	AUGUSTUS	transcript	496794	497284	0.96	-	.	ID=BOVATA_001990.v7.1.t1;Parent=BOVATA_001990.v7.1
BOVATA_01_v07	AUGUSTUS	stop_codon	496794	496796	.	-	0	Parent=BOVATA_001990.v7.1.t1
BOVATA_01_v07	AUGUSTUS	intron	497085	497121	1	-	.	Parent=BOVATA_001990.v7.1.t1
BOVATA_01_v07	AUGUSTUS	intron	497183	497216	1	-	.	Parent=BOVATA_001990.v7.1.t1
BOVATA_01_v07	AUGUSTUS	CDS	496794	497084	1	-	0	ID=BOVATA_001990.v7.1.t1.cds;Parent=BOVATA_001990.v7.1.t1
BOVATA_01_v07	AUGUSTUS	CDS	497122	497182	1	-	1	ID=BOVATA_001990.v7.1.t1.cds;Parent=BOVATA_001990.v7.1.t1
BOVATA_01_v07	AUGUSTUS	CDS	497217	497284	0.96	-	0	ID=BOVATA_001990.v7.1.t1.cds;Parent=BOVATA_001990.v7.1.t1
BOVATA_01_v07	AUGUSTUS	start_codon	497282	497284	.	-	0	Parent=BOVATA_001990.v7.1.t1
BOVATA_01_v07	AUGUSTUS	gene	497407	500815	.	-	.	ID=BOVATA_002000.v7.1;description=Indolepyruvate_oxidoreductase_subunit,_putative
BOVATA_01_v07	AUGUSTUS	transcript	497407	500815	0.96	-	.	ID=BOVATA_002000.v7.1.t1;Parent=BOVATA_002000.v7.1
BOVATA_01_v07	AUGUSTUS	stop_codon	497407	497409	.	-	0	Parent=BOVATA_002000.v7.1.t1
BOVATA_01_v07	AUGUSTUS	intron	497729	497763	1	-	.	Parent=BOVATA_002000.v7.1.t1
BOVATA_01_v07	AUGUSTUS	intron	499216	499252	1	-	.	Parent=BOVATA_002000.v7.1.t1
BOVATA_01_v07	AUGUSTUS	intron	499783	499819	1	-	.	Parent=BOVATA_002000.v7.1.t1
BOVATA_01_v07	AUGUSTUS	CDS	497407	497728	0.96	-	1	ID=BOVATA_002000.v7.1.t1.cds;Parent=BOVATA_002000.v7.1.t1
BOVATA_01_v07	AUGUSTUS	CDS	497764	499215	1	-	1	ID=BOVATA_002000.v7.1.t1.cds;Parent=BOVATA_002000.v7.1.t1
BOVATA_01_v07	AUGUSTUS	CDS	499253	499782	1	-	0	ID=BOVATA_002000.v7.1.t1.cds;Parent=BOVATA_002000.v7.1.t1
BOVATA_01_v07	AUGUSTUS	CDS	499820	500815	1	-	0	ID=BOVATA_002000.v7.1.t1.cds;Parent=BOVATA_002000.v7.1.t1
BOVATA_01_v07	AUGUSTUS	start_codon	500813	500815	.	-	0	Parent=BOVATA_002000.v7.1.t1
BOVATA_01_v07	AUGUSTUS	gene	501470	504589	0.89	+	.	ID=BOVATA_002010.v7.1;description=valyl-tRNA_synthetase
BOVATA_01_v07	AUGUSTUS	transcript	501470	504589	0.71	+	.	ID=BOVATA_002010.v7.1.t1;Parent=BOVATA_002010.v7.1
BOVATA_01_v07	AUGUSTUS	start_codon	501470	501472	.	+	0	Parent=BOVATA_002010.v7.1.t1
BOVATA_01_v07	AUGUSTUS	intron	501540	501576	1	+	.	Parent=BOVATA_002010.v7.1.t1
BOVATA_01_v07	AUGUSTUS	intron	501794	501828	1	+	.	Parent=BOVATA_002010.v7.1.t1
BOVATA_01_v07	AUGUSTUS	intron	503702	503738	1	+	.	Parent=BOVATA_002010.v7.1.t1
BOVATA_01_v07	AUGUSTUS	intron	504246	504280	0.99	+	.	Parent=BOVATA_002010.v7.1.t1
BOVATA_01_v07	AUGUSTUS	CDS	501470	501539	0.79	+	0	ID=BOVATA_002010.v7.1.t1.cds;Parent=BOVATA_002010.v7.1.t1
BOVATA_01_v07	AUGUSTUS	CDS	501577	501793	1	+	2	ID=BOVATA_002010.v7.1.t1.cds;Parent=BOVATA_002010.v7.1.t1
BOVATA_01_v07	AUGUSTUS	CDS	501829	503701	0.9	+	1	ID=BOVATA_002010.v7.1.t1.cds;Parent=BOVATA_002010.v7.1.t1
BOVATA_01_v07	AUGUSTUS	CDS	503739	504245	1	+	0	ID=BOVATA_002010.v7.1.t1.cds;Parent=BOVATA_002010.v7.1.t1
BOVATA_01_v07	AUGUSTUS	CDS	504281	504589	0.99	+	0	ID=BOVATA_002010.v7.1.t1.cds;Parent=BOVATA_002010.v7.1.t1
BOVATA_01_v07	AUGUSTUS	stop_codon	504587	504589	.	+	0	Parent=BOVATA_002010.v7.1.t1
BOVATA_01_v07	AUGUSTUS	gene	502154	502627	.	-	.	ID=BOVATA_002020.v7.1;description=hypothetical_protein
BOVATA_01_v07	AUGUSTUS	transcript	502154	502627	0.5	-	.	ID=BOVATA_002020.v7.1.t1;Parent=BOVATA_002020.v7.1
BOVATA_01_v07	AUGUSTUS	stop_codon	502154	502156	.	-	0	Parent=BOVATA_002020.v7.1.t1
BOVATA_01_v07	AUGUSTUS	CDS	502154	502627	0.5	-	0	ID=BOVATA_002020.v7.1.t1.cds;Parent=BOVATA_002020.v7.1.t1
BOVATA_01_v07	AUGUSTUS	start_codon	502625	502627	.	-	0	Parent=BOVATA_002020.v7.1.t1
BOVATA_01_v07	AUGUSTUS	gene	503072	504136	.	-	.	ID=BOVATA_002030.v7.1;description=flagellar_basal_body_P-ring_biosynthesis_protein,_putative
BOVATA_01_v07	AUGUSTUS	transcript	503072	504136	0.07	-	.	ID=BOVATA_002030.v7.1.t1;Parent=BOVATA_002030.v7.1
BOVATA_01_v07	AUGUSTUS	stop_codon	503072	503074	.	-	0	Parent=BOVATA_002030.v7.1.t1
BOVATA_01_v07	AUGUSTUS	intron	503759	503792	0.19	-	.	Parent=BOVATA_002030.v7.1.t1
BOVATA_01_v07	AUGUSTUS	intron	503997	504037	0.48	-	.	Parent=BOVATA_002030.v7.1.t1
BOVATA_01_v07	AUGUSTUS	CDS	503072	503758	0.23	-	0	ID=BOVATA_002030.v7.1.t1.cds;Parent=BOVATA_002030.v7.1.t1
BOVATA_01_v07	AUGUSTUS	CDS	503793	503996	0.15	-	0	ID=BOVATA_002030.v7.1.t1.cds;Parent=BOVATA_002030.v7.1.t1
BOVATA_01_v07	AUGUSTUS	CDS	504038	504136	0.59	-	0	ID=BOVATA_002030.v7.1.t1.cds;Parent=BOVATA_002030.v7.1.t1
BOVATA_01_v07	AUGUSTUS	start_codon	504134	504136	.	-	0	Parent=BOVATA_002030.v7.1.t1
BOVATA_01_v07	AUGUSTUS	gene	504804	507731	.	-	.	ID=BOVATA_002040.v7.1;description=eukaryotic_translation_initiation_factor_3_subunit
BOVATA_01_v07	AUGUSTUS	transcript	504804	507731	0.65	-	.	ID=BOVATA_002040.v7.1.t1;Parent=BOVATA_002040.v7.1
BOVATA_01_v07	AUGUSTUS	stop_codon	504804	504806	.	-	0	Parent=BOVATA_002040.v7.1.t1
BOVATA_01_v07	AUGUSTUS	CDS	504804	507731	0.65	-	0	ID=BOVATA_002040.v7.1.t1.cds;Parent=BOVATA_002040.v7.1.t1
BOVATA_01_v07	AUGUSTUS	start_codon	507729	507731	.	-	0	Parent=BOVATA_002040.v7.1.t1
BOVATA_01_v07	AUGUSTUS	gene	508882	510907	0.99	+	.	ID=BOVATA_002050.v7.1;description=metallopeptidase_M24_family_protein
BOVATA_01_v07	AUGUSTUS	transcript	508909	510907	0.15	+	.	ID=BOVATA_002050.v7.1.t1;Parent=BOVATA_002050.v7.1
BOVATA_01_v07	AUGUSTUS	start_codon	508909	508911	.	+	0	Parent=BOVATA_002050.v7.1.t1
BOVATA_01_v07	AUGUSTUS	intron	509091	509127	1	+	.	Parent=BOVATA_002050.v7.1.t1
BOVATA_01_v07	AUGUSTUS	intron	509587	509622	1	+	.	Parent=BOVATA_002050.v7.1.t1
BOVATA_01_v07	AUGUSTUS	intron	509888	509928	1	+	.	Parent=BOVATA_002050.v7.1.t1
BOVATA_01_v07	AUGUSTUS	intron	510019	510055	1	+	.	Parent=BOVATA_002050.v7.1.t1
BOVATA_01_v07	AUGUSTUS	CDS	508909	509090	0.15	+	0	ID=BOVATA_002050.v7.1.t1.cds;Parent=BOVATA_002050.v7.1.t1
BOVATA_01_v07	AUGUSTUS	CDS	509128	509586	1	+	1	ID=BOVATA_002050.v7.1.t1.cds;Parent=BOVATA_002050.v7.1.t1
BOVATA_01_v07	AUGUSTUS	CDS	509623	509887	1	+	1	ID=BOVATA_002050.v7.1.t1.cds;Parent=BOVATA_002050.v7.1.t1
BOVATA_01_v07	AUGUSTUS	CDS	509929	510018	1	+	0	ID=BOVATA_002050.v7.1.t1.cds;Parent=BOVATA_002050.v7.1.t1
BOVATA_01_v07	AUGUSTUS	CDS	510056	510907	1	+	0	ID=BOVATA_002050.v7.1.t1.cds;Parent=BOVATA_002050.v7.1.t1
BOVATA_01_v07	AUGUSTUS	stop_codon	510905	510907	.	+	0	Parent=BOVATA_002050.v7.1.t1
BOVATA_01_v07	AUGUSTUS	gene	511058	511793	0.98	+	.	ID=BOVATA_002060.v7.1;description=mitochondrial_large_subunit_ribosomal_protein
BOVATA_01_v07	AUGUSTUS	transcript	511058	511793	0.98	+	.	ID=BOVATA_002060.v7.1.t1;Parent=BOVATA_002060.v7.1
BOVATA_01_v07	AUGUSTUS	start_codon	511058	511060	.	+	0	Parent=BOVATA_002060.v7.1.t1
BOVATA_01_v07	AUGUSTUS	intron	511181	511318	1	+	.	Parent=BOVATA_002060.v7.1.t1
BOVATA_01_v07	AUGUSTUS	intron	511421	511456	0.98	+	.	Parent=BOVATA_002060.v7.1.t1
BOVATA_01_v07	AUGUSTUS	intron	511573	511786	1	+	.	Parent=BOVATA_002060.v7.1.t1
BOVATA_01_v07	AUGUSTUS	CDS	511058	511180	1	+	0	ID=BOVATA_002060.v7.1.t1.cds;Parent=BOVATA_002060.v7.1.t1
BOVATA_01_v07	AUGUSTUS	CDS	511319	511420	1	+	0	ID=BOVATA_002060.v7.1.t1.cds;Parent=BOVATA_002060.v7.1.t1
BOVATA_01_v07	AUGUSTUS	CDS	511457	511572	0.98	+	0	ID=BOVATA_002060.v7.1.t1.cds;Parent=BOVATA_002060.v7.1.t1
BOVATA_01_v07	AUGUSTUS	CDS	511787	511793	1	+	1	ID=BOVATA_002060.v7.1.t1.cds;Parent=BOVATA_002060.v7.1.t1
BOVATA_01_v07	AUGUSTUS	stop_codon	511791	511793	.	+	0	Parent=BOVATA_002060.v7.1.t1
BOVATA_01_v07	AUGUSTUS	gene	511860	512135	.	-	.	ID=BOVATA_002070.v7.1;description=40S_ribosomal_protein
BOVATA_01_v07	AUGUSTUS	transcript	511860	512135	0.95	-	.	ID=BOVATA_002070.v7.1.t1;Parent=BOVATA_002070.v7.1
BOVATA_01_v07	AUGUSTUS	stop_codon	511860	511862	.	-	0	Parent=BOVATA_002070.v7.1.t1
BOVATA_01_v07	AUGUSTUS	intron	511986	512021	1	-	.	Parent=BOVATA_002070.v7.1.t1
BOVATA_01_v07	AUGUSTUS	CDS	511860	511985	1	-	0	ID=BOVATA_002070.v7.1.t1.cds;Parent=BOVATA_002070.v7.1.t1
BOVATA_01_v07	AUGUSTUS	CDS	512022	512135	0.95	-	0	ID=BOVATA_002070.v7.1.t1.cds;Parent=BOVATA_002070.v7.1.t1
BOVATA_01_v07	AUGUSTUS	start_codon	512133	512135	.	-	0	Parent=BOVATA_002070.v7.1.t1
BOVATA_01_v07	AUGUSTUS	gene	512672	515824	.	-	.	ID=BOVATA_002080.v7.1;description=nucleoporin_autopeptidase
BOVATA_01_v07	AUGUSTUS	transcript	512672	515824	0.83	-	.	ID=BOVATA_002080.v7.1.t1;Parent=BOVATA_002080.v7.1
BOVATA_01_v07	AUGUSTUS	stop_codon	512672	512674	.	-	0	Parent=BOVATA_002080.v7.1.t1
BOVATA_01_v07	AUGUSTUS	CDS	512672	515824	0.83	-	0	ID=BOVATA_002080.v7.1.t1.cds;Parent=BOVATA_002080.v7.1.t1
BOVATA_01_v07	AUGUSTUS	start_codon	515822	515824	.	-	0	Parent=BOVATA_002080.v7.1.t1
BOVATA_01_v07	AUGUSTUS	gene	513863	514625	0.54	+	.	ID=BOVATA_002090.v7.1;description=mucin_binding_protein,_putative
BOVATA_01_v07	AUGUSTUS	transcript	513863	514625	0.54	+	.	ID=BOVATA_002090.v7.1.t1;Parent=BOVATA_002090.v7.1
BOVATA_01_v07	AUGUSTUS	start_codon	513863	513865	.	+	0	Parent=BOVATA_002090.v7.1.t1
BOVATA_01_v07	AUGUSTUS	intron	514044	514074	0.54	+	.	Parent=BOVATA_002090.v7.1.t1
BOVATA_01_v07	AUGUSTUS	CDS	513863	514043	0.56	+	0	ID=BOVATA_002090.v7.1.t1.cds;Parent=BOVATA_002090.v7.1.t1
BOVATA_01_v07	AUGUSTUS	CDS	514075	514625	0.54	+	2	ID=BOVATA_002090.v7.1.t1.cds;Parent=BOVATA_002090.v7.1.t1
BOVATA_01_v07	AUGUSTUS	stop_codon	514623	514625	.	+	0	Parent=BOVATA_002090.v7.1.t1
BOVATA_01_v07	AUGUSTUS	gene	517060	518398	0.96	+	.	ID=BOVATA_002100.v7.1;description=hypothetical_protein,_conserved
BOVATA_01_v07	AUGUSTUS	transcript	517102	518398	0.29	+	.	ID=BOVATA_002100.v7.1.t1;Parent=BOVATA_002100.v7.1
BOVATA_01_v07	AUGUSTUS	start_codon	517102	517104	.	+	0	Parent=BOVATA_002100.v7.1.t1
BOVATA_01_v07	AUGUSTUS	intron	517413	517450	0.98	+	.	Parent=BOVATA_002100.v7.1.t1
BOVATA_01_v07	AUGUSTUS	intron	517602	517644	1	+	.	Parent=BOVATA_002100.v7.1.t1
BOVATA_01_v07	AUGUSTUS	intron	517756	517796	1	+	.	Parent=BOVATA_002100.v7.1.t1
BOVATA_01_v07	AUGUSTUS	intron	517926	518019	1	+	.	Parent=BOVATA_002100.v7.1.t1
BOVATA_01_v07	AUGUSTUS	intron	518272	518308	1	+	.	Parent=BOVATA_002100.v7.1.t1
BOVATA_01_v07	AUGUSTUS	CDS	517102	517412	0.3	+	0	ID=BOVATA_002100.v7.1.t1.cds;Parent=BOVATA_002100.v7.1.t1
BOVATA_01_v07	AUGUSTUS	CDS	517451	517601	0.98	+	1	ID=BOVATA_002100.v7.1.t1.cds;Parent=BOVATA_002100.v7.1.t1
BOVATA_01_v07	AUGUSTUS	CDS	517645	517755	1	+	0	ID=BOVATA_002100.v7.1.t1.cds;Parent=BOVATA_002100.v7.1.t1
BOVATA_01_v07	AUGUSTUS	CDS	517797	517925	1	+	0	ID=BOVATA_002100.v7.1.t1.cds;Parent=BOVATA_002100.v7.1.t1
BOVATA_01_v07	AUGUSTUS	CDS	518020	518271	1	+	0	ID=BOVATA_002100.v7.1.t1.cds;Parent=BOVATA_002100.v7.1.t1
BOVATA_01_v07	AUGUSTUS	CDS	518309	518398	1	+	0	ID=BOVATA_002100.v7.1.t1.cds;Parent=BOVATA_002100.v7.1.t1
BOVATA_01_v07	AUGUSTUS	stop_codon	518396	518398	.	+	0	Parent=BOVATA_002100.v7.1.t1
BOVATA_01_v07	AUGUSTUS	gene	518624	519924	0.89	+	.	ID=BOVATA_002110.v7.1;description=50S_ribosomal_protein
BOVATA_01_v07	AUGUSTUS	transcript	518624	519924	0.89	+	.	ID=BOVATA_002110.v7.1.t1;Parent=BOVATA_002110.v7.1
BOVATA_01_v07	AUGUSTUS	start_codon	518624	518626	.	+	0	Parent=BOVATA_002110.v7.1.t1
BOVATA_01_v07	AUGUSTUS	intron	518896	519143	1	+	.	Parent=BOVATA_002110.v7.1.t1
BOVATA_01_v07	AUGUSTUS	CDS	518624	518895	1	+	0	ID=BOVATA_002110.v7.1.t1.cds;Parent=BOVATA_002110.v7.1.t1
BOVATA_01_v07	AUGUSTUS	CDS	519144	519924	0.89	+	1	ID=BOVATA_002110.v7.1.t1.cds;Parent=BOVATA_002110.v7.1.t1
BOVATA_01_v07	AUGUSTUS	stop_codon	519922	519924	.	+	0	Parent=BOVATA_002110.v7.1.t1
BOVATA_01_v07	AUGUSTUS	gene	520015	521391	0.69	+	.	ID=BOVATA_002120.v7.1;description=ribosome_biogenesis_GTP-binding_protein
BOVATA_01_v07	AUGUSTUS	transcript	520015	521391	0.69	+	.	ID=BOVATA_002120.v7.1.t1;Parent=BOVATA_002120.v7.1
BOVATA_01_v07	AUGUSTUS	start_codon	520015	520017	.	+	0	Parent=BOVATA_002120.v7.1.t1
BOVATA_01_v07	AUGUSTUS	CDS	520015	521391	0.69	+	0	ID=BOVATA_002120.v7.1.t1.cds;Parent=BOVATA_002120.v7.1.t1
BOVATA_01_v07	AUGUSTUS	stop_codon	521389	521391	.	+	0	Parent=BOVATA_002120.v7.1.t1
BOVATA_01_v07	AUGUSTUS	gene	521601	522156	0.88	+	.	ID=BOVATA_002130.v7.1;description=C6_zinc_finger_domain-containing_protein,_putative
BOVATA_01_v07	AUGUSTUS	transcript	521601	522156	0.88	+	.	ID=BOVATA_002130.v7.1.t1;Parent=BOVATA_002130.v7.1
BOVATA_01_v07	AUGUSTUS	start_codon	521601	521603	.	+	0	Parent=BOVATA_002130.v7.1.t1
BOVATA_01_v07	AUGUSTUS	intron	521684	521726	1	+	.	Parent=BOVATA_002130.v7.1.t1
BOVATA_01_v07	AUGUSTUS	CDS	521601	521683	1	+	0	ID=BOVATA_002130.v7.1.t1.cds;Parent=BOVATA_002130.v7.1.t1
BOVATA_01_v07	AUGUSTUS	CDS	521727	522156	0.88	+	1	ID=BOVATA_002130.v7.1.t1.cds;Parent=BOVATA_002130.v7.1.t1
BOVATA_01_v07	AUGUSTUS	stop_codon	522154	522156	.	+	0	Parent=BOVATA_002130.v7.1.t1
BOVATA_01_v07	AUGUSTUS	gene	521719	530188	.	-	.	ID=BOVATA_002140.v7.1;description=Extracellular_matrix-binding_ebh,_putative
BOVATA_01_v07	AUGUSTUS	transcript	521719	530188	0.42	-	.	ID=BOVATA_002140.v7.1.t1;Parent=BOVATA_002140.v7.1
BOVATA_01_v07	AUGUSTUS	stop_codon	521719	521721	.	-	0	Parent=BOVATA_002140.v7.1.t1
BOVATA_01_v07	AUGUSTUS	intron	522681	522819	0.47	-	.	Parent=BOVATA_002140.v7.1.t1
BOVATA_01_v07	AUGUSTUS	CDS	521719	522680	0.51	-	2	ID=BOVATA_002140.v7.1.t1.cds;Parent=BOVATA_002140.v7.1.t1
BOVATA_01_v07	AUGUSTUS	CDS	522820	530188	0.45	-	0	ID=BOVATA_002140.v7.1.t1.cds;Parent=BOVATA_002140.v7.1.t1
BOVATA_01_v07	AUGUSTUS	start_codon	530186	530188	.	-	0	Parent=BOVATA_002140.v7.1.t1
BOVATA_01_v07	AUGUSTUS	gene	524423	524755	0.83	+	.	ID=BOVATA_002150.v7.1;description=mitochondrial_ATP-dependent_RNA_helicase,_putative
BOVATA_01_v07	AUGUSTUS	transcript	524423	524755	0.83	+	.	ID=BOVATA_002150.v7.1.t1;Parent=BOVATA_002150.v7.1
BOVATA_01_v07	AUGUSTUS	start_codon	524423	524425	.	+	0	Parent=BOVATA_002150.v7.1.t1
BOVATA_01_v07	AUGUSTUS	CDS	524423	524755	0.83	+	0	ID=BOVATA_002150.v7.1.t1.cds;Parent=BOVATA_002150.v7.1.t1
BOVATA_01_v07	AUGUSTUS	stop_codon	524753	524755	.	+	0	Parent=BOVATA_002150.v7.1.t1
BOVATA_01_v07	AUGUSTUS	gene	531060	536932	.	-	.	ID=BOVATA_002160.v7.1;description=hypothetical_protein,_conserved
BOVATA_01_v07	AUGUSTUS	transcript	531060	536932	0.6	-	.	ID=BOVATA_002160.v7.1.t1;Parent=BOVATA_002160.v7.1
BOVATA_01_v07	AUGUSTUS	stop_codon	531060	531062	.	-	0	Parent=BOVATA_002160.v7.1.t1
BOVATA_01_v07	AUGUSTUS	intron	531387	531424	0.63	-	.	Parent=BOVATA_002160.v7.1.t1
BOVATA_01_v07	AUGUSTUS	CDS	531060	531386	0.69	-	0	ID=BOVATA_002160.v7.1.t1.cds;Parent=BOVATA_002160.v7.1.t1
BOVATA_01_v07	AUGUSTUS	CDS	531425	536932	0.63	-	0	ID=BOVATA_002160.v7.1.t1.cds;Parent=BOVATA_002160.v7.1.t1
BOVATA_01_v07	AUGUSTUS	start_codon	536930	536932	.	-	0	Parent=BOVATA_002160.v7.1.t1
BOVATA_01_v07	AUGUSTUS	gene	538502	541186	.	-	.	ID=BOVATA_002170.v7.1;description=vacuolar_proton_translocating_ATPase_subunit
BOVATA_01_v07	AUGUSTUS	transcript	538502	541186	0.67	-	.	ID=BOVATA_002170.v7.1.t1;Parent=BOVATA_002170.v7.1
BOVATA_01_v07	AUGUSTUS	stop_codon	538502	538504	.	-	0	Parent=BOVATA_002170.v7.1.t1
BOVATA_01_v07	AUGUSTUS	CDS	538502	541186	0.67	-	0	ID=BOVATA_002170.v7.1.t1.cds;Parent=BOVATA_002170.v7.1.t1
BOVATA_01_v07	AUGUSTUS	start_codon	541184	541186	.	-	0	Parent=BOVATA_002170.v7.1.t1
BOVATA_01_v07	AUGUSTUS	gene	541996	543406	.	-	.	ID=BOVATA_002180.v7.1;description=hypothetical_protein,_conserved
BOVATA_01_v07	AUGUSTUS	transcript	541996	543406	0.86	-	.	ID=BOVATA_002180.v7.1.t1;Parent=BOVATA_002180.v7.1
BOVATA_01_v07	AUGUSTUS	stop_codon	541996	541998	.	-	0	Parent=BOVATA_002180.v7.1.t1
BOVATA_01_v07	AUGUSTUS	intron	542160	542197	1	-	.	Parent=BOVATA_002180.v7.1.t1
BOVATA_01_v07	AUGUSTUS	intron	542550	542584	1	-	.	Parent=BOVATA_002180.v7.1.t1
BOVATA_01_v07	AUGUSTUS	CDS	541996	542159	1	-	2	ID=BOVATA_002180.v7.1.t1.cds;Parent=BOVATA_002180.v7.1.t1
BOVATA_01_v07	AUGUSTUS	CDS	542198	542549	0.88	-	0	ID=BOVATA_002180.v7.1.t1.cds;Parent=BOVATA_002180.v7.1.t1
BOVATA_01_v07	AUGUSTUS	CDS	542585	543406	0.98	-	0	ID=BOVATA_002180.v7.1.t1.cds;Parent=BOVATA_002180.v7.1.t1
BOVATA_01_v07	AUGUSTUS	start_codon	543404	543406	.	-	0	Parent=BOVATA_002180.v7.1.t1
BOVATA_01_v07	AUGUSTUS	gene	543738	545124	1	+	.	ID=BOVATA_002190.v7.1;description=gas41
BOVATA_01_v07	AUGUSTUS	transcript	543738	545124	0.13	+	.	ID=BOVATA_002190.v7.1.t1;Parent=BOVATA_002190.v7.1
BOVATA_01_v07	AUGUSTUS	start_codon	543738	543740	.	+	0	Parent=BOVATA_002190.v7.1.t1
BOVATA_01_v07	AUGUSTUS	intron	543840	544054	1	+	.	Parent=BOVATA_002190.v7.1.t1
BOVATA_01_v07	AUGUSTUS	intron	544188	544224	1	+	.	Parent=BOVATA_002190.v7.1.t1
BOVATA_01_v07	AUGUSTUS	intron	544344	544381	1	+	.	Parent=BOVATA_002190.v7.1.t1
BOVATA_01_v07	AUGUSTUS	intron	544536	544576	1	+	.	Parent=BOVATA_002190.v7.1.t1
BOVATA_01_v07	AUGUSTUS	intron	544645	544682	1	+	.	Parent=BOVATA_002190.v7.1.t1
BOVATA_01_v07	AUGUSTUS	intron	544731	544769	1	+	.	Parent=BOVATA_002190.v7.1.t1
BOVATA_01_v07	AUGUSTUS	intron	544840	544879	1	+	.	Parent=BOVATA_002190.v7.1.t1
BOVATA_01_v07	AUGUSTUS	CDS	543738	543839	0.13	+	0	ID=BOVATA_002190.v7.1.t1.cds;Parent=BOVATA_002190.v7.1.t1
BOVATA_01_v07	AUGUSTUS	CDS	544055	544187	1	+	0	ID=BOVATA_002190.v7.1.t1.cds;Parent=BOVATA_002190.v7.1.t1
BOVATA_01_v07	AUGUSTUS	CDS	544225	544343	1	+	2	ID=BOVATA_002190.v7.1.t1.cds;Parent=BOVATA_002190.v7.1.t1
BOVATA_01_v07	AUGUSTUS	CDS	544382	544535	1	+	0	ID=BOVATA_002190.v7.1.t1.cds;Parent=BOVATA_002190.v7.1.t1
BOVATA_01_v07	AUGUSTUS	CDS	544577	544644	1	+	2	ID=BOVATA_002190.v7.1.t1.cds;Parent=BOVATA_002190.v7.1.t1
BOVATA_01_v07	AUGUSTUS	CDS	544683	544730	1	+	0	ID=BOVATA_002190.v7.1.t1.cds;Parent=BOVATA_002190.v7.1.t1
BOVATA_01_v07	AUGUSTUS	CDS	544770	544839	1	+	0	ID=BOVATA_002190.v7.1.t1.cds;Parent=BOVATA_002190.v7.1.t1
BOVATA_01_v07	AUGUSTUS	CDS	544880	545124	1	+	2	ID=BOVATA_002190.v7.1.t1.cds;Parent=BOVATA_002190.v7.1.t1
BOVATA_01_v07	AUGUSTUS	stop_codon	545122	545124	.	+	0	Parent=BOVATA_002190.v7.1.t1
BOVATA_01_v07	AUGUSTUS	gene	545361	548594	.	-	.	ID=BOVATA_002200.v7.1;description=DEAD_DEAH_box_helicase_domain_containing_protein
BOVATA_01_v07	AUGUSTUS	transcript	545361	548594	0.96	-	.	ID=BOVATA_002200.v7.1.t1;Parent=BOVATA_002200.v7.1
BOVATA_01_v07	AUGUSTUS	stop_codon	545361	545363	.	-	0	Parent=BOVATA_002200.v7.1.t1
BOVATA_01_v07	AUGUSTUS	CDS	545361	548594	0.96	-	0	ID=BOVATA_002200.v7.1.t1.cds;Parent=BOVATA_002200.v7.1.t1
BOVATA_01_v07	AUGUSTUS	start_codon	548592	548594	.	-	0	Parent=BOVATA_002200.v7.1.t1
BOVATA_01_v07	AUGUSTUS	gene	549232	550407	0.96	+	.	ID=BOVATA_002210.v7.1;description=DNA_polymerase_III_subunit_beta
BOVATA_01_v07	AUGUSTUS	transcript	549232	550407	0.96	+	.	ID=BOVATA_002210.v7.1.t1;Parent=BOVATA_002210.v7.1
BOVATA_01_v07	AUGUSTUS	start_codon	549232	549234	.	+	0	Parent=BOVATA_002210.v7.1.t1
BOVATA_01_v07	AUGUSTUS	CDS	549232	550407	0.96	+	0	ID=BOVATA_002210.v7.1.t1.cds;Parent=BOVATA_002210.v7.1.t1
BOVATA_01_v07	AUGUSTUS	stop_codon	550405	550407	.	+	0	Parent=BOVATA_002210.v7.1.t1
BOVATA_01_v07	AUGUSTUS	gene	550993	551358	.	-	.	ID=BOVATA_002220.v7.1;description=RNA-binding_with_serine-rich_domain_1-like_protein
BOVATA_01_v07	AUGUSTUS	transcript	550993	551358	0.69	-	.	ID=BOVATA_002220.v7.1.t1;Parent=BOVATA_002220.v7.1
BOVATA_01_v07	AUGUSTUS	stop_codon	550993	550995	.	-	0	Parent=BOVATA_002220.v7.1.t1
BOVATA_01_v07	AUGUSTUS	intron	551071	551105	0.69	-	.	Parent=BOVATA_002220.v7.1.t1
BOVATA_01_v07	AUGUSTUS	intron	551187	551220	1	-	.	Parent=BOVATA_002220.v7.1.t1
BOVATA_01_v07	AUGUSTUS	CDS	550993	551070	0.69	-	0	ID=BOVATA_002220.v7.1.t1.cds;Parent=BOVATA_002220.v7.1.t1
BOVATA_01_v07	AUGUSTUS	CDS	551106	551186	0.72	-	0	ID=BOVATA_002220.v7.1.t1.cds;Parent=BOVATA_002220.v7.1.t1
BOVATA_01_v07	AUGUSTUS	CDS	551221	551358	1	-	0	ID=BOVATA_002220.v7.1.t1.cds;Parent=BOVATA_002220.v7.1.t1
BOVATA_01_v07	AUGUSTUS	start_codon	551356	551358	.	-	0	Parent=BOVATA_002220.v7.1.t1
BOVATA_01_v07	AUGUSTUS	gene	552142	553773	.	-	.	ID=BOVATA_002230.v7.1;description=hypothetical_protein,_conserved
BOVATA_01_v07	AUGUSTUS	transcript	552142	553773	0.45	-	.	ID=BOVATA_002230.v7.1.t1;Parent=BOVATA_002230.v7.1
BOVATA_01_v07	AUGUSTUS	stop_codon	552142	552144	.	-	0	Parent=BOVATA_002230.v7.1.t1
BOVATA_01_v07	AUGUSTUS	intron	552175	552211	0.46	-	.	Parent=BOVATA_002230.v7.1.t1
BOVATA_01_v07	AUGUSTUS	intron	552261	552295	0.6	-	.	Parent=BOVATA_002230.v7.1.t1
BOVATA_01_v07	AUGUSTUS	CDS	552142	552174	0.46	-	0	ID=BOVATA_002230.v7.1.t1.cds;Parent=BOVATA_002230.v7.1.t1
BOVATA_01_v07	AUGUSTUS	CDS	552212	552260	0.46	-	1	ID=BOVATA_002230.v7.1.t1.cds;Parent=BOVATA_002230.v7.1.t1
BOVATA_01_v07	AUGUSTUS	CDS	552296	553773	0.59	-	0	ID=BOVATA_002230.v7.1.t1.cds;Parent=BOVATA_002230.v7.1.t1
BOVATA_01_v07	AUGUSTUS	start_codon	553771	553773	.	-	0	Parent=BOVATA_002230.v7.1.t1
BOVATA_01_v07	AUGUSTUS	gene	554428	555404	0.87	+	.	ID=BOVATA_002240.v7.1;description=mitochondrial_ribosomal_S35,_putative
BOVATA_01_v07	AUGUSTUS	transcript	554533	555404	0.12	+	.	ID=BOVATA_002240.v7.1.t1;Parent=BOVATA_002240.v7.1
BOVATA_01_v07	AUGUSTUS	start_codon	554533	554535	.	+	0	Parent=BOVATA_002240.v7.1.t1
BOVATA_01_v07	AUGUSTUS	intron	554604	554675	1	+	.	Parent=BOVATA_002240.v7.1.t1
BOVATA_01_v07	AUGUSTUS	intron	554815	554849	0.99	+	.	Parent=BOVATA_002240.v7.1.t1
BOVATA_01_v07	AUGUSTUS	intron	554962	554999	1	+	.	Parent=BOVATA_002240.v7.1.t1
BOVATA_01_v07	AUGUSTUS	intron	555136	555208	1	+	.	Parent=BOVATA_002240.v7.1.t1
BOVATA_01_v07	AUGUSTUS	intron	555325	555363	1	+	.	Parent=BOVATA_002240.v7.1.t1
BOVATA_01_v07	AUGUSTUS	CDS	554533	554603	0.12	+	0	ID=BOVATA_002240.v7.1.t1.cds;Parent=BOVATA_002240.v7.1.t1
BOVATA_01_v07	AUGUSTUS	CDS	554676	554814	1	+	1	ID=BOVATA_002240.v7.1.t1.cds;Parent=BOVATA_002240.v7.1.t1
BOVATA_01_v07	AUGUSTUS	CDS	554850	554961	0.99	+	0	ID=BOVATA_002240.v7.1.t1.cds;Parent=BOVATA_002240.v7.1.t1
BOVATA_01_v07	AUGUSTUS	CDS	555000	555135	1	+	2	ID=BOVATA_002240.v7.1.t1.cds;Parent=BOVATA_002240.v7.1.t1
BOVATA_01_v07	AUGUSTUS	CDS	555209	555324	1	+	1	ID=BOVATA_002240.v7.1.t1.cds;Parent=BOVATA_002240.v7.1.t1
BOVATA_01_v07	AUGUSTUS	CDS	555364	555404	0.94	+	2	ID=BOVATA_002240.v7.1.t1.cds;Parent=BOVATA_002240.v7.1.t1
BOVATA_01_v07	AUGUSTUS	stop_codon	555402	555404	.	+	0	Parent=BOVATA_002240.v7.1.t1
BOVATA_01_v07	AUGUSTUS	gene	555479	556629	.	-	.	ID=BOVATA_002250.v7.1;description=hypothetical_protein,_conserved
BOVATA_01_v07	AUGUSTUS	transcript	555479	556574	0.45	-	.	ID=BOVATA_002250.v7.1.t1;Parent=BOVATA_002250.v7.1
BOVATA_01_v07	AUGUSTUS	stop_codon	555479	555481	.	-	0	Parent=BOVATA_002250.v7.1.t1
BOVATA_01_v07	AUGUSTUS	intron	555669	555705	1	-	.	Parent=BOVATA_002250.v7.1.t1
BOVATA_01_v07	AUGUSTUS	CDS	555479	555668	1	-	1	ID=BOVATA_002250.v7.1.t1.cds;Parent=BOVATA_002250.v7.1.t1
BOVATA_01_v07	AUGUSTUS	CDS	555706	556574	0.45	-	0	ID=BOVATA_002250.v7.1.t1.cds;Parent=BOVATA_002250.v7.1.t1
BOVATA_01_v07	AUGUSTUS	start_codon	556572	556574	.	-	0	Parent=BOVATA_002250.v7.1.t1
BOVATA_01_v07	AUGUSTUS	gene	556965	558409	1	+	.	ID=BOVATA_002260.v7.1;description=dehydrogenase_E1_component_family_protein
BOVATA_01_v07	AUGUSTUS	transcript	556965	558409	1	+	.	ID=BOVATA_002260.v7.1.t1;Parent=BOVATA_002260.v7.1
BOVATA_01_v07	AUGUSTUS	start_codon	556965	556967	.	+	0	Parent=BOVATA_002260.v7.1.t1
BOVATA_01_v07	AUGUSTUS	intron	557326	557362	1	+	.	Parent=BOVATA_002260.v7.1.t1
BOVATA_01_v07	AUGUSTUS	intron	557463	557499	1	+	.	Parent=BOVATA_002260.v7.1.t1
BOVATA_01_v07	AUGUSTUS	intron	557914	557952	1	+	.	Parent=BOVATA_002260.v7.1.t1
BOVATA_01_v07	AUGUSTUS	CDS	556965	557325	1	+	0	ID=BOVATA_002260.v7.1.t1.cds;Parent=BOVATA_002260.v7.1.t1
BOVATA_01_v07	AUGUSTUS	CDS	557363	557462	1	+	2	ID=BOVATA_002260.v7.1.t1.cds;Parent=BOVATA_002260.v7.1.t1
BOVATA_01_v07	AUGUSTUS	CDS	557500	557913	1	+	1	ID=BOVATA_002260.v7.1.t1.cds;Parent=BOVATA_002260.v7.1.t1
BOVATA_01_v07	AUGUSTUS	CDS	557953	558409	1	+	1	ID=BOVATA_002260.v7.1.t1.cds;Parent=BOVATA_002260.v7.1.t1
BOVATA_01_v07	AUGUSTUS	stop_codon	558407	558409	.	+	0	Parent=BOVATA_002260.v7.1.t1
BOVATA_01_v07	AUGUSTUS	gene	559325	560086	0.88	+	.	ID=BOVATA_002270.v7.1;description=hypothetical_protein,_conserved
BOVATA_01_v07	AUGUSTUS	transcript	559325	560086	0.88	+	.	ID=BOVATA_002270.v7.1.t1;Parent=BOVATA_002270.v7.1
BOVATA_01_v07	AUGUSTUS	start_codon	559325	559327	.	+	0	Parent=BOVATA_002270.v7.1.t1
BOVATA_01_v07	AUGUSTUS	CDS	559325	560086	0.88	+	0	ID=BOVATA_002270.v7.1.t1.cds;Parent=BOVATA_002270.v7.1.t1
[truncated: 38,663 more rows]
