# Supplementary material for: Whole-genome assembly of Babesia ovata and comparative genomics between closely related pathogens
Source: BMC Genomics. 2017 Oct 27;18:832. doi: 10.1186/s12864-017-4230-4 (PMC5660447; doi:10.1186/s12864-017-4230-4)
Supplement: Supplementary file 3 — Homology clustering. Cluster ID: Cluster ID. Gene: Genes constituting the cluster. Cluster size: Number of genes in the cluster. Annotation: Annotation of the gene. VESA: Appendix annotation for VESA genes. (XLSX 438 kb) [file 12864_2017_4230_MOESM3_ESM.xlsx]

## Sheet: Sheet1
Id	gene	spp	Modularity Class	module_size	module_ID	annotation	VESA
839	BOVATA_003480	1	907	348	1	hypothetical protein, conserved
1014	BOVATA_004360	1	907	348	1	hypothetical protein, conserved
1665	BOVATA_007300	1	907	348	1	hypothetical protein, conserved
1928	BOVATA_008890	1	907	348	1	Spectrin repeat superfamily Extracellular matrix-binding protein, putative
420	BOVATA_014440	1	907	348	1	hypothetical protein, conserved
2884	BOVATA_014450	1	907	348	1	hypothetical protein, conserved
2886	BOVATA_014470	1	907	348	1	hypothetical protein, conserved
2894	BOVATA_014490	1	907	348	1	hypothetical protein, conserved
2896	BOVATA_014500	1	907	348	1	hypothetical protein, conserved
2905	BOVATA_014540	1	907	348	1	hypothetical protein, conserved
2907	BOVATA_014560	1	907	348	1	hypothetical protein, conserved
2910	BOVATA_014630	1	907	348	1	hypothetical protein, conserved
510	BOVATA_014650	1	907	348	1	hypothetical protein, conserved
511	BOVATA_014660	1	907	348	1	hypothetical protein, conserved
2926	BOVATA_014710	1	907	348	1	hypothetical protein, conserved
2889	BOVATA_014750	1	907	348	1	hypothetical protein, conserved
2940	BOVATA_014830	1	907	348	1	hypothetical protein, conserved
2909	BOVATA_014840	1	907	348	1	hypothetical protein, conserved
7999	BOVATA_014920	1	907	348	1	hypothetical protein, conserved
2948	BOVATA_014940	1	907	348	1	hypothetical protein, conserved
2952	BOVATA_014960	1	907	348	1	hypothetical protein, conserved
1930	BOVATA_015510	1	907	348	1	Spectrin repeat superfamily Extracellular matrix-binding protein, putative
7825	BOVATA_041030	1	907	348	1	hypothetical protein, conserved
7196	BOVATA_041040	1	907	348	1	hypothetical protein, conserved
7584	BOVATA_043990	1	907	348	1	hypothetical protein, conserved
7589	BOVATA_044010	1	907	348	1	hypothetical protein, conserved
7594	BOVATA_044020	1	907	348	1	hypothetical protein
7596	BOVATA_044040	1	907	348	1	hypothetical protein, conserved
7599	BOVATA_044060	1	907	348	1	hypothetical protein, conserved
7609	BOVATA_044110	1	907	348	1	hypothetical protein, conserved
7610	BOVATA_044120	1	907	348	1	hypothetical protein, conserved
7601	BOVATA_044130	1	907	348	1	hypothetical protein, conserved
1929	BOVATA_044140	1	907	348	1	hypothetical protein, conserved
7900	BOVATA_044160	1	907	348	1	hypothetical protein, conserved
7617	BOVATA_044170	1	907	348	1	hypothetical protein, conserved
7619	BOVATA_044190	1	907	348	1	hypothetical protein, conserved
7620	BOVATA_044200	1	907	348	1	hypothetical protein, conserved
855	BOVATA_044220	1	907	348	1	hypothetical protein, conserved
7631	BOVATA_044240	1	907	348	1	hypothetical protein, conserved
7638	BOVATA_044260	1	907	348	1	hypothetical protein, conserved
7639	BOVATA_044280	1	907	348	1	hypothetical protein, conserved
8019	BOVATA_044300	1	907	348	1	hypothetical protein, conserved
844	BOVATA_044330	1	907	348	1	hypothetical protein, conserved
2897	BOVATA_044370	1	907	348	1	hypothetical protein, conserved
7922	BOVATA_045010	1	907	348	1	hypothetical protein, conserved
2912	BOVATA_045070	1	907	348	1	hypothetical protein, conserved
7901	BOVATA_045080	1	907	348	1	hypothetical protein, conserved
7598	BOVATA_045110	1	907	348	1	hypothetical protein, conserved
7683	BOVATA_045120	1	907	348	1	hypothetical protein, conserved
3035	BOVATA_045140	1	907	348	1	hypothetical protein, conserved
7607	BOVATA_045180	1	907	348	1	hypothetical protein, conserved
7694	BOVATA_045200	1	907	348	1	hypothetical protein, conserved
2949	BOVATA_045220	1	907	348	1	hypothetical protein, conserved
7700	BOVATA_045230	1	907	348	1	hypothetical protein, conserved
421	BOVATA_045250	1	907	348	1	hypothetical protein, conserved
7197	BOVATA_045280	1	907	348	1	hypothetical protein, conserved
840	BOVATA_045300	1	907	348	1	hypothetical protein, conserved
1932	BOVATA_045320	1	907	348	1	hypothetical protein, conserved
7690	BOVATA_045350	1	907	348	1	hypothetical protein, conserved
7715	BOVATA_045380	1	907	348	1	hypothetical protein, conserved
7616	BOVATA_045890	1	907	348	1	hypothetical protein, conserved
7795	BOVATA_045910	1	907	348	1	hypothetical protein, conserved
7801	BOVATA_045990	1	907	348	1	hypothetical protein, conserved
7924	BOVATA_046000	1	907	348	1	hypothetical protein, conserved
2895	BOVATA_046010	1	907	348	1	hypothetical protein, conserved
7802	BOVATA_046020	1	907	348	1	hypothetical protein, conserved
841	BOVATA_046030	1	907	348	1	hypothetical protein, conserved
7803	BOVATA_046040	1	907	348	1	hypothetical protein, conserved
422	BOVATA_046100	1	907	348	1	hypothetical protein, conserved
1666	BOVATA_046130	1	907	348	1	hypothetical protein, conserved
8004	BOVATA_046200	1	907	348	1	hypothetical protein, conserved
7815	BOVATA_046230	1	907	348	1	hypothetical protein, conserved
7807	BOVATA_046250	1	907	348	1	hypothetical protein, conserved
7622	BOVATA_046270	1	907	348	1	hypothetical protein, conserved
7633	BOVATA_046300	1	907	348	1	hypothetical protein, conserved
7611	BOVATA_046380	1	907	348	1	hypothetical protein
7614	BOVATA_046390	1	907	348	1	hypothetical protein
7828	BOVATA_046420	1	907	348	1	hypothetical protein
853	BOVATA_046440	1	907	348	1	hypothetical protein, conserved
1015	BOVATA_046450	1	907	348	1	hypothetical protein, conserved
3036	BOVATA_046480	1	907	348	1	hypothetical protein, conserved
7832	BOVATA_046490	1	907	348	1	hypothetical protein, conserved
7834	BOVATA_046510	1	907	348	1	hypothetical protein, conserved
7819	BOVATA_046570	1	907	348	1	hypothetical protein, conserved
7595	BOVATA_046650	1	907	348	1	hypothetical protein, conserved
7844	BOVATA_046680	1	907	348	1	hypothetical protein, conserved
7592	BOVATA_046690	1	907	348	1	hypothetical protein, conserved
2941	BOVATA_046790	1	907	348	1	hypothetical protein, conserved
843	BOVATA_046800	1	907	348	1	hypothetical protein, conserved
7794	BOVATA_046840	1	907	348	1	hypothetical protein, conserved
2927	BOVATA_047010	1	907	348	1	hypothetical protein, conserved
7876	BOVATA_047030	1	907	348	1	hypothetical protein, conserved
7198	BOVATA_047040	1	907	348	1	hypothetical protein, conserved
2888	BOVATA_047060	1	907	348	1	hypothetical protein, conserved
851	BOVATA_047100	1	907	348	1	hypothetical protein, conserved
7950	BOVATA_047130	1	907	348	1	hypothetical protein, conserved
7813	BOVATA_047200	1	907	348	1	hypothetical protein, conserved
7818	BOVATA_047230	1	907	348	1	hypothetical protein, conserved
7618	BOVATA_047250	1	907	348	1	hypothetical protein, conserved
7833	BOVATA_047260	1	907	348	1	hypothetical protein, conserved
7896	BOVATA_047270	1	907	348	1	hypothetical protein, conserved
7903	BOVATA_047290	1	907	348	1	hypothetical protein, conserved
852	BOVATA_047300	1	907	348	1	hypothetical protein, conserved
7846	BOVATA_047310	1	907	348	1	hypothetical protein, conserved
7854	BOVATA_047340	1	907	348	1	hypothetical protein, conserved
2881	BOVATA_047360	1	907	348	1	hypothetical protein, conserved
2908	BOVATA_047410	1	907	348	1	hypothetical protein, conserved
7709	BOVATA_047430	1	907	348	1	hypothetical protein, conserved
7591	BOVATA_047470	1	907	348	1	hypothetical protein, conserved
7716	BOVATA_047740	1	907	348	1	hypothetical protein, conserved
850	BOVATA_047760	1	907	348	1	hypothetical protein, conserved
419	BOVATA_047800	1	907	348	1	hypothetical protein, conserved
7892	BOVATA_047910	1	907	348	1	hypothetical protein, conserved
2950	BOVATA_047940	1	907	348	1	hypothetical protein, conserved
7646	BOVATA_047950	1	907	348	1	hypothetical protein, conserved
7911	BOVATA_047970	1	907	348	1	hypothetical protein, conserved
7888	BOVATA_047990	1	907	348	1	hypothetical protein, conserved
7974	BOVATA_048010	1	907	348	1	hypothetical protein, conserved
7643	BOVATA_048050	1	907	348	1	Extracellular matrix-binding ebh, putative
1933	BOVATA_048160	1	907	348	1	hypothetical protein, conserved
7987	BOVATA_048310	1	907	348	1	hypothetical protein, conserved
7593	BOVATA_048320	1	907	348	1	hypothetical protein, conserved
7893	BOVATA_048350	1	907	348	1	hypothetical protein, conserved
7878	BOVATA_048470	1	907	348	1	hypothetical protein, conserved
7806	BOVATA_048500	1	907	348	1	hypothetical protein, conserved
7585	BOVATA_048560	1	907	348	1	hypothetical protein, conserved
7845	BOVATA_048750	1	907	348	1	hypothetical protein, conserved
854	BOVATA_048760	1	907	348	1	hypothetical protein, conserved
7823	BOVATA_048800	1	907	348	1	hypothetical protein, conserved
7686	BOVATA_048820	1	907	348	1	hypothetical protein, conserved
7701	BOVATA_048850	1	907	348	1	hypothetical protein, conserved
3033	BOVATA_048880	1	907	348	1	hypothetical protein, conserved
7882	BOVATA_048890	1	907	348	1	hypothetical protein, conserved
7632	BOVATA_048900	1	907	348	1	hypothetical protein, conserved
7817	BOVATA_048930	1	907	348	1	hypothetical protein, conserved
7606	BOVATA_048970	1	907	348	1	hypothetical protein, conserved
2922	BOVATA_048980	1	907	348	1	hypothetical protein, conserved
3034	BOVATA_049010	1	907	348	1	hypothetical protein, conserved
7605	BOVATA_049030	1	907	348	1	hypothetical protein, conserved
7881	BOVATA_049070	1	907	348	1	hypothetical protein, conserved
842	BOVATA_049170	1	907	348	1	hypothetical protein, conserved
7805	BOVATA_049180	1	907	348	1	hypothetical protein, conserved
845	BOVATA_049220	1	907	348	1	hypothetical protein, conserved
2906	BOVATA_049250	1	907	348	1	hypothetical protein, conserved
7597	BOVATA_049340	1	907	348	1	hypothetical protein, conserved
2883	BOVATA_049430	1	907	348	1	hypothetical protein, conserved
2882	BOVATA_049440	1	907	348	1	hypothetical protein, conserved
7904	BOVATA_049450	1	907	348	1	hypothetical protein, conserved
7906	BOVATA_049490	1	907	348	1	hypothetical protein, conserved
7905	BOVATA_049510	1	907	348	1	hypothetical protein, conserved
7831	BOVATA_049530	1	907	348	1	hypothetical protein, conserved
8015	BOVATA_049550	1	907	348	1	hypothetical protein, conserved
7877	BOVATA_049570	1	907	348	1	hypothetical protein, conserved
7621	BOVATA_049620	1	907	348	1	hypothetical protein, conserved
8025	BOVATA_049690	1	907	348	1	Ice nucleation, putative
7590	BOVATA_049730	1	907	348	1	hypothetical protein, conserved
7793	BOVATA_049740	1	907	348	1	hypothetical protein, conserved
7914	BOVATA_049760	1	907	348	1	hypothetical protein, conserved
8024	BOVATA_049800	1	907	348	1	hypothetical protein, conserved
7682	BOVATA_049820	1	907	348	1	hypothetical protein, conserved
7984	BOVATA_049960	1	907	348	1	phage SPP1 structural protein, putative
7804	BOVATA_049970	1	907	348	1	hypothetical protein, conserved
1931	BOVATA_050120	1	907	348	1	hypothetical protein, conserved
7612	BOVATA_050260	1	907	348	1	hypothetical protein, conserved
8037	CDR71363.1	2	907	348	1
7959	CDR71364.1	2	907	348	1	hypothetical protein%2C conserved
8291	CDR71373.1	2	907	348	1	hypothetical protein%2C conserved
8055	CDR71375.1	2	907	348	1	hypothetical protein%2C conserved
7880	CDR71376.1	2	907	348	1	hypothetical protein%2C conserved
8132	CDR71390.1	2	907	348	1
7889	CDR71393.1	2	907	348	1	hypothetical protein%2C conserved
7958	CDR71397.1	2	907	348	1	hypothetical protein%2C conserved
7930	CDR71398.1	2	907	348	1	hypothetical protein%2C conserved
8016	CDR71400.1	2	907	348	1	hypothetical protein%2C conserved
7919	CDR71401.1	2	907	348	1	hypothetical protein%2C conserved
7997	CDR71405.1	2	907	348	1	hypothetical protein%2C conserved
8163	CDR71411.1	2	907	348	1	hypothetical protein%2C conserved
7970	CDR71413.1	2	907	348	1	hypothetical protein%2C conserved
7957	CDR71415.1	2	907	348	1	hypothetical protein%2C conserved
7963	CDR71419.1	2	907	348	1	hypothetical protein%2C conserved
8171	CDR71420.1	2	907	348	1	hypothetical protein%2C conserved
8011	CDR71425.1	2	907	348	1	hypothetical protein%2C conserved
7613	CDR71429.1	2	907	348	1
2921	CDR71433.1	2	907	348	1
8240	CDR71435.1	2	907	348	1	hypothetical protein%2C conserved
7952	CDR71438.1	2	907	348	1	hypothetical protein%2C conserved
8250	CDR71442.1	2	907	348	1
8165	CDR71445.1	2	907	348	1	hypothetical protein%2C conserved
7920	CDR71446.1	2	907	348	1	hypothetical protein%2C conserved
8231	CDR71447.1	2	907	348	1
7944	CDR71460.1	2	907	348	1	hypothetical protein%2C conserved
8003	CDR71465.1	2	907	348	1	hypothetical protein%2C conserved
7941	CDR71466.1	2	907	348	1
7946	CDR71472.1	2	907	348	1
7973	CDR71475.1	2	907	348	1
8020	CDR71476.1	2	907	348	1	hypothetical protein%2C conserved
8038	CDR71481.1	2	907	348	1	hypothetical protein%2C conserved
8252	CDR71482.1	2	907	348	1	hypothetical protein%2C conserved
8084	CDR71483.1	2	907	348	1
8254	CDR71488.1	2	907	348	1	hypothetical protein%2C conserved
8306	CDR71500.1	2	907	348	1	hypothetical protein%2C conserved
8241	CDR71502.1	2	907	348	1
8152	CDR71504.1	2	907	348	1
8322	CDR71507.1	2	907	348	1	hypothetical protein%2C conserved
7938	CDR71508.1	2	907	348	1	hypothetical protein%2C conserved
8342	CDR71514.1	2	907	348	1
7943	CDR71517.1	2	907	348	1	hypothetical protein%2C conserved
8131	CDR71526.1	2	907	348	1	hypothetical protein%2C conserved
8039	CDR71528.1	2	907	348	1
8017	CDR71547.1	2	907	348	1	hypothetical protein%2C conserved
8375	CDR71548.1	2	907	348	1	hypothetical protein%2C conserved
8290	CDR71551.1	2	907	348	1
8230	CDR71555.1	2	907	348	1	hypothetical protein%2C conserved
8014	CDR71556.1	2	907	348	1	hypothetical protein%2C conserved
8379	CDR71558.1	2	907	348	1	hypothetical protein%2C conserved
7955	CDR71564.1	2	907	348	1	hypothetical protein%2C conserved
8229	CDR71565.1	2	907	348	1
8021	CDR71568.1	2	907	348	1	hypothetical protein%2C conserved
8012	CDR71584.1	2	907	348	1	hypothetical protein%2C conserved
8018	CDR71586.1	2	907	348	1	hypothetical protein%2C conserved
8274	CDR71593.1	2	907	348	1	hypothetical protein%2C conserved
8402	CDR71603.1	2	907	348	1	hypothetical protein%2C conserved
8406	CDR71609.1	2	907	348	1
8362	CDR71610.1	2	907	348	1
8407	CDR71614.1	2	907	348	1
8155	CDR71616.1	2	907	348	1	hypothetical protein%2C conserved
8323	CDR71618.1	2	907	348	1
8253	CDR71619.1	2	907	348	1	hypothetical protein%2C conserved
8172	CDR71621.1	2	907	348	1	hypothetical protein%2C conserved
7883	CDR71631.1	2	907	348	1	hypothetical protein%2C conserved
8307	CDR71634.1	2	907	348	1	hypothetical protein%2C conserved
8166	CDR71635.1	2	907	348	1	hypothetical protein%2C conserved
8134	CDR71640.1	2	907	348	1	hypothetical protein%2C conserved
7816	CDR71641.1	2	907	348	1	hypothetical protein%2C conserved
8005	CDR71647.1	2	907	348	1	hypothetical protein%2C conserved
8300	CDR71653.1	2	907	348	1	hypothetical protein%2C conserved
8023	CDR71654.1	2	907	348	1	hypothetical protein%2C conserved
8022	CDR71655.1	2	907	348	1	hypothetical protein%2C conserved
7960	CDR71662.1	2	907	348	1	hypothetical protein%2C conserved
8133	CDR71663.1	2	907	348	1	hypothetical protein%2C conserved
7933	CDR71665.1	2	907	348	1	hypothetical protein%2C conserved
8283	CDR71673.1	2	907	348	1	hypothetical protein%2C conserved
8285	CDR71679.1	2	907	348	1
8164	CDR71684.1	2	907	348	1
8007	CDR71689.1	2	907	348	1	hypothetical protein%2C conserved
8418	CDR71690.1	2	907	348	1	hypothetical protein%2C conserved
8292	CDR71700.1	2	907	348	1	hypothetical protein%2C conserved
8440	CDR71701.1	2	907	348	1
8446	CDR71705.1	2	907	348	1	hypothetical protein%2C conserved
8262	CDR71706.1	2	907	348	1
8220	CDR71714.1	2	907	348	1	hypothetical protein%2C conserved
7945	CDR71715.1	2	907	348	1	hypothetical protein%2C conserved
7890	CDR71718.1	2	907	348	1	hypothetical protein%2C conserved
8432	CDR71719.1	2	907	348	1	hypothetical protein%2C conserved
8151	CDR71720.1	2	907	348	1	hypothetical protein%2C conserved
7891	CDR71730.1	2	907	348	1	hypothetical protein%2C conserved
8297	CDR71731.1	2	907	348	1	hypothetical protein%2C conserved
8295	CDR71734.1	2	907	348	1	hypothetical protein%2C conserved
7887	CDR71737.1	2	907	348	1	hypothetical protein%2C conserved
7931	CDR71744.1	2	907	348	1	hypothetical protein%2C conserved
7928	CDR71745.1	2	907	348	1	hypothetical protein%2C conserved
7917	CDR71752.1	2	907	348	1	hypothetical protein%2C conserved
7918	CDR71756.1	2	907	348	1	hypothetical protein%2C conserved
7965	CDR71757.1	2	907	348	1	hypothetical protein%2C conserved
8232	CDR71759.1	2	907	348	1	hypothetical protein%2C conserved
7969	CDR71760.1	2	907	348	1	hypothetical protein%2C conserved
7921	CDR71761.1	2	907	348	1	hypothetical protein%2C conserved
8227	CDR71763.1	2	907	348	1	hypothetical protein%2C conserved
7948	CDR71764.1	2	907	348	1	hypothetical protein%2C conserved
7879	CDR71774.1	2	907	348	1	hypothetical protein%2C conserved
8415	CDR71775.1	2	907	348	1
8009	CDR71776.1	2	907	348	1	hypothetical protein%2C conserved
7940	CDR71779.1	2	907	348	1	hypothetical protein%2C conserved
7947	CDR71781.1	2	907	348	1	hypothetical protein%2C conserved
7937	CDR71783.1	2	907	348	1	hypothetical protein%2C conserved
8013	CDR71791.1	2	907	348	1	hypothetical protein%2C conserved
8458	CDR71795.1	2	907	348	1
7923	CDR71801.1	2	907	348	1	hypothetical protein%2C conserved
7691	CDR71809.1	2	907	348	1	hypothetical protein%2C conserved
7953	CDR71819.1	2	907	348	1	hypothetical protein%2C conserved
8434	CDR71820.1	2	907	348	1	hypothetical protein%2C conserved
7894	CDR71822.1	2	907	348	1	hypothetical protein%2C conserved
8430	CDR71826.1	2	907	348	1	hypothetical protein%2C conserved
8298	CDR71829.1	2	907	348	1	hypothetical protein%2C conserved
8301	CDR71832.1	2	907	348	1	hypothetical protein%2C conserved
7961	CDR71838.1	2	907	348	1	hypothetical protein%2C conserved
8431	CDR71849.1	2	907	348	1	hypothetical protein%2C conserved
8139	CDR71851.1	2	907	348	1
7926	CDR71858.1	2	907	348	1	hypothetical protein%2C conserved
7856	CDR71867.1	2	907	348	1	hypothetical protein%2C conserved
8353	CDR71868.1	2	907	348	1	hypothetical protein%2C conserved
7951	CDR71870.1	2	907	348	1	hypothetical protein%2C conserved
8223	CDR71878.1	2	907	348	1	hypothetical protein%2C conserved
7886	CDR71879.1	2	907	348	1	hypothetical protein%2C conserved
8288	CDR71880.1	2	907	348	1	hypothetical protein%2C conserved
8010	CDR71881.1	2	907	348	1	hypothetical protein%2C conserved
7966	CDR71884.1	2	907	348	1	hypothetical protein%2C conserved
8251	CDR71887.1	2	907	348	1	hypothetical protein%2C conserved
8448	CDR71897.1	2	907	348	1
8437	CDR71900.1	2	907	348	1	hypothetical protein%2C conserved
8127	CDR71901.1	2	907	348	1	hypothetical protein%2C conserved
8040	CDR71902.1	2	907	348	1	hypothetical protein%2C conserved
8491	CDR71904.1	2	907	348	1
8242	CDR71907.1	2	907	348	1	hypothetical protein%2C conserved
8299	CDR71909.1	2	907	348	1	hypothetical protein%2C conserved
8006	CDR71915.1	2	907	348	1	hypothetical protein%2C conserved
7962	CDR71921.1	2	907	348	1	hypothetical protein%2C conserved
8293	CDR71922.1	2	907	348	1	hypothetical protein%2C conserved
7956	CDR71925.1	2	907	348	1	hypothetical protein%2C conserved
8287	CDR71929.1	2	907	348	1	hypothetical protein%2C conserved
2920	CDR71931.1	2	907	348	1
8294	CDR71941.1	2	907	348	1	hypothetical protein%2C conserved
8378	CDR71945.1	2	907	348	1	hypothetical protein%2C conserved
8416	CDR71948.1	2	907	348	1
7972	CDR71951.1	2	907	348	1	hypothetical protein%2C conserved
8286	CDR71955.1	2	907	348	1	hypothetical protein%2C conserved
7927	CDR71956.1	2	907	348	1	hypothetical protein%2C conserved
7895	CDR71957.1	2	907	348	1	hypothetical protein%2C conserved
8002	CDR71959.1	2	907	348	1	hypothetical protein%2C conserved
8224	CDR71962.1	2	907	348	1	hypothetical protein%2C conserved
7971	CDR71965.1	2	907	348	1	hypothetical protein%2C conserved
7885	CDR71969.1	2	907	348	1	hypothetical protein%2C conserved
8296	CDR71982.1	2	907	348	1	hypothetical protein%2C conserved
8495	CDR71984.1	2	907	348	1
7934	CDR71990.1	2	907	348	1	hypothetical protein%2C conserved
7939	CDR93671.1	2	907	348	1
7967	CDR94841.1	2	907	348	1	hypothetical protein	ves1b
8150	CDR94843.1	2	907	348	1	hypothetical protein	ves1b
7936	CDR94850.1	2	907	348	1	hypothetical protein	ves1b
7935	CDR94851.1	2	907	348	1	hypothetical protein	ves1b
8195	CDR96096.1	2	907	348	1	hypothetical protein%2C conserved	ves1b
8403	CDR96100.1	2	907	348	1	hypothetical protein	ves1b
7954	CDR96121.1	2	907	348	1	hypothetical protein	ves1b
7942	CDR96165.1	2	907	348	1	hypothetical protein	ves1b
7964	CDR96452.1	2	907	348	1	hypothetical protein	ves1b
8008	CDR96485.1	2	907	348	1	hypothetical protein	ves1b
7949	CDR96508.1	2	907	348	1	hypothetical protein	ves1b
8354	CDR96599.1	2	907	348	1	hypothetical protein	ves1b
7929	CDR96635.1	2	907	348	1	hypothetical protein	ves1b
7925	CDR96657.1	2	907	348	1	hypothetical protein	ves1b
8177	CDR97311.1	2	907	348	1	hypothetical protein	ves1b
8281	CDR97482.1	2	907	348	1	hypothetical protein	ves1b
7968	CDR97486.1	2	907	348	1	hypothetical protein	ves1b
8246	CDR97491.1	2	907	348	1	hypothetical protein	ves1b
7932	CDR97496.1	2	907	348	1	hypothetical protein	ves1b
7916	CDR97499.1	2	907	348	1	hypothetical protein	ves1b
7884	CDR97500.1	2	907	348	1	hypothetical protein	ves1b
8222	CDR97504.1	2	907	348	1	hypothetical protein	ves1b
0	BOVATA_000020	1	0	251	2	ribosome binding protein
1	BOVATA_000030	1	0	251	2	ribosome binding protein
239	BOVATA_000440	1	0	251	2	Extracellular matrix-binding ebh
66	BOVATA_000870	1	0	251	2	Ribosome-binding protein 1
56	BOVATA_001020	1	0	251	2	ribosome binding protein
563	BOVATA_001920	1	0	251	2	ribosome binding protein, putative
626	BOVATA_002290	1	0	251	2	Ribosome-binding protein 1
245	BOVATA_003290	1	0	251	2	Chitin_bind_4 domain containing protein, putative
53	BOVATA_005400	1	0	251	2	ribosome binding protein
106	BOVATA_005460	1	0	251	2	Ribosome-binding protein 1
1397	BOVATA_005800	1	0	251	2	Ribosome-binding protein 1, putative
45	BOVATA_005960	1	0	251	2	ribosome binding protein
1338	BOVATA_006470	1	0	251	2	Ribosome-binding protein 1
101	BOVATA_006700	1	0	251	2	Ribosome-binding protein 1, putative
81	BOVATA_007520	1	0	251	2	Ribosome-binding protein 1
61	BOVATA_008100	1	0	251	2	ribosome binding protein
105	BOVATA_008160	1	0	251	2	Ribosome-binding protein 1
1531	BOVATA_008180	1	0	251	2	Ribosome-binding protein 1, putative
338	BOVATA_008360	1	0	251	2	ribosome binding protein
1851	BOVATA_008590	1	0	251	2	Ribosome-binding protein 1, putative
341	BOVATA_008600	1	0	251	2	Ribosome-binding protein 1
112	BOVATA_008720	1	0	251	2	ribosome binding protein
805	BOVATA_008730	1	0	251	2	Ribosome-binding protein 1, putative
1910	BOVATA_008770	1	0	251	2	ribosome binding protein, putative
97	BOVATA_008780	1	0	251	2	Ribosome-binding protein 1
336	BOVATA_008980	1	0	251	2	Ribosome-binding protein 1
96	BOVATA_009210	1	0	251	2	ribosome binding protein
1336	BOVATA_009490	1	0	251	2	Ribosome-binding protein 1
76	BOVATA_010240	1	0	251	2	Ribosome-binding protein 1
337	BOVATA_010430	1	0	251	2	Ribosome-binding protein 1
48	BOVATA_010680	1	0	251	2	ribosome binding protein
127	BOVATA_011650	1	0	251	2	ribosome binding protein
244	BOVATA_012670	1	0	251	2	Ribosome-binding protein 1
2772	BOVATA_013750	1	0	251	2	Ribosome-binding protein 1, putative
65	BOVATA_014400	1	0	251	2	Ribosome-binding protein 1
38	BOVATA_015040	1	0	251	2	ribosome binding protein
57	BOVATA_015480	1	0	251	2	ribosome binding protein
3030	BOVATA_015490	1	0	251	2	Ribosome-binding protein 1, putative
3092	BOVATA_015840	1	0	251	2	Ribosome-binding protein 1, putative
333	BOVATA_015890	1	0	251	2	Ribosome-binding protein 1
72	BOVATA_016230	1	0	251	2	ribosome binding protein
1350	BOVATA_016460	1	0	251	2	Ribosome-binding protein 1, putative
3185	BOVATA_016820	1	0	251	2	ribosome binding protein, putative
40	BOVATA_017040	1	0	251	2	ribosome binding protein
71	BOVATA_017230	1	0	251	2	Ribosome-binding protein 1
334	BOVATA_017910	1	0	251	2	Ribosome-binding protein 1
107	BOVATA_019300	1	0	251	2	Ribosome-binding protein 1
1347	BOVATA_022070	1	0	251	2	Ribosome-binding protein 1
342	BOVATA_022970	1	0	251	2	Ribosome-binding protein 1, putative
4369	BOVATA_022990	1	0	251	2	ribosome binding protein, putative
22	BOVATA_023920	1	0	251	2	ribosome binding protein
70	BOVATA_024190	1	0	251	2	ribosome binding protein, putative
4570	BOVATA_024230	1	0	251	2	Ribosome-binding protein 1, putative
80	BOVATA_024400	1	0	251	2	ribosome binding protein
27	BOVATA_024600	1	0	251	2	ribosome binding protein
240	BOVATA_024770	1	0	251	2	ribosome binding protein
252	BOVATA_024780	1	0	251	2	Chitin_bind_4 domain containing protein, putative
4640	BOVATA_024810	1	0	251	2	Ribosome-binding protein 1, putative
1886	BOVATA_025000	1	0	251	2	Ribosome-binding protein 1, putative
84	BOVATA_025080	1	0	251	2	Ribosome-binding protein 1
129	BOVATA_025110	1	0	251	2	Extracellular matrix-binding ebh
125	BOVATA_025260	1	0	251	2	Ribosome-binding protein 1, putative
335	BOVATA_025990	1	0	251	2	Ribosome-binding protein 1, putative
4820	BOVATA_026120	1	0	251	2	ribosome binding protein, putative
130	BOVATA_026490	1	0	251	2	ribosome binding protein
82	BOVATA_028810	1	0	251	2	Ribosome-binding protein 1
98	BOVATA_032040	1	0	251	2	Ribosome-binding protein 1
104	BOVATA_032680	1	0	251	2	ribosome binding protein
5949	BOVATA_032800	1	0	251	2	ribosome binding protein, putative
340	BOVATA_032810	1	0	251	2	Ribosome-binding protein 1
249	BOVATA_033660	1	0	251	2	Ribosome-binding protein 1
52	BOVATA_033690	1	0	251	2	Ribosome-binding protein 1
6095	BOVATA_033700	1	0	251	2	ribosome binding protein, putative
32	BOVATA_033850	1	0	251	2	Chitin_bind_4 domain containing protein
250	BOVATA_033860	1	0	251	2	ribosome binding protein, putative
55	BOVATA_033870	1	0	251	2	Ribosome-binding protein 1
19	BOVATA_033880	1	0	251	2	ribosome binding protein
86	BOVATA_033900	1	0	251	2	Ribosome-binding protein 1
2576	BOVATA_033910	1	0	251	2	ribosome binding protein, putative
36	BOVATA_033930	1	0	251	2	ribosome binding protein
120	BOVATA_033940	1	0	251	2	ribosome binding protein, putative
59	BOVATA_033950	1	0	251	2	Ribosome-binding protein 1
33	BOVATA_033960	1	0	251	2	ribosome binding protein
108	BOVATA_033970	1	0	251	2	Ribosome-binding protein 1
62	BOVATA_034030	1	0	251	2	Ribosome-binding protein 1
51	BOVATA_034040	1	0	251	2	Ribosome-binding protein 1
37	BOVATA_034050	1	0	251	2	ribosome binding protein
3093	BOVATA_034060	1	0	251	2	ribosome binding protein, putative
4616	BOVATA_034070	1	0	251	2	Ribosome-binding protein 1, putative
374	BOVATA_034090	1	0	251	2	Ribosome-binding protein 1
6131	BOVATA_034100	1	0	251	2	Ribosome-binding protein 1, putative
4615	BOVATA_034110	1	0	251	2	ribosome binding protein
248	BOVATA_034380	1	0	251	2	ribosome binding protein, putative
1247	BOVATA_034390	1	0	251	2	ribosome binding protein, putative
241	BOVATA_034400	1	0	251	2	ribosome binding protein
74	BOVATA_034410	1	0	251	2	Ribosome-binding protein 1
23	BOVATA_034420	1	0	251	2	ribosome binding protein
7	BOVATA_034430	1	0	251	2	ribosome binding protein
60	BOVATA_034440	1	0	251	2	Ribosome-binding protein 1
9	BOVATA_034460	1	0	251	2	ribosome binding protein
4	BOVATA_034470	1	0	251	2	Chitin_bind_4 domain containing protein
11	BOVATA_034480	1	0	251	2	Chitin_bind_4 domain containing protein
12	BOVATA_034490	1	0	251	2	ribosome binding protein
2	BOVATA_034500	1	0	251	2	ribosome binding protein
42	BOVATA_034520	1	0	251	2	ribosome binding protein
31	BOVATA_034540	1	0	251	2	ribosome binding protein
28	BOVATA_034560	1	0	251	2	ribosome binding protein
18	BOVATA_034580	1	0	251	2	ribosome binding protein
10	BOVATA_034600	1	0	251	2	ribosome binding protein
85	BOVATA_034610	1	0	251	2	Ribosome-binding protein 1
50	BOVATA_034620	1	0	251	2	Ribosome-binding protein 1
14	BOVATA_034640	1	0	251	2	Ribosome-binding protein 1
64	BOVATA_034650	1	0	251	2	Ribosome-binding protein 1
30	BOVATA_034660	1	0	251	2	Ribosome-binding protein 1
13	BOVATA_034670	1	0	251	2	Ribosome-binding protein 1
54	BOVATA_034680	1	0	251	2	Ribosome-binding protein 1
804	BOVATA_034690	1	0	251	2	ribosome binding protein, putative
332	BOVATA_034700	1	0	251	2	Ribosome-binding protein 1, putative
113	BOVATA_034720	1	0	251	2	ribosome binding protein
58	BOVATA_034740	1	0	251	2	Ribosome-binding protein 1
117	BOVATA_034750	1	0	251	2	Ribosome-binding protein 1
4639	BOVATA_034760	1	0	251	2	Ribosome-binding protein 1, putative
8	BOVATA_034770	1	0	251	2	ribosome binding protein
251	BOVATA_034790	1	0	251	2	ribosome binding protein, putative
5	BOVATA_034800	1	0	251	2	ribosome binding protein
109	BOVATA_034810	1	0	251	2	Chitin_bind_4 domain containing protein
114	BOVATA_034840	1	0	251	2	Ribosome-binding protein 1
3	BOVATA_034860	1	0	251	2	Ribosome-binding protein 1
29	BOVATA_034870	1	0	251	2	ribosome binding protein
20	BOVATA_034880	1	0	251	2	ribosome binding protein
6181	BOVATA_034890	1	0	251	2	hypothetical protein, conserved
247	BOVATA_034910	1	0	251	2	ribosome binding protein
6130	BOVATA_034920	1	0	251	2	ribosome binding protein, putative
16	BOVATA_034930	1	0	251	2	ribosome binding protein
6	BOVATA_034950	1	0	251	2	ribosome binding protein
47	BOVATA_034960	1	0	251	2	Chitin_bind_4 domain containing protein
44	BOVATA_034970	1	0	251	2	ribosome binding protein
17	BOVATA_034980	1	0	251	2	ribosome binding protein
63	BOVATA_035000	1	0	251	2	Ribosome-binding protein 1
242	BOVATA_035160	1	0	251	2	ribosome binding protein
24	BOVATA_036240	1	0	251	2	ribosome binding protein
100	BOVATA_037610	1	0	251	2	Ribosome-binding protein 1
35	BOVATA_039500	1	0	251	2	Ribosome-binding protein 1
89	BOVATA_039650	1	0	251	2	Ribosome-binding protein 1
41	BOVATA_039980	1	0	251	2	ribosome binding protein
243	BOVATA_040470	1	0	251	2	Ribosome-binding protein 1, putative
102	BOVATA_040510	1	0	251	2	Ribosome-binding protein 1
4674	BOVATA_040920	1	0	251	2	Ribosome-binding protein 1, putative
15	BOVATA_040930	1	0	251	2	Chitin_bind_4 domain containing protein
25	BOVATA_040950	1	0	251	2	ribosome binding protein
73	BOVATA_040960	1	0	251	2	Ribosome-binding protein 1
21	BOVATA_040990	1	0	251	2	ribosome binding protein
34	BOVATA_041010	1	0	251	2	ribosome binding protein
26	BOVATA_041090	1	0	251	2	ribosome binding protein
83	BOVATA_041220	1	0	251	2	ribosome binding protein
103	BOVATA_042930	1	0	251	2	ribosome binding protein
110	BOVATA_043370	1	0	251	2	hypothetical protein, conserved
75	BOVATA_043420	1	0	251	2	Ribosome-binding protein 1
39	BOVATA_043540	1	0	251	2	ribosome binding protein
69	BOVATA_045810	1	0	251	2	Ribosome-binding protein 1
1908	BOVATA_048730	1	0	251	2	Ribosome-binding protein 1, putative
43	BOVATA_049870	1	0	251	2	ribosome binding protein
1341	CDR71365.1	2	0	251	2	hypothetical protein%2C conserved
8409	CDR71620.1	2	0	251	2
67	CDR71703.1	2	0	251	2	hypothetical protein%2C conserved
46	CDR71704.1	2	0	251	2	hypothetical protein%2C conserved
8452	CDR71767.1	2	0	251	2	hypothetical protein%2C conserved
1342	CDR71810.1	2	0	251	2	hypothetical protein%2C conserved
8453	CDR71872.1	2	0	251	2
91	CDR71885.1	2	0	251	2	hypothetical protein%2C conserved
1352	CDR71886.1	2	0	251	2
8468	CDR93690.1	2	0	251	2	Ribosome-binding protein 1	ves1a
1348	CDR93693.1	2	0	251	2	hypothetical protein	ves1a
8443	CDR94600.1	2	0	251	2	hypothetical protein
8488	CDR94612.1	2	0	251	2	Ribosome-binding protein 1	ves1a
1248	CDR94631.1	2	0	251	2	hypothetical protein
128	CDR94657.1	2	0	251	2	hypothetical protein
3029	CDR94696.1	2	0	251	2	hypothetical protein	ves1a
8487	CDR94722.1	2	0	251	2	hypothetical protein
1885	CDR94757.1	2	0	251	2	Ribosome-binding protein 1	ves1a
119	CDR94792.1	2	0	251	2	RIBOSOME BINDING PROTEIN-1 domain containing protein%2C putative	ves1a
1909	CDR94795.1	2	0	251	2	RIBOSOME BINDING PROTEIN-1%2C putative	ves1a
1346	CDR94833.1	2	0	251	2	hypothetical protein	ves1a
123	CDR94835.1	2	0	251	2	hypothetical protein	ves1a
6180	CDR94855.1	2	0	251	2	Ribosome-binding protein	ves1a
95	CDR94859.1	2	0	251	2	Chitin_bind_4 domain containing protein	ves1a
1351	CDR94890.1	2	0	251	2	Ribosome-binding protein 1	ves1a
1430	CDR94910.1	2	0	251	2	Ribosome-binding protein 1	ves1a
1429	CDR94914.1	2	0	251	2	hypothetical protein	ves1a
8445	CDR94956.1	2	0	251	2	hypothetical protein	ves1a
93	CDR96054.1	2	0	251	2	hypothetical protein	ves1a
77	CDR96087.1	2	0	251	2	Ribosome-binding protein 1	ves1a
1817	CDR96138.1	2	0	251	2	RIBOSOME BINDING PROTEIN-1%2C putative	ves1a
2391	CDR96150.1	2	0	251	2	hypothetical protein	ves1a
1349	CDR96166.1	2	0	251	2	hypothetical protein	ves1a
2872	CDR96510.1	2	0	251	2	hypothetical protein
124	CDR96563.1	2	0	251	2	hypothetical protein
8469	CDR96578.1	2	0	251	2	hypothetical protein
2873	CDR96602.1	2	0	251	2	hypothetical protein
121	CDR96608.1	2	0	251	2	hypothetical protein
8471	CDR96611.1	2	0	251	2	hypothetical protein
3448	CDR96639.1	2	0	251	2	hypothetical protein
118	CDR96658.1	2	0	251	2	hypothetical protein
126	CDR96672.1	2	0	251	2	hypothetical protein
5950	CDR96814.1	2	0	251	2	hypothetical protein	ves1a
2388	CDR96865.1	2	0	251	2	hypothetical protein	ves1a
122	CDR96879.1	2	0	251	2	hypothetical protein	ves1a
1345	CDR96884.1	2	0	251	2	hypothetical protein	ves1a
1426	CDR96886.1	2	0	251	2	hypothetical protein	ves1a
1344	CDR96888.1	2	0	251	2	hypothetical protein	ves1a
1339	CDR96911.1	2	0	251	2	hypothetical protein	ves1a
90	CDR96913.1	2	0	251	2	hypothetical protein	ves1a
1337	CDR96940.1	2	0	251	2	hypothetical protein	ves1a
79	CDR96951.1	2	0	251	2	hypothetical protein	ves1a
78	CDR96957.1	2	0	251	2	hypothetical protein	ves1a
49	CDR96960.1	2	0	251	2	hypothetical protein
1813	CDR96976.1	2	0	251	2	hypothetical protein	ves1a
8441	CDR96981.1	2	0	251	2	hypothetical protein
1532	CDR96982.1	2	0	251	2	hypothetical protein
339	CDR96983.1	2	0	251	2	hypothetical protein
1343	CDR97014.1	2	0	251	2	hypothetical protein	ves1a
94	CDR97038.1	2	0	251	2	hypothetical protein	ves1a
68	CDR97063.1	2	0	251	2	RIBOSOME BINDING PROTEIN-1%2C putative	ves1a
88	CDR97094.1	2	0	251	2	hypothetical protein	ves1a
8739	CDR97097.1	2	0	251	2	hypothetical protein
8608	CDR97098.1	2	0	251	2	hypothetical protein
8442	CDR97099.1	2	0	251	2	hypothetical protein
8467	CDR97122.1	2	0	251	2	hypothetical protein	ves1a
246	CDR97125.1	2	0	251	2	hypothetical protein	ves1a
99	CDR97148.1	2	0	251	2	hypothetical protein	ves1a
111	CDR97151.1	2	0	251	2	hypothetical protein
92	CDR97162.1	2	0	251	2	hypothetical protein	ves1a
8609	CDR97184.1	2	0	251	2	hypothetical protein
1427	CDR97185.1	2	0	251	2	hypothetical protein
8596	CDR97209.1	2	0	251	2	hypothetical protein
1814	CDR97244.1	2	0	251	2	hypothetical protein	ves1a
1340	CDR97309.1	2	0	251	2	hypothetical protein	ves1a
8470	CDR97312.1	2	0	251	2	Ribosome-binding protein 1	ves1a
6179	CDR97344.1	2	0	251	2	hypothetical protein	ves1a
87	CDR97356.1	2	0	251	2	hypothetical protein	ves1a
1815	CDR97374.1	2	0	251	2	hypothetical protein	ves1a
115	CDR97378.1	2	0	251	2	hypothetical protein	ves1a
1884	CDR97436.1	2	0	251	2	Ribosome-binding protein 1	ves1a
6126	CDR97471.1	2	0	251	2	hypothetical protein	ves1a
1428	CDR97476.1	2	0	251	2	hypothetical protein
8041	CDR97509.1	2	0	251	2	hypothetical protein	ves1a
2389	CDR97512.1	2	0	251	2	hypothetical protein	ves1a
2390	CDR97523.1	2	0	251	2	hypothetical protein	ves1a
116	CDR97878.1	2	0	251	2	hypothetical protein	ves1a
1816	CDR97912.1	2	0	251	2	hypothetical protein	ves1a
8410	CDR98125.1	2	0	251	2	hypothetical protein	ves1a
253	BOVATA_000470	1	28	127	3	hypothetical protein, conserved
375	BOVATA_001030	1	28	127	3	hypothetical protein, conserved
377	BOVATA_001290	1	28	127	3	hypothetical protein, conserved
564	BOVATA_001940	1	28	127	3	hypothetical protein, conserved
627	BOVATA_002300	1	28	127	3	hypothetical protein, conserved
666	BOVATA_002500	1	28	127	3	hypothetical protein, conserved
670	BOVATA_002570	1	28	127	3	hypothetical protein, conserved
667	BOVATA_002830	1	28	127	3	hypothetical protein, conserved
802	BOVATA_003280	1	28	127	3	hypothetical protein, conserved
669	BOVATA_003520	1	28	127	3	hypothetical protein, conserved
258	BOVATA_005440	1	28	127	3	hypothetical protein, conserved
629	BOVATA_005770	1	28	127	3	hypothetical protein, conserved
1262	BOVATA_006720	1	28	127	3	hypothetical protein, conserved
439	BOVATA_007530	1	28	127	3	hypothetical protein, conserved
255	BOVATA_008090	1	28	127	3	hypothetical protein, conserved
1290	BOVATA_010020	1	28	127	3	hypothetical protein, conserved
1273	BOVATA_010690	1	28	127	3	hypothetical protein, conserved
1255	BOVATA_011150	1	28	127	3	hypothetical protein, conserved
1288	BOVATA_012620	1	28	127	3	hypothetical protein, conserved
1251	BOVATA_015830	1	28	127	3	hypothetical protein, conserved
1249	BOVATA_016220	1	28	127	3	hypothetical protein, conserved
1264	BOVATA_016450	1	28	127	3	hypothetical protein, conserved
803	BOVATA_017180	1	28	127	3	hypothetical protein, conserved
1267	BOVATA_017970	1	28	127	3	hypothetical protein, conserved
3562	BOVATA_018620	1	28	127	3	hypothetical protein, conserved
1291	BOVATA_019070	1	28	127	3	hypothetical protein, conserved
1253	BOVATA_019810	1	28	127	3	hypothetical protein, conserved
1254	BOVATA_020280	1	28	127	3	hypothetical protein, conserved
1266	BOVATA_022080	1	28	127	3	hypothetical protein, conserved
1272	BOVATA_022640	1	28	127	3	hypothetical protein, conserved
1258	BOVATA_023970	1	28	127	3	hypothetical protein, conserved
1296	BOVATA_024240	1	28	127	3	hypothetical protein, conserved
1270	BOVATA_024550	1	28	127	3	hypothetical protein, conserved
256	BOVATA_024820	1	28	127	3	hypothetical protein, conserved
671	BOVATA_024830	1	28	127	3	hypothetical protein, conserved
1250	BOVATA_026050	1	28	127	3	hypothetical protein, conserved
1277	BOVATA_026110	1	28	127	3	hypothetical protein, conserved
1312	BOVATA_026760	1	28	127	3	hypothetical protein, conserved
1269	BOVATA_026970	1	28	127	3	hypothetical protein, conserved
1256	BOVATA_027780	1	28	127	3	hypothetical protein, conserved
1265	BOVATA_027960	1	28	127	3	hypothetical protein, conserved
1261	BOVATA_028040	1	28	127	3	hypothetical protein, conserved
1335	BOVATA_028160	1	28	127	3	hypothetical protein, conserved
257	BOVATA_028480	1	28	127	3	hypothetical protein, conserved
1278	BOVATA_028820	1	28	127	3	hypothetical protein, conserved
1263	BOVATA_029900	1	28	127	3	hypothetical protein, conserved
3845	BOVATA_031320	1	28	127	3	hypothetical protein, conserved
438	BOVATA_031730	1	28	127	3	hypothetical protein, conserved
1259	BOVATA_031970	1	28	127	3	hypothetical protein, conserved
1271	BOVATA_032010	1	28	127	3	hypothetical protein, conserved
376	BOVATA_032340	1	28	127	3	hypothetical protein, conserved
437	BOVATA_032750	1	28	127	3	hypothetical protein, conserved
4307	BOVATA_033160	1	28	127	3	hypothetical protein, conserved
6011	BOVATA_033170	1	28	127	3	hypothetical protein, conserved
1257	BOVATA_033190	1	28	127	3	hypothetical protein, conserved
1305	BOVATA_033400	1	28	127	3	hypothetical protein, conserved
1276	BOVATA_035480	1	28	127	3	hypothetical protein, conserved
1275	BOVATA_035840	1	28	127	3	hypothetical protein, conserved
1252	BOVATA_036230	1	28	127	3	hypothetical protein, conserved
668	BOVATA_036590	1	28	127	3	hypothetical protein, conserved
1303	BOVATA_037580	1	28	127	3	hypothetical protein, conserved
6599	BOVATA_037870	1	28	127	3	hypothetical protein, conserved
1281	BOVATA_039510	1	28	127	3	hypothetical protein, conserved
1268	BOVATA_039640	1	28	127	3	hypothetical protein, conserved
1316	BOVATA_039900	1	28	127	3	hypothetical protein, conserved
1294	BOVATA_040910	1	28	127	3	hypothetical protein, conserved
1287	BOVATA_041390	1	28	127	3	hypothetical protein, conserved
1283	BOVATA_041660	1	28	127	3	hypothetical protein, conserved
1298	BOVATA_042340	1	28	127	3	hypothetical protein, conserved
1260	BOVATA_045830	1	28	127	3	hypothetical protein, conserved
1328	CDR93687.1	2	28	127	3	hypothetical protein
1285	CDR93740.1	2	28	127	3	hypothetical protein
1286	CDR93830.1	2	28	127	3	hypothetical protein
1292	CDR93892.1	2	28	127	3	hypothetical protein
1321	CDR93915.1	2	28	127	3	hypothetical protein
1300	CDR94098.1	2	28	127	3	hypothetical protein
440	CDR94135.1	2	28	127	3	hypothetical protein
566	CDR94162.1	2	28	127	3	hypothetical protein
1293	CDR94350.1	2	28	127	3	hypothetical protein
1304	CDR94422.1	2	28	127	3	hypothetical protein
1311	CDR94453.1	2	28	127	3	hypothetical protein
1319	CDR94468.1	2	28	127	3	hypothetical protein
1320	CDR94503.1	2	28	127	3	hypothetical protein
1332	CDR94522.1	2	28	127	3	hypothetical protein
1322	CDR94698.1	2	28	127	3	hypothetical protein
1317	CDR94725.1	2	28	127	3	hypothetical protein
1329	CDR94759.1	2	28	127	3	hypothetical protein
1274	CDR94794.1	2	28	127	3	hypothetical protein
1333	CDR94945.1	2	28	127	3	hypothetical protein
1326	CDR94954.1	2	28	127	3	hypothetical protein
1325	CDR95010.1	2	28	127	3	hypothetical protein
1327	CDR95073.1	2	28	127	3	hypothetical protein
378	CDR95261.1	2	28	127	3	hypothetical protein
3091	CDR95424.1	2	28	127	3	Outer capsid glycoprotein VP7
3090	CDR95428.1	2	28	127	3	Outer capsid glycoprotein VP7
1297	CDR95517.1	2	28	127	3	hypothetical protein
1313	CDR95591.1	2	28	127	3	hypothetical protein
1279	CDR95634.1	2	28	127	3	hypothetical protein
1282	CDR95706.1	2	28	127	3	hypothetical protein
568	CDR95891.1	2	28	127	3	hypothetical protein
569	CDR96051.1	2	28	127	3	hypothetical protein
1307	CDR96053.1	2	28	127	3	hypothetical protein
1280	CDR96304.1	2	28	127	3	hypothetical protein
1295	CDR96359.1	2	28	127	3	hypothetical protein
1334	CDR96423.1	2	28	127	3	hypothetical protein
628	CDR96673.1	2	28	127	3	hypothetical protein
1310	CDR96691.1	2	28	127	3	hypothetical protein
1306	CDR96765.1	2	28	127	3	hypothetical protein
1705	CDR96786.1	2	28	127	3	hypothetical protein
864	CDR96789.1	2	28	127	3	hypothetical protein
1331	CDR96815.1	2	28	127	3	hypothetical protein
1324	CDR96831.1	2	28	127	3	hypothetical protein
1318	CDR96866.1	2	28	127	3	hypothetical protein
1315	CDR97126.1	2	28	127	3	hypothetical protein
1299	CDR97149.1	2	28	127	3	hypothetical protein
1302	CDR97245.1	2	28	127	3	hypothetical protein
1314	CDR97246.1	2	28	127	3	hypothetical protein
1289	CDR97273.1	2	28	127	3	hypothetical protein
1323	CDR97388.1	2	28	127	3	hypothetical protein
567	CDR97389.1	2	28	127	3	hypothetical protein
254	CDR97432.1	2	28	127	3	hypothetical protein
565	CDR97766.1	2	28	127	3	hypothetical protein
1301	CDR97951.1	2	28	127	3	hypothetical protein
1330	CDR98009.1	2	28	127	3	hypothetical protein
1309	CDR98018.1	2	28	127	3	hypothetical protein
1308	CDR98042.1	2	28	127	3	hypothetical protein
1284	CDR98087.1	2	28	127	3	hypothetical protein
8389	BOVATA_045880	1	2761	78	4	hypothetical protein, conserved
8043	CDR71367.1	2	2761	78	4	hypothetical protein%2C conserved
8064	CDR71378.1	2	2761	78	4	hypothetical protein%2C conserved
8073	CDR71381.1	2	2761	78	4
8123	CDR71386.1	2	2761	78	4
8144	CDR71394.1	2	2761	78	4	hypothetical protein%2C conserved
8225	CDR71427.1	2	2761	78	4
8091	CDR71449.1	2	2761	78	4	hypothetical protein%2C conserved
8146	CDR71451.1	2	2761	78	4
8106	CDR71452.1	2	2761	78	4	hypothetical protein%2C conserved
8074	CDR71453.1	2	2761	78	4	hypothetical protein%2C conserved
8110	CDR71461.1	2	2761	78	4	hypothetical protein%2C conserved
8111	CDR71468.1	2	2761	78	4	hypothetical protein%2C conserved
8068	CDR71490.1	2	2761	78	4	hypothetical protein%2C conserved
8113	CDR71505.1	2	2761	78	4
8325	CDR71510.1	2	2761	78	4
8279	CDR71519.1	2	2761	78	4	hypothetical protein%2C conserved
8104	CDR71520.1	2	2761	78	4	hypothetical protein%2C conserved
8270	CDR71521.1	2	2761	78	4
8264	CDR71522.1	2	2761	78	4
8348	CDR71524.1	2	2761	78	4
8077	CDR71529.1	2	2761	78	4	hypothetical protein%2C conserved
8075	CDR71531.1	2	2761	78	4
8076	CDR71533.1	2	2761	78	4
8102	CDR71537.1	2	2761	78	4	hypothetical protein%2C conserved
8364	CDR71538.1	2	2761	78	4
8269	CDR71545.1	2	2761	78	4	hypothetical protein%2C conserved
8071	CDR71550.1	2	2761	78	4	hypothetical protein%2C conserved
8112	CDR71573.1	2	2761	78	4
8388	CDR71577.1	2	2761	78	4	hypothetical protein%2C conserved
8079	CDR71580.1	2	2761	78	4
8070	CDR71581.1	2	2761	78	4	hypothetical protein%2C conserved
8044	CDR71588.1	2	2761	78	4	hypothetical protein%2C conserved
8310	CDR71597.1	2	2761	78	4	hypothetical protein%2C conserved
8347	CDR71599.1	2	2761	78	4
8069	CDR71600.1	2	2761	78	4	hypothetical protein%2C conserved
8311	CDR71601.1	2	2761	78	4	hypothetical protein%2C conserved
8404	CDR71604.1	2	2761	78	4
8094	CDR71658.1	2	2761	78	4	hypothetical protein%2C conserved
8260	CDR71659.1	2	2761	78	4	hypothetical protein%2C conserved
8067	CDR71676.1	2	2761	78	4	hypothetical protein%2C conserved
8101	CDR71692.1	2	2761	78	4	hypothetical protein%2C conserved
8145	CDR71694.1	2	2761	78	4	hypothetical protein%2C conserved
8261	CDR71696.1	2	2761	78	4	hypothetical protein%2C conserved
8089	CDR71710.1	2	2761	78	4	hypothetical protein%2C conserved
8312	CDR71721.1	2	2761	78	4	hypothetical protein%2C conserved
8346	CDR71728.1	2	2761	78	4	hypothetical protein%2C conserved
8080	CDR71733.1	2	2761	78	4	hypothetical protein%2C conserved
8314	CDR71749.1	2	2761	78	4	hypothetical protein%2C conserved
8103	CDR71773.1	2	2761	78	4	hypothetical protein%2C conserved
8266	CDR71789.1	2	2761	78	4	hypothetical protein%2C conserved
8090	CDR71808.1	2	2761	78	4	hypothetical protein%2C conserved
8226	CDR71827.1	2	2761	78	4	hypothetical protein%2C conserved
8065	CDR71828.1	2	2761	78	4	hypothetical protein%2C conserved
8267	CDR71845.1	2	2761	78	4
8108	CDR71846.1	2	2761	78	4	hypothetical protein%2C conserved
8365	CDR71854.1	2	2761	78	4	hypothetical protein%2C conserved
8105	CDR71857.1	2	2761	78	4	hypothetical protein%2C conserved
8093	CDR71891.1	2	2761	78	4	hypothetical protein%2C conserved
8265	CDR71910.1	2	2761	78	4
8309	CDR71930.1	2	2761	78	4	hypothetical protein%2C conserved
8066	CDR71936.1	2	2761	78	4	hypothetical protein%2C conserved
8072	CDR71937.1	2	2761	78	4	hypothetical protein%2C conserved
8268	CDR71940.1	2	2761	78	4	hypothetical protein%2C conserved
8095	CDR71942.1	2	2761	78	4	hypothetical protein%2C conserved
8100	CDR71953.1	2	2761	78	4	hypothetical protein%2C conserved
8493	CDR71960.1	2	2761	78	4	hypothetical protein%2C conserved
8308	CDR71978.1	2	2761	78	4	hypothetical protein%2C conserved
8078	CDR71979.1	2	2761	78	4	hypothetical protein%2C conserved
8263	CDR71980.1	2	2761	78	4	hypothetical protein%2C conserved
8099	CDR71986.1	2	2761	78	4	hypothetical protein%2C conserved
8092	CDR71993.1	2	2761	78	4	hypothetical protein%2C conserved
8096	CDR94839.1	2	2761	78	4	hypothetical protein	ves1b
8313	CDR96101.1	2	2761	78	4	hypothetical protein	ves1b
8097	CDR97037.1	2	2761	78	4	hypothetical protein	ves1b
8098	CDR97481.1	2	2761	78	4	hypothetical protein	ves1b
8107	CDR97498.1	2	2761	78	4	hypothetical protein	ves1b
8109	CDR97503.1	2	2761	78	4	hypothetical protein	ves1b
8952	BBOV_I000020	3	2948	67	5	variant+erythrocyte+surface+antigen-1%2C+alpha+subunit	alpha
8967	BBOV_I000050	3	2948	67	5	variant+erythrocyte+surface+antigen-1%2C+alpha+subunit	alpha
8958	BBOV_I000070	3	2948	67	5	variant+erythrocyte+surface+antigen-1%2C+alpha+subunit	alpha
8980	BBOV_I001140	3	2948	67	5	variant+erythrocyte+surface+antigen-1%2C+alpha+subunit
8984	BBOV_I001330	3	2948	67	5	variant+erythrocyte+surface+antigen-1%2C+alpha+subunit
8964	BBOV_I001430	3	2948	67	5	variant+erythrocyte+surface+antigen-1%2C+alpha+subunit	alpha
9014	BBOV_I001440	3	2948	67	5	variant+erythrocyte+surface+antigen-1%2C+alpha+subunit	alpha
8977	BBOV_I003830	3	2948	67	5	variant+erythrocyte+surface+antigen-1%2C+alpha+subunit	alpha
8975	BBOV_I003840	3	2948	67	5	variant+erythrocyte+surface+antigen-1%2C+alpha+subunit	alpha
9007	BBOV_I003870	3	2948	67	5	variant+erythrocyte+surface+antigen-1%2C+alpha+subunit
8956	BBOV_I003900	3	2948	67	5	variant+erythrocyte+surface+antigen-1%2C+alpha+subunit	alpha
8970	BBOV_I003910	3	2948	67	5	variant+erythrocyte+surface+antigen-1%2C+alpha+subunit	alpha
8959	BBOV_I004520	3	2948	67	5	variant+erythrocyte+surface+antigen-1%2C+alpha+subunit	alpha
8981	BBOV_I005110	3	2948	67	5	variant+erythrocyte+surface+antigen-1%2C+alpha+subunit
8960	BBOV_I005140	3	2948	67	5	variant+erythrocyte+surface+antigen-1%2C+alpha+subunit	alpha
8946	BBOV_I005180	3	2948	67	5	variant+erythrocyte+surface+antigen-1%2C+alpha+subunit	alpha
8962	BBOV_I005190	3	2948	67	5	variant+erythrocyte+surface+antigen-1%2C+alpha+subunit	alpha
8982	BBOV_I005290	3	2948	67	5	variant+erythrocyte+surface+antigen-1%2C+putative
8938	BBOV_I005410	3	2948	67	5	variant+erythrocyte+surface+antigen-1%2C+putative	putative
8937	BBOV_I005530	3	2948	67	5	variant+erythrocyte+surface+antigen-1%2C+putative	putative
8957	BBOV_I005550	3	2948	67	5	variant+erythrocyte+surface+antigen-1%2C+putative	putative
8944	BBOV_I005670	3	2948	67	5	variant+erythrocyte+surface+antigen-1%2C+putative	putative
9057	BBOV_I005790	3	2948	67	5	variant+erythrocyte+surface+antigen-1%2C+putative
8979	BBOV_II000040	3	2948	67	5	variant+erythrocyte+surface+antigen-1%2C+alpha+subunit
8955	BBOV_II000110	3	2948	67	5	variant+erythrocyte+surface+antigen-1%2C+alpha+subunit	alpha
8935	BBOV_II000370	3	2948	67	5	variant+erythrocyte+surface+antigen-1%2C+alpha+subunit	alpha
8973	BBOV_II000390	3	2948	67	5	variant+erythrocyte+surface+antigen-1%2C+alpha+subunit	alpha
8947	BBOV_II000900	3	2948	67	5	variant+erythrocyte+surface+antigen-1%2C+alpha+subunit	alpha
8988	BBOV_II000920	3	2948	67	5	variant+erythrocyte+surface+antigen-1%2C+alpha+subunit
8940	BBOV_II001400	3	2948	67	5	variant+erythrocyte+surface+antigen-1%2C+alpha+subunit	alpha
8968	BBOV_II001410	3	2948	67	5	variant+erythrocyte+surface+antigen-1%2C+alpha+subunit	alpha
8961	BBOV_II002260	3	2948	67	5	variant+erythrocyte+surface+antigen-1%2C+alpha+subunit	alpha
8965	BBOV_II002270	3	2948	67	5	variant+erythrocyte+surface+antigen-1%2C+alpha+subunit	alpha
8949	BBOV_II002300	3	2948	67	5	variant+erythrocyte+surface+antigen-1%2C+alpha+subunit	alpha
9103	BBOV_II002320	3	2948	67	5	variant+erythrocyte+surface+antigen-1%2C+alpha+subunit	alpha
8950	BBOV_II004120	3	2948	67	5	variant+erythrocyte+surface+antigen-1%2C+alpha+subunit	alpha
8963	BBOV_II004140	3	2948	67	5	variant+erythrocyte+surface+antigen-1%2C+alpha+subunit	alpha
8989	BBOV_II004170	3	2948	67	5	variant+erythrocyte+surface+antigen-1%2C+alpha+subunit
8932	BBOV_II006780	3	2948	67	5	variant+erythrocyte+surface+antigen-1%2C+alpha+subunit	alpha
8969	BBOV_II006830	3	2948	67	5	variant+erythrocyte+surface+antigen-1%2C+alpha+subunit	alpha
8983	BBOV_II007810	3	2948	67	5	variant+erythrocyte+surface+antigen-1%2C+alpha+subunit
8941	BBOV_III000040	3	2948	67	5	variant+erythrocyte+surface+antigen-1%2C+alpha+subunit
8951	BBOV_III000100	3	2948	67	5	variant+erythrocyte+surface+antigen-1%2C+alpha+subunit	alpha
8954	BBOV_III000710	3	2948	67	5	variant+erythrocyte+surface+antigen-1%2C+alpha+subunit	alpha
8987	BBOV_III001160	3	2948	67	5	variant+erythrocyte+surface+antigen-1%2C+alpha+subunit
8974	BBOV_III001280	3	2948	67	5	variant+erythrocyte+surface+antigen-1%2C+alpha+subunit	alpha
8986	BBOV_III001300	3	2948	67	5	variant+erythrocyte+surface+antigen-1%2C+alpha+subunit
8942	BBOV_III002310	3	2948	67	5	variant+erythrocyte+surface+antigen-1%2C+alpha+subunit	alpha
8945	BBOV_III002330	3	2948	67	5	variant+erythrocyte+surface+antigen-1%2C+alpha+subunit	alpha
9005	BBOV_III003100	3	2948	67	5	variant+erythrocyte+surface+antigen-1%2C+alpha+subunit	alpha
8972	BBOV_III006070	3	2948	67	5	variant+erythrocyte+surface+antigen-1%2C+alpha+subunit	alpha
8933	BBOV_III007690	3	2948	67	5	variant+erythrocyte+surface+antigen-1%2C+alpha+subunit	alpha
8971	BBOV_III007720	3	2948	67	5	variant+erythrocyte+surface+antigen-1%2C+alpha+subunit
8978	BBOV_III007730	3	2948	67	5	variant+erythrocyte+surface+antigen-1%2C+alpha+subunit
8931	BBOV_III011940	3	2948	67	5	variant+erythrocyte+surface+antigen-1%2C+alpha+subunit	alpha
8985	BBOV_IV000060	3	2948	67	5	variant+erythrocyte+surface+antigen-1%2C+alpha+subunit
8948	BBOV_IV001500	3	2948	67	5	variant+erythrocyte+surface+antigen-1%2C+alpha+subunit	alpha
9015	BBOV_IV001510	3	2948	67	5	variant+erythrocyte+surface+antigen-1%2C+alpha+subunit
8934	BBOV_IV002850	3	2948	67	5	variant+erythrocyte+surface+antigen-1%2C+alpha+subunit	alpha
8943	BBOV_IV005680	3	2948	67	5	variant+erythrocyte+surface+antigen-1%2C+alpha+subunit	alpha
9056	BBOV_IV006380	3	2948	67	5	variant+erythrocyte+surface+antigen-1%2C+alpha+subunit
8953	BBOV_IV006400	3	2948	67	5	variant+erythrocyte+surface+antigen-1%2C+alpha+subunit	alpha
8939	BBOV_IV006410	3	2948	67	5	variant+erythrocyte+surface+antigen-1%2C+alpha+subunit	alpha
8976	BBOV_IV007910	3	2948	67	5	variant+erythrocyte+surface+antigen-1%2C+alpha+subunit	alpha
8966	BBOV_IV007920	3	2948	67	5	variant+erythrocyte+surface+antigen-1%2C+alpha+subunit	alpha
9006	BBOV_IV007950	3	2948	67	5	variant+erythrocyte+surface+antigen-1%2C+alpha+subunit
8936	BBOV_IV007990	3	2948	67	5	variant+erythrocyte+surface+antigen-1%2C+alpha+subunit	alpha
8114	CDR71383.1	2	2764	66	6	hypothetical protein%2C conserved
8118	CDR71384.1	2	2764	66	6	hypothetical protein%2C conserved
8147	CDR71396.1	2	2764	66	6	hypothetical protein%2C conserved
8128	CDR71406.1	2	2764	66	6	hypothetical protein%2C conserved
8175	CDR71416.1	2	2764	66	6	hypothetical protein%2C conserved
8124	CDR71417.1	2	2764	66	6	hypothetical protein%2C conserved
8187	CDR71422.1	2	2764	66	6	hypothetical protein%2C conserved
8130	CDR71424.1	2	2764	66	6	hypothetical protein%2C conserved
8228	CDR71428.1	2	2764	66	6	hypothetical protein%2C conserved
8245	CDR71440.1	2	2764	66	6
8259	CDR71450.1	2	2764	66	6
8201	CDR71455.1	2	2764	66	6	hypothetical protein%2C conserved
8219	CDR71458.1	2	2764	66	6	hypothetical protein%2C conserved
8200	CDR71459.1	2	2764	66	6	hypothetical protein%2C conserved
8280	CDR71470.1	2	2764	66	6
8204	CDR71480.1	2	2764	66	6	hypothetical protein%2C conserved
8161	CDR71485.1	2	2764	66	6	hypothetical protein%2C conserved
8162	CDR71487.1	2	2764	66	6
8205	CDR71496.1	2	2764	66	6	hypothetical protein%2C conserved
8213	CDR71501.1	2	2764	66	6	hypothetical protein%2C conserved
8210	CDR71518.1	2	2764	66	6	hypothetical protein%2C conserved
8349	CDR71523.1	2	2764	66	6	hypothetical protein%2C conserved
8352	CDR71525.1	2	2764	66	6	hypothetical protein%2C conserved
8122	CDR71549.1	2	2764	66	6
8176	CDR71557.1	2	2764	66	6	hypothetical protein%2C conserved
8209	CDR71569.1	2	2764	66	6	hypothetical protein%2C conserved
8116	CDR71570.1	2	2764	66	6	hypothetical protein%2C conserved
8289	CDR71574.1	2	2764	66	6	hypothetical protein%2C conserved
8208	CDR71596.1	2	2764	66	6	hypothetical protein%2C conserved
8063	CDR71615.1	2	2764	66	6	hypothetical protein%2C conserved
8196	CDR71626.1	2	2764	66	6	hypothetical protein%2C conserved
8189	CDR71637.1	2	2764	66	6	hypothetical protein%2C conserved
8203	CDR71660.1	2	2764	66	6	hypothetical protein%2C conserved
8193	CDR71661.1	2	2764	66	6	hypothetical protein%2C conserved
8433	CDR71664.1	2	2764	66	6	hypothetical protein%2C conserved
8117	CDR71666.1	2	2764	66	6	hypothetical protein%2C conserved
8271	CDR71668.1	2	2764	66	6	hypothetical protein%2C conserved
8199	CDR71677.1	2	2764	66	6	hypothetical protein%2C conserved
8129	CDR71688.1	2	2764	66	6	hypothetical protein%2C conserved
8214	CDR71699.1	2	2764	66	6	hypothetical protein%2C conserved
8218	CDR71716.1	2	2764	66	6	hypothetical protein%2C conserved
8198	CDR71746.1	2	2764	66	6	hypothetical protein%2C conserved
8190	CDR71747.1	2	2764	66	6	hypothetical protein%2C conserved
8207	CDR71785.1	2	2764	66	6	hypothetical protein%2C conserved
8194	CDR71786.1	2	2764	66	6	hypothetical protein%2C conserved
8390	CDR71821.1	2	2764	66	6
8351	CDR71824.1	2	2764	66	6
8121	CDR71834.1	2	2764	66	6	hypothetical protein%2C conserved
8217	CDR71835.1	2	2764	66	6	hypothetical protein%2C conserved
8120	CDR71866.1	2	2764	66	6	hypothetical protein%2C conserved
8350	CDR71893.1	2	2764	66	6	hypothetical protein%2C conserved
8345	CDR71924.1	2	2764	66	6
8202	CDR71932.1	2	2764	66	6	hypothetical protein%2C conserved
8188	CDR71935.1	2	2764	66	6	hypothetical protein%2C conserved
8221	CDR71952.1	2	2764	66	6	hypothetical protein%2C conserved
8211	CDR71954.1	2	2764	66	6	hypothetical protein%2C conserved
8119	CDR71968.1	2	2764	66	6	hypothetical protein%2C conserved
8197	CDR71970.1	2	2764	66	6	hypothetical protein%2C conserved
8474	CDR71983.1	2	2764	66	6
8215	CDR71985.1	2	2764	66	6	hypothetical protein%2C conserved
8115	CDR71989.1	2	2764	66	6	hypothetical protein%2C conserved
8148	CDR94848.1	2	2764	66	6	hypothetical protein	ves1b
8191	CDR97479.1	2	2764	66	6	hypothetical protein	ves1b
8192	CDR97488.1	2	2764	66	6	hypothetical protein	ves1b
8216	CDR97495.1	2	2764	66	6	hypothetical protein	ves1b
8212	CDR97505.1	2	2764	66	6	hypothetical protein%2C conserved	ves1b
214	BOVATA_000410	1	26	61	7	hypothetical protein, conserved
216	BOVATA_001310	1	26	61	7	hypothetical protein, conserved
634	BOVATA_002330	1	26	61	7	hypothetical protein, conserved
856	BOVATA_003500	1	26	61	7	hypothetical protein, conserved
446	BOVATA_003800	1	26	61	7	hypothetical protein, conserved
451	BOVATA_003990	1	26	61	7	hypothetical protein, conserved
959	BOVATA_006690	1	26	61	7	hypothetical protein, conserved
221	BOVATA_006860	1	26	61	7	hypothetical protein, conserved
857	BOVATA_008110	1	26	61	7	hypothetical protein, conserved
912	BOVATA_008150	1	26	61	7	hypothetical protein, conserved
447	BOVATA_011160	1	26	61	7	hypothetical protein, conserved
445	BOVATA_011220	1	26	61	7	hypothetical protein, conserved
443	BOVATA_011640	1	26	61	7	hypothetical protein, conserved
448	BOVATA_012230	1	26	61	7	hypothetical protein, conserved
219	BOVATA_012630	1	26	61	7	hypothetical protein, conserved
1811	BOVATA_012950	1	26	61	7	hypothetical protein, conserved
453	BOVATA_015470	1	26	61	7	hypothetical protein, conserved
454	BOVATA_016260	1	26	61	7	hypothetical protein, conserved
2622	BOVATA_017900	1	26	61	7	hypothetical protein, conserved
222	BOVATA_017990	1	26	61	7	hypothetical protein, conserved
2496	BOVATA_019020	1	26	61	7	hypothetical protein, conserved
2570	BOVATA_022060	1	26	61	7	hypothetical protein, conserved
4638	BOVATA_024760	1	26	61	7	hypothetical protein, conserved
1572	BOVATA_025100	1	26	61	7	hypothetical protein, conserved
2310	BOVATA_025120	1	26	61	7	hypothetical protein, conserved
638	BOVATA_025350	1	26	61	7	hypothetical protein, conserved
3151	BOVATA_025960	1	26	61	7	hypothetical protein, conserved
4805	BOVATA_026030	1	26	61	7	hypothetical protein, conserved
2494	BOVATA_026150	1	26	61	7	hypothetical protein, conserved
218	BOVATA_026980	1	26	61	7	hypothetical protein, conserved
456	BOVATA_028020	1	26	61	7	hypothetical protein, conserved
913	BOVATA_031750	1	26	61	7	hypothetical protein, conserved
958	BOVATA_033650	1	26	61	7	hypothetical protein, conserved
215	BOVATA_035510	1	26	61	7	hypothetical protein, conserved
1609	BOVATA_035830	1	26	61	7	hypothetical protein, conserved
957	BOVATA_039230	1	26	61	7	hypothetical protein, conserved
859	BOVATA_039310	1	26	61	7	hypothetical protein, conserved
220	BOVATA_039490	1	26	61	7	hypothetical protein, conserved
1812	BOVATA_039660	1	26	61	7	hypothetical protein, conserved
217	BOVATA_041200	1	26	61	7	hypothetical protein, conserved
444	BOVATA_045840	1	26	61	7	hypothetical protein, conserved
3620	BOVATA_045850	1	26	61	7	hypothetical protein, conserved
4704	CDR93795.1	2	26	61	7	hypothetical protein	ves2
4703	CDR93797.1	2	26	61	7	hypothetical protein	ves2
449	CDR94042.1	2	26	61	7	hypothetical protein	ves2
636	CDR94133.1	2	26	61	7	hypothetical protein	ves2
635	CDR94134.1	2	26	61	7	hypothetical protein	ves2
637	CDR94137.1	2	26	61	7	hypothetical protein	ves2
3619	CDR94419.1	2	26	61	7	hypothetical protein	ves2
1607	CDR94614.1	2	26	61	7	hypothetical protein	ves2
8621	CDR94796.1	2	26	61	7	hypothetical protein	ves2
6094	CDR94917.1	2	26	61	7	hypothetical protein	ves2
1608	CDR95034.1	2	26	61	7	hypothetical protein	ves2
8545	CDR95711.1	2	26	61	7	hypothetical protein	ves2
1810	CDR95723.1	2	26	61	7	hypothetical protein	ves2
450	CDR95775.1	2	26	61	7	hypothetical protein	ves2
1809	CDR95777.1	2	26	61	7	hypothetical protein	ves2
2495	CDR95843.1	2	26	61	7	hypothetical protein	ves2
455	CDR95845.1	2	26	61	7	hypothetical protein
3028	CDR95892.1	2	26	61	7	hypothetical protein	ves2
3152	CDR96425.1	2	26	61	7	hypothetical protein	ves2
343	BOVATA_000880	1	248	54	8	hypothetical protein, conserved
915	BOVATA_003820	1	248	54	8	hypothetical protein, conserved
1008	BOVATA_004330	1	248	54	8	Extracellular matrix-binding ebh, putative
1527	BOVATA_006440	1	248	54	8	Extracellular matrix-binding ebh, putative
1566	BOVATA_006640	1	248	54	8	hypothetical protein, conserved
1661	BOVATA_007250	1	248	54	8	hypothetical protein, conserved
1528	BOVATA_010210	1	248	54	8	Extracellular matrix-binding ebh, putative
1529	BOVATA_010460	1	248	54	8	Extracellular matrix-binding ebh, putative
2956	BOVATA_015010	1	248	54	8	hypothetical protein, conserved
3449	BOVATA_017930	1	248	54	8	Extracellular matrix-binding ebh, putative
4614	BOVATA_024580	1	248	54	8	Extracellular matrix-binding ebh, putative
350	BOVATA_026690	1	248	54	8	Spectrin repeat superfamily Extracellular matrix-binding protein, putative
4907	BOVATA_034000	1	248	54	8	hypothetical protein, conserved
4908	BOVATA_036140	1	248	54	8	hypothetical protein, conserved
7121	BOVATA_040490	1	248	54	8	Extracellular matrix-binding ebh, putative
7507	BOVATA_042650	1	248	54	8	Extracellular matrix-binding ebh, putative
7554	BOVATA_042920	1	248	54	8	Extracellular matrix-binding ebh, putative
345	BOVATA_042950	1	248	54	8	hypothetical protein, conserved
929	BOVATA_042970	1	248	54	8	Extracellular matrix-binding ebh, putative
348	BOVATA_042990	1	248	54	8	hypothetical protein, conserved
7559	BOVATA_043040	1	248	54	8	2-amino-3-ketobutyrate ligase, putative
927	BOVATA_043060	1	248	54	8	hypothetical protein, conserved
7560	BOVATA_043100	1	248	54	8	hypothetical protein, conserved
1662	BOVATA_043110	1	248	54	8	Extracellular matrix-binding ebh, putative
1009	BOVATA_043140	1	248	54	8	Extracellular matrix-binding ebh, putative
7571	BOVATA_043160	1	248	54	8	Extracellular matrix-binding ebh, putative
346	BOVATA_043170	1	248	54	8	hypothetical protein, conserved
919	BOVATA_043220	1	248	54	8	Extracellular matrix-binding ebh, putative
926	BOVATA_043260	1	248	54	8	hypothetical protein, conserved
925	BOVATA_043280	1	248	54	8	Extracellular matrix-binding ebh, putative
923	BOVATA_043310	1	248	54	8	Extracellular matrix-binding ebh, putative
924	BOVATA_043330	1	248	54	8	hypothetical protein, conserved
7568	BOVATA_043400	1	248	54	8	Extracellular matrix-binding ebh, putative
920	BOVATA_043440	1	248	54	8	hypothetical protein, conserved
922	BOVATA_043470	1	248	54	8	hypothetical protein, conserved
4911	BOVATA_043500	1	248	54	8	Extracellular matrix-binding ebh, putative
344	BOVATA_043560	1	248	54	8	hypothetical protein, conserved
917	BOVATA_043580	1	248	54	8	hypothetical protein, conserved
918	BOVATA_043610	1	248	54	8	hypothetical protein, conserved
351	BOVATA_043660	1	248	54	8	Extracellular matrix-binding ebh, putative
7573	BOVATA_043700	1	248	54	8	Extracellular matrix-binding ebh, putative
1010	BOVATA_043710	1	248	54	8	Extracellular matrix-binding ebh, putative
7572	BOVATA_043720	1	248	54	8	Extracellular matrix-binding ebh, putative
347	BOVATA_043730	1	248	54	8	hypothetical protein, conserved
349	BOVATA_043760	1	248	54	8	hypothetical protein, conserved
7555	BOVATA_043770	1	248	54	8	hypothetical protein, conserved
4910	BOVATA_043790	1	248	54	8	hypothetical protein, conserved
921	BOVATA_043810	1	248	54	8	hypothetical protein, conserved
4912	BOVATA_043840	1	248	54	8	hypothetical protein, conserved
3450	BOVATA_043870	1	248	54	8	Extracellular matrix-binding ebh, putative
916	BOVATA_043910	1	248	54	8	hypothetical protein, conserved
414	BOVATA_043960	1	248	54	8	hypothetical protein, conserved
4909	BOVATA_044910	1	248	54	8	Extracellular matrix-binding ebh, putative
7580	BOVATA_050050	1	248	54	8	Extracellular matrix-binding ebh, putative
1137	BOVATA_004800	1	2804	50	9	Extracellular matrix-binding ebh
1186	BOVATA_005080	1	2804	50	9	Extracellular matrix-binding ebh
1200	BOVATA_005200	1	2804	50	9	Extracellular matrix-binding ebh
1623	BOVATA_007010	1	2804	50	9	hypothetical protein, conserved
1138	BOVATA_007800	1	2804	50	9	Extracellular matrix-binding ebh
1859	BOVATA_008400	1	2804	50	9	Extracellular matrix-binding ebh
3296	BOVATA_017170	1	2804	50	9	Extracellular matrix-binding ebh
4900	BOVATA_026660	1	2804	50	9	Extracellular matrix-binding ebh, putative
4913	BOVATA_026700	1	2804	50	9	Extracellular matrix-binding ebh, putative
5897	BOVATA_032410	1	2804	50	9	Extracellular matrix-binding ebh, putative
7506	BOVATA_042640	1	2804	50	9	Extracellular matrix-binding ebh, putative
1208	BOVATA_042690	1	2804	50	9	Extracellular matrix-binding ebh
1202	BOVATA_042780	1	2804	50	9	Extracellular matrix-binding ebh, putative
1203	BOVATA_044500	1	2804	50	9	Extracellular matrix-binding ebh
1205	BOVATA_044610	1	2804	50	9	Extracellular matrix-binding ebh
1206	BOVATA_044660	1	2804	50	9	Extracellular matrix-binding ebh
7512	BOVATA_044750	1	2804	50	9	Extracellular matrix-binding ebh
1144	BOVATA_044770	1	2804	50	9	Extracellular matrix-binding ebh
807	BOVATA_044790	1	2804	50	9	Extracellular matrix-binding ebh
1996	BOVATA_044850	1	2804	50	9	Extracellular matrix-binding ebh
7504	BOVATA_044880	1	2804	50	9	Extracellular matrix-binding ebh
1209	BOVATA_044980	1	2804	50	9	Extracellular matrix-binding ebh
1139	BOVATA_047510	1	2804	50	9	Extracellular matrix-binding ebh
1140	BOVATA_047600	1	2804	50	9	Extracellular matrix-binding ebh
1207	BOVATA_047620	1	2804	50	9	Extracellular matrix-binding ebh
1204	BOVATA_047700	1	2804	50	9	Extracellular matrix-binding ebh
1141	BOVATA_048640	1	2804	50	9	Extracellular matrix-binding ebh
1201	BOVATA_048670	1	2804	50	9	Extracellular matrix-binding ebh
930	BOVATA_048710	1	2804	50	9	Extracellular matrix-binding ebh, putative
7678	CDR71813.1	2	2804	50	9	hypothetical protein%2C conserved
8494	CDR71963.1	2	2804	50	9
1210	CDR93672.1	2	2804	50	9	hypothetical protein%2C conserved	ves1b
7673	CDR93692.1	2	2804	50	9
7675	CDR94834.1	2	2804	50	9	Extracellular matrix-binding protein ebh	ves1ba
1187	CDR94856.1	2	2804	50	9	hypothetical protein	ves1b
8473	CDR94857.1	2	2804	50	9	hypothetical protein	ves1b
8499	CDR94858.1	2	2804	50	9	hypothetical protein	ves1ba
8500	CDR94891.1	2	2804	50	9	hypothetical protein	ves1ba
8501	CDR94892.1	2	2804	50	9	hypothetical protein
1142	CDR95840.1	2	2804	50	9	hypothetical protein	ves1b
7994	CDR96360.1	2	2804	50	9	hypothetical protein	ves1ba
1143	CDR96631.1	2	2804	50	9	hypothetical protein	ves1ba
7676	CDR96881.1	2	2804	50	9	hypothetical protein	ves1ba
8496	CDR96882.1	2	2804	50	9	hypothetical protein	ves1ba
8498	CDR96978.1	2	2804	50	9	hypothetical protein	ves1ba
7674	CDR97012.1	2	2804	50	9	hypothetical protein	ves1ba
8625	CDR97375.1	2	2804	50	9	hypothetical protein	ves1ba
7677	CDR97377.1	2	2804	50	9	hypothetical protein	ves1ba
8497	CDR97911.1	2	2804	50	9		ves1ba
8472	CDR98089.1	2	2804	50	9	hypothetical protein	ves1ba
9074	BBOV_I000010	3	2946	46	10		beta
9058	BBOV_I000040	3	2946	46	10	variant+erythrocyte+surface+antigen-1%2C+beta+subunit	beta
8924	BBOV_I000060	3	2946	46	10	variant+erythrocyte+surface+antigen-1%2C+beta+subunit
8925	BBOV_I001320	3	2946	46	10	variant+erythrocyte+surface+antigen-1%2C+beta+subunit
9145	BBOV_I001340	3	2946	46	10	variant+erythrocyte+surface+antigen-1%2C+beta+subunit
8912	BBOV_I001410	3	2946	46	10	variant+erythrocyte+surface+antigen-1%2C+beta+subunit
9099	BBOV_I004510	3	2946	46	10	variant+erythrocyte+surface+antigen-1%2C+beta+subunit	beta
9010	BBOV_I005130	3	2946	46	10	variant+erythrocyte+surface+antigen-1%2C+beta+subunit	beta
8906	BBOV_I005170	3	2946	46	10	variant+erythrocyte+surface+antigen-1%2C+beta+subunit	beta
8905	BBOV_I005300	3	2946	46	10	variant+erythrocyte+surface+antigen-1%2C+putative	putative
8913	BBOV_I005400	3	2946	46	10	variant+erythrocyte+surface+antigen-1%2C+putative	putative
8927	BBOV_I005510	3	2946	46	10	variant+erythrocyte+surface+antigen-1%2C+putative
9139	BBOV_I005520	3	2946	46	10	variant+erythrocyte+surface+antigen-1%2C+putative
9011	BBOV_I005540	3	2946	46	10	variant+erythrocyte+surface+antigen-1%2C+putative	putative
8908	BBOV_I005660	3	2946	46	10	variant+erythrocyte+surface+antigen-1%2C+putative
9164	BBOV_I005780	3	2946	46	10	variant+erythrocyte+surface+antigen-1%2C+putative	putative
9054	BBOV_II000030	3	2946	46	10	variant+erythrocyte+surface+antigen-1%2C+alpha+subunit
8911	BBOV_II000100	3	2946	46	10	variant+erythrocyte+surface+antigen-1%2C+beta+subunit
8907	BBOV_II000380	3	2946	46	10	variant+erythrocyte+surface+antigen-1%2C+beta+subunit	beta
9059	BBOV_II000910	3	2946	46	10	variant+erythrocyte+surface+antigen-1%2C+beta+subunit	beta
8916	BBOV_II001370	3	2946	46	10	variant+erythrocyte+surface+antigen-1%2C+beta+subunit	beta
8919	BBOV_II002310	3	2946	46	10	variant+erythrocyte+surface+antigen-1%2C+beta+subunit
8910	BBOV_II004130	3	2946	46	10	variant+erythrocyte+surface+antigen-1%2C+beta+subunit	beta
8923	BBOV_II006790	3	2946	46	10	variant+erythrocyte+surface+antigen-1%2C+beta+subunit	beta
9012	BBOV_II006820	3	2946	46	10	variant+erythrocyte+surface+antigen-1%2C+beta+subunit
9073	BBOV_III000090	3	2946	46	10	variant+erythrocyte+surface+antigen-1%2C+beta+subunit
9076	BBOV_III000670	3	2946	46	10	variant+erythrocyte+surface+antigen-1%2C+beta+subunit
8914	BBOV_III000700	3	2946	46	10	variant+erythrocyte+surface+antigen-1%2C+beta+subunit	beta
9077	BBOV_III001150	3	2946	46	10	variant+erythrocyte+surface+antigen-1%2C+beta+subunit
8930	BBOV_III001220	3	2946	46	10	variant+erythrocyte+surface+antigen-1%2C+alpha+subunit
9072	BBOV_III001270	3	2946	46	10	variant+erythrocyte+surface+antigen-1%2C+beta+subunit
8915	BBOV_III002320	3	2946	46	10	variant+erythrocyte+surface+antigen-1%2C+beta+subunit	beta
8928	BBOV_III002370	3	2946	46	10	variant+erythrocyte+surface+antigen-1%2C+alpha+subunit
9009	BBOV_III003090	3	2946	46	10	variant+erythrocyte+surface+antigen-1%2C+beta+subunit	beta
9040	BBOV_III006080	3	2946	46	10	variant+erythrocyte+surface+antigen-1%2C+beta+subunit	beta
9008	BBOV_III007700	3	2946	46	10	variant+erythrocyte+surface+antigen-1%2C+beta+subunit	beta
8909	BBOV_III011950	3	2946	46	10	variant+erythrocyte+surface+antigen-1%2C+beta+subunit	beta
8904	BBOV_III011970	3	2946	46	10	variant+erythrocyte+surface+antigen-1%2C+beta+subunit
9144	BBOV_IV000030	3	2946	46	10	variant+erythrocyte+surface+antigen-1%2C+beta+subunit
8926	BBOV_IV000200	3	2946	46	10	variant+erythrocyte+surface+antigen-1%2C+beta+subunit
9084	BBOV_IV001490	3	2946	46	10	variant+erythrocyte+surface+antigen-1%2C+beta+subunit	beta
9013	BBOV_IV002830	3	2946	46	10	variant+erythrocyte+surface+antigen-1%2C+beta+subunit
8917	BBOV_IV002840	3	2946	46	10	variant+erythrocyte+surface+antigen-1%2C+beta+subunit
8920	BBOV_IV005670	3	2946	46	10	variant+erythrocyte+surface+antigen-1%2C+beta+subunit	beta
8918	BBOV_IV007980	3	2946	46	10	variant+erythrocyte+surface+antigen-1%2C+beta+subunit	beta
8929	BBOV_IV012150	3	2946	46	10	variant+erythrocyte+surface+antigen-1%2C+beta+subunit
1037	BOVATA_004490	1	288	38	11	major facilitator superfamily member protein
914	BOVATA_009570	1	288	38	11	major facilitator superfamily member protein
1065	BOVATA_011660	1	288	38	11	major facilitator superfamily member protein
1063	BOVATA_012000	1	288	38	11	major facilitator superfamily member protein
1045	BOVATA_012490	1	288	38	11	major facilitator superfamily member protein
1056	BOVATA_013930	1	288	38	11	major facilitator superfamily member protein
1046	BOVATA_016770	1	288	38	11	major facilitator superfamily member protein
1053	BOVATA_017640	1	288	38	11	major facilitator superfamily member protein
1064	BOVATA_019310	1	288	38	11	major facilitator superfamily member protein
1059	BOVATA_023650	1	288	38	11	major facilitator superfamily member protein
1054	BOVATA_025630	1	288	38	11	major facilitator superfamily member protein
1061	BOVATA_025650	1	288	38	11	major facilitator superfamily member protein
1060	BOVATA_031800	1	288	38	11	major facilitator superfamily member protein
2049	BOVATA_035470	1	288	38	11	major facilitator superfamily member protein
1067	BOVATA_036850	1	288	38	11	major facilitator superfamily member protein
1062	BOVATA_039610	1	288	38	11	major facilitator superfamily member protein
1066	BOVATA_039760	1	288	38	11	major facilitator superfamily member protein
2048	CDR93768.1	2	288	38	11	Putative sialic acid transporter
1044	CDR94398.1	2	288	38	11	hypothetical protein
1049	CDR94486.1	2	288	38	11	hypothetical protein
1052	CDR94548.1	2	288	38	11	MAJOR FACILITATOR SUPERFAMILY MEMBER protein%2C putative
1041	CDR94666.1	2	288	38	11	MAJOR FACILITATOR SUPERFAMILY MEMBER protein%2C putative
1048	CDR94668.1	2	288	38	11	MAJOR FACILITATOR SUPERFAMILY MEMBER protein%2C putative
8645	CDR95091.1	2	288	38	11	hypothetical protein
4491	CDR95094.1	2	288	38	11	MAJOR FACILITATOR SUPERFAMILY MEMBER protein%2Cputative
1058	CDR95621.1	2	288	38	11	Multidrug resistance protein mdtL
1040	CDR95779.1	2	288	38	11	hypothetical protein
1039	CDR95873.1	2	288	38	11	hypothetical protein
2047	CDR95874.1	2	288	38	11	hypothetical protein
1051	CDR95929.1	2	288	38	11	MAJOR FACILITATOR SUPERFAMILY MEMBER protein%2Cputative
1042	CDR95989.1	2	288	38	11	MAJOR FACILITATOR SUPERFAMILY MEMBER%2Cputative
1057	CDR96475.1	2	288	38	11	hypothetical protein
1050	CDR96943.1	2	288	38	11	MAJOR FACILITATOR SUPERFAMILY MEMBER%2C putative
1043	CDR97831.1	2	288	38	11	hypothetical protein
6237	CDR97881.1	2	288	38	11	hypothetical protein
1055	CDR98046.1	2	288	38	11	hypothetical protein
1047	CDR98047.1	2	288	38	11	hypothetical protein
1038	CDR98048.1	2	288	38	11	-Ribosome-binding protein 1
1068	BOVATA_004500	1	1085	37	12	reverse transcriptase domain containing protein
3401	BOVATA_017710	1	1085	37	12	reverse transcriptase domain containing protein
3405	BOVATA_017720	1	1085	37	12	reverse transcriptase domain containing protein
3409	BOVATA_019790	1	1085	37	12	reverse transcriptase homolog
1069	BOVATA_019800	1	1085	37	12	reverse transcriptase domain containing protein
1070	BOVATA_023660	1	1085	37	12	reverse transcriptase domain containing protein
1074	BOVATA_024370	1	1085	37	12	reverse transcriptase domain containing protein
6124	BOVATA_033840	1	1085	37	12	Myb-like DNA-binding domain-containing protein
4594	BOVATA_048210	1	1085	37	12	reverse transcriptase homolog
4593	BOVATA_048220	1	1085	37	12	reverse transcriptase homolog
4492	BOVATA_048230	1	1085	37	12	myb-like DNA-binding domain containing protein
4592	BOVATA_050070	1	1085	37	12	reverse transcriptase homolog
1072	CDR71667.1	2	1085	37	12	hypothetical protein%2C conserved
3403	CDR71672.1	2	1085	37	12	hypothetical protein%2C conserved
1085	CDR71766.1	2	1085	37	12	hypothetical protein%2C conserved
3408	CDR71790.1	2	1085	37	12
3407	CDR71811.1	2	1085	37	12	hypothetical protein%2C conserved
1073	CDR71812.1	2	1085	37	12	hypothetical protein%2C conserved
1075	CDR71814.1	2	1085	37	12	hypothetical protein%2C conserved
1086	CDR71823.1	2	1085	37	12	hypothetical protein%2C conserved
1079	CDR71844.1	2	1085	37	12	hypothetical protein%2C conserved
1084	CDR71848.1	2	1085	37	12	hypothetical protein%2C conserved
1076	CDR71903.1	2	1085	37	12	hypothetical protein%2C conserved
1078	CDR71911.1	2	1085	37	12	hypothetical protein%2C conserved
1071	CDR71923.1	2	1085	37	12	hypothetical protein%2C conserved
1077	CDR71934.1	2	1085	37	12
1083	CDR94844.1	2	1085	37	12	hypothetical protein%2C conserved
3406	CDR94894.1	2	1085	37	12	reverse transcriptase homolog
6125	CDR94896.1	2	1085	37	12	myb-like DNA-binding domain containing protein%2C putative
1082	CDR96052.1	2	1085	37	12	REVERSE-TRANSCRIPTASE domain containing protein%2Cputative
1081	CDR96093.1	2	1085	37	12	hypothetical protein
3404	CDR96451.1	2	1085	37	12	hypothetical protein
3402	CDR96503.1	2	1085	37	12	hypothetical protein
1088	CDR96660.1	2	1085	37	12	hypothetical protein
1080	CDR96959.1	2	1085	37	12	hypothetical protein
1089	CDR96979.1	2	1085	37	12	hypothetical protein	ves1ba
1087	CDR97475.1	2	1085	37	12	hypothetical protein
224	BOVATA_000430	1	27	29	13	hypothetical protein, conserved
233	BOVATA_000910	1	27	29	13	Spectrin repeat superfamily Extracellular matrix-binding protein, putative
228	BOVATA_001010	1	27	29	13	hypothetical protein, conserved
416	BOVATA_001220	1	27	29	13	Spectrin repeat superfamily Extracellular matrix-binding protein, putative
417	BOVATA_001230	1	27	29	13	Spectrin repeat superfamily Extracellular matrix-binding protein, putative
235	BOVATA_001630	1	27	29	13	hypothetical protein, conserved
236	BOVATA_002160	1	27	29	13	hypothetical protein, conserved
226	BOVATA_003320	1	27	29	13	hypothetical protein, conserved
1145	BOVATA_004820	1	27	29	13	hypothetical protein, conserved
372	BOVATA_005100	1	27	29	13	hypothetical protein, conserved
231	BOVATA_005220	1	27	29	13	hypothetical protein, conserved
3094	BOVATA_009220	1	27	29	13	Spectrin repeat superfamily Extracellular matrix-binding protein, putative
1218	BOVATA_009480	1	27	29	13	hypothetical protein, conserved
2075	BOVATA_009690	1	27	29	13	hypothetical protein, conserved
6236	BOVATA_012220	1	27	29	13	hypothetical protein, conserved
237	BOVATA_014430	1	27	29	13	hypothetical protein, conserved
6212	BOVATA_014880	1	27	29	13	hypothetical protein, conserved
238	BOVATA_014930	1	27	29	13	hypothetical protein, conserved
229	BOVATA_015870	1	27	29	13	hypothetical protein, conserved
373	BOVATA_017940	1	27	29	13	hypothetical protein, conserved
227	BOVATA_020610	1	27	29	13	hypothetical protein, conserved
225	BOVATA_025240	1	27	29	13	hypothetical protein, conserved
230	BOVATA_035270	1	27	29	13	hypothetical protein, conserved
232	BOVATA_035440	1	27	29	13	hypothetical protein, conserved
2947	BOVATA_041060	1	27	29	13	hypothetical protein, conserved
234	BOVATA_044460	1	27	29	13	hypothetical protein, conserved
512	BOVATA_048300	1	27	29	13	hypothetical protein, conserved
7658	BOVATA_048440	1	27	29	13	hypothetical protein
7657	BOVATA_048450	1	27	29	13	hypothetical protein, conserved
131	BOVATA_000040	1	1	26	14	major facilitator superfamily member protein
135	BOVATA_003810	1	1	26	14	major facilitator superfamily member protein
134	BOVATA_011230	1	1	26	14	major facilitator superfamily member protein
132	BOVATA_014390	1	1	26	14	major facilitator superfamily member protein
148	BOVATA_016800	1	1	26	14	major facilitator superfamily member protein
4808	BOVATA_026000	1	1	26	14	Extracellular matrix-binding ebh, putative
136	BOVATA_026010	1	1	26	14	major facilitator superfamily member protein
133	BOVATA_041100	1	1	26	14	major facilitator superfamily member protein
151	BOVATA_048260	1	1	26	14	major facilitator superfamily member protein
140	CDR93742.1	2	1	26	14	hypothetical protein
143	CDR94630.1	2	1	26	14	MAJOR FACILITATOR SUPERFAMILY MEMBER protein%2C putative
144	CDR94656.1	2	1	26	14	MAJOR FACILITATOR SUPERFAMILY MEMBER protein%2C putative
155	CDR94758.1	2	1	26	14	hypothetical protein
145	CDR95298.1	2	1	26	14	hypothetical protein
152	CDR95709.1	2	1	26	14	hypothetical protein
149	CDR95724.1	2	1	26	14	hypothetical protein
154	CDR95728.1	2	1	26	14	hypothetical protein
146	CDR95743.1	2	1	26	14	hypothetical protein
142	CDR95776.1	2	1	26	14	hypothetical protein
153	CDR95844.1	2	1	26	14	hypothetical protein
139	CDR96460.1	2	1	26	14	hypothetical protein
138	CDR96714.1	2	1	26	14	hypothetical protein
150	CDR97060.1	2	1	26	14	hypothetical protein
137	CDR97189.1	2	1	26	14	Inner membrane protein yihN
141	CDR97217.1	2	1	26	14	hypothetical protein
147	CDR98077.1	2	1	26	14	hypothetical protein
410	BOVATA_001200	1	2660	24	15	Extracellular matrix-binding ebh
508	BOVATA_001620	1	2660	24	15	Extracellular matrix-binding ebh, putative
600	BOVATA_002140	1	2660	24	15	Extracellular matrix-binding ebh, putative
1431	BOVATA_005970	1	2660	24	15	Extracellular matrix-binding ebh, putative
7509	BOVATA_007310	1	2660	24	15	Extracellular matrix-binding ebh, putative
7508	BOVATA_009700	1	2660	24	15	hypothetical protein, conserved
4892	BOVATA_026630	1	2660	24	15	Extracellular matrix-binding ebh, putative
7503	BOVATA_042620	1	2660	24	15	Extracellular matrix-binding ebh, putative
415	BOVATA_042660	1	2660	24	15	Apolipophorin-III superfamily protein, putative
7510	BOVATA_042670	1	2660	24	15	Extracellular matrix-binding ebh, putative
7511	BOVATA_042680	1	2660	24	15	hypothetical protein
4893	BOVATA_042730	1	2660	24	15	Extracellular matrix-binding ebh, putative
412	BOVATA_042800	1	2660	24	15	Extracellular matrix-binding ebh, putative
1433	BOVATA_044520	1	2660	24	15	Extracellular matrix-binding ebh, putative
1432	BOVATA_044540	1	2660	24	15	Extracellular matrix-binding ebh, putative
7524	BOVATA_044580	1	2660	24	15	Extracellular matrix-binding ebh, putative
928	BOVATA_044690	1	2660	24	15	hypothetical protein, conserved
4895	BOVATA_044820	1	2660	24	15	hypothetical protein, conserved
7505	BOVATA_044960	1	2660	24	15	Extracellular matrix-binding ebh, putative
7672	BOVATA_047570	1	2660	24	15	Extracellular matrix-binding ebh, putative
4894	BOVATA_047640	1	2660	24	15	Extracellular matrix-binding ebh, putative
509	BOVATA_047670	1	2660	24	15	hypothetical protein, conserved
411	BOVATA_048660	1	2660	24	15	hypothetical protein, conserved
413	BOVATA_050200	1	2660	24	15	Extracellular matrix-binding ebh, putative
2898	BOVATA_014510	1	909	22	16	hypothetical protein, conserved
2916	BOVATA_014600	1	909	22	16	hypothetical protein, conserved
2942	BOVATA_014870	1	909	22	16	hypothetical protein, conserved
2899	BOVATA_044000	1	909	22	16	hypothetical protein, conserved
7642	BOVATA_044320	1	909	22	16	hypothetical protein, conserved
2945	BOVATA_045940	1	909	22	16	hypothetical protein, conserved
2944	BOVATA_046310	1	909	22	16	hypothetical protein, conserved
2885	BOVATA_046330	1	909	22	16	hypothetical protein, conserved
7822	BOVATA_046470	1	909	22	16	hypothetical protein, conserved
2917	BOVATA_046500	1	909	22	16	hypothetical protein, conserved
2919	BOVATA_046850	1	909	22	16	hypothetical protein, conserved
2900	BOVATA_046860	1	909	22	16	hypothetical protein, conserved
7587	BOVATA_046870	1	909	22	16	hypothetical protein, conserved
7849	BOVATA_046940	1	909	22	16	hypothetical protein, conserved
7586	BOVATA_047190	1	909	22	16	hypothetical protein, conserved
846	BOVATA_048070	1	909	22	16	hypothetical protein, conserved
2918	BOVATA_048140	1	909	22	16	hypothetical protein, conserved
7820	BOVATA_049390	1	909	22	16	hypothetical protein, conserved
7907	BOVATA_049500	1	909	22	16	translation initiation factor IF-3, putative
7588	BOVATA_049810	1	909	22	16	hypothetical protein, conserved
7857	BOVATA_050270	1	909	22	16	hypothetical protein, conserved
7821	CDR71418.1	2	909	22	16	hypothetical protein%2C conserved
8181	CDR71368.1	2	2766	22	17	hypothetical protein%2C conserved
8459	CDR71369.1	2	2766	22	17	hypothetical protein%2C conserved
8141	CDR71392.1	2	2766	22	17	hypothetical protein%2C conserved
8028	CDR71421.1	2	2766	22	17
8233	CDR71432.1	2	2766	22	17
8243	CDR71436.1	2	2766	22	17
8421	CDR71648.1	2	2766	22	17	hypothetical protein%2C conserved
8460	CDR71674.1	2	2766	22	17	hypothetical protein%2C conserved
8464	CDR71738.1	2	2766	22	17	hypothetical protein%2C conserved
8462	CDR71782.1	2	2766	22	17	hypothetical protein%2C conserved
8185	CDR71799.1	2	2766	22	17
8142	CDR71831.1	2	2766	22	17	hypothetical protein%2C conserved
8463	CDR71847.1	2	2766	22	17	hypothetical protein%2C conserved
8361	CDR71862.1	2	2766	22	17	hypothetical protein%2C conserved
8143	CDR71882.1	2	2766	22	17	hypothetical protein%2C conserved
8179	CDR71928.1	2	2766	22	17	hypothetical protein%2C conserved
8461	CDR71966.1	2	2766	22	17	hypothetical protein%2C conserved
8183	CDR94847.1	2	2766	22	17	hypothetical protein	ves1b
8184	CDR96095.1	2	2766	22	17	hypothetical protein	ves1b
8186	CDR96103.1	2	2766	22	17	hypothetical protein	ves1b
8466	CDR96504.1	2	2766	22	17	hypothetical protein	ves1b
8465	CDR96544.1	2	2766	22	17	hypothetical protein	ves1b
4702	BOVATA_025810	1	1612	17	18	hypothetical protein, conserved
4786	BOVATA_028470	1	1612	17	18	hypothetical protein, conserved
5225	BOVATA_030630	1	1612	17	18	hypothetical protein, conserved
5226	BOVATA_030650	1	1612	17	18	hypothetical protein, conserved
4785	BOVATA_031720	1	1612	17	18	hypothetical protein, conserved
4787	BOVATA_032350	1	1612	17	18	hypothetical protein, conserved
5896	BOVATA_032400	1	1612	17	18	hypothetical protein, conserved
5596	BOVATA_032430	1	1612	17	18	hypothetical protein, conserved
5227	BOVATA_033070	1	1612	17	18	hypothetical protein, conserved
5223	BOVATA_033360	1	1612	17	18	hypothetical protein, conserved
5224	BOVATA_033390	1	1612	17	18	hypothetical protein, conserved
5595	BOVATA_036210	1	1612	17	18	hypothetical protein, conserved
5779	BOVATA_036600	1	1612	17	18	hypothetical protein, conserved
5778	BOVATA_037620	1	1612	17	18	hypothetical protein, conserved
5994	BOVATA_038110	1	1612	17	18	hypothetical protein, conserved
5993	BOVATA_038150	1	1612	17	18	hypothetical protein, conserved
5992	BOVATA_039320	1	1612	17	18	hypothetical protein, conserved
8900	BBOV_I001200	3	2963	16	19	membrane+protein%2C+putative
9125	BBOV_I001310	3	2963	16	19	membrane+protein%2C+putative
8903	BBOV_I001350	3	2963	16	19	hypothetical+protein
8902	BBOV_II000020	3	2963	16	19	membrane+protein%2C+putative
9071	BBOV_II007800	3	2963	16	19	membrane+protein%2C+putative
8897	BBOV_III000010	3	2963	16	19	membrane+protein%2C+putative
9075	BBOV_III001210	3	2963	16	19	membrane+protein%2C+putative
8898	BBOV_III001290	3	2963	16	19	membrane+protein%2C+putative
9060	BBOV_III002360	3	2963	16	19	membrane+protein%2C+putative
8896	BBOV_III011980	3	2963	16	19	membrane+protein%2C+putative
8901	BBOV_IV000020	3	2963	16	19	membrane+protein%2C+putative
9138	BBOV_IV000210	3	2963	16	19	hypothetical+protein
9134	BBOV_IV000340	3	2963	16	19	membrane+protein%2C+putative
9159	BBOV_IV005630	3	2963	16	19	membrane+protein%2C+putative
8899	BBOV_IV012120	3	2963	16	19	membrane+protein%2C+putative
9126	BBOV_IV012160	3	2963	16	19	hypothetical+protein
4901	BOVATA_026680	1	2123	14	20	hypothetical protein
4905	BOVATA_034020	1	2123	14	20	glyoxal reductase, putative
6128	BOVATA_042940	1	2123	14	20	integral membrane protein, putative
7565	BOVATA_043120	1	2123	14	20	hypothetical protein
4906	BOVATA_043230	1	2123	14	20	luciferase-like monooxygenase family protein, putative
4903	BOVATA_043240	1	2123	14	20	sulfate transporter antisigma-factor antagonist STAS, putative
7556	BOVATA_043300	1	2123	14	20	multidrug transporter, putative
7567	BOVATA_043450	1	2123	14	20	methyl-accepting chemotaxis, putative
4904	BOVATA_043780	1	2123	14	20	gamma-glutamyl cyclotransferase, putative
7566	BOVATA_043830	1	2123	14	20	orai-3 isoform X1, putative
6129	BOVATA_043860	1	2123	14	20	RNA polymerase sigma70, putative
4902	BOVATA_043920	1	2123	14	20	exodeoxyribonuclease VII large subunit, putative
6127	BOVATA_043950	1	2123	14	20	hypothetical protein
7574	BOVATA_044920	1	2123	14	20	DEAD DEAH box helicase, putative
1920	BOVATA_008880	1	546	13	21	hypothetical protein, conserved
1945	BOVATA_008970	1	546	13	21	hypothetical protein, conserved
7600	BOVATA_044070	1	546	13	21	hypothetical protein, conserved
7681	BOVATA_045060	1	546	13	21	hypothetical protein, conserved
848	BOVATA_045170	1	546	13	21	hypothetical protein, conserved
1922	BOVATA_045900	1	546	13	21	hypothetical protein, conserved
1926	BOVATA_045920	1	546	13	21	hypothetical protein, conserved
1927	BOVATA_046530	1	546	13	21	hypothetical protein, conserved
1925	BOVATA_047120	1	546	13	21	hypothetical protein, conserved
1923	BOVATA_048180	1	546	13	21	hypothetical protein, conserved
1921	BOVATA_048620	1	546	13	21	hypothetical protein, conserved
1924	BOVATA_049050	1	546	13	21	hypothetical protein, conserved
7615	BOVATA_049520	1	546	13	21	Spectrin repeat superfamily Extracellular matrix-binding protein, putative
7513	BOVATA_042700	1	2659	13	22	external DNA catabolism, putative
7515	BOVATA_042710	1	2659	13	22	GH17730, putative
7535	BOVATA_042790	1	2659	13	22	DNA mismatch repair protein, putative
7516	BOVATA_044510	1	2659	13	22	flagellar protein FlaG, putative
7521	BOVATA_044680	1	2659	13	22	DNA-directed RNA polymerase beta subunit, putative
7522	BOVATA_044970	1	2659	13	22	hypothetical protein
7514	BOVATA_044990	1	2659	13	22	major facilitator transporter, putative
7520	BOVATA_047520	1	2659	13	22	glycosyl transferase, putative
7536	BOVATA_047590	1	2659	13	22	ABC fatty acid protein, putative
7517	BOVATA_047630	1	2659	13	22	hypothetical protein
7523	BOVATA_047690	1	2659	13	22	hypothetical protein
7519	BOVATA_047720	1	2659	13	22	amino acid peptide transporter, putative
7518	BOVATA_048700	1	2659	13	22	leucyl-tRNA synthetase, putative
8056	CDR71377.1	2	2760	13	23	hypothetical protein%2C conserved
8062	CDR71389.1	2	2760	13	23	hypothetical protein%2C conserved
8174	CDR71431.1	2	2760	13	23
8272	CDR71457.1	2	2760	13	23	hypothetical protein%2C conserved
8057	CDR71499.1	2	2760	13	23	hypothetical protein%2C conserved
8059	CDR71646.1	2	2760	13	23	hypothetical protein%2C conserved
8060	CDR71669.1	2	2760	13	23	hypothetical protein%2C conserved
8126	CDR71729.1	2	2760	13	23	hypothetical protein%2C conserved
8273	CDR71853.1	2	2760	13	23
8173	CDR71865.1	2	2760	13	23	hypothetical protein%2C conserved
8058	CDR96089.1	2	2760	13	23	hypothetical protein	ves1b
8061	CDR96094.1	2	2760	13	23	hypothetical protein	ves1b
8125	CDR97489.1	2	2760	13	23	hypothetical protein	ves1b
4788	BOVATA_025830	1	2776	12	24	hypothetical protein, conserved
8315	CDR71506.1	2	2776	12	24	hypothetical protein%2C conserved
8320	CDR93805.1	2	2776	12	24	hypothetical protein	ves2
8318	CDR93817.1	2	2776	12	24	hypothetical protein
8316	CDR93849.1	2	2776	12	24	hypothetical protein
8317	CDR93867.1	2	2776	12	24	hypothetical protein
8699	CDR95430.1	2	2776	12	24	hypothetical protein	ves2
8701	CDR96675.1	2	2776	12	24	hypothetical protein	ves2
4789	CDR97587.1	2	2776	12	24	hypothetical protein	ves2
8321	CDR97804.1	2	2776	12	24	hypothetical protein	ves2
8319	CDR97811.1	2	2776	12	24	hypothetical protein	ves2
8700	CDR98058.1	2	2776	12	24	hypothetical protein	ves2
8475	CDR71873.1	2	2800	11	25	hypothetical protein%2C conserved
8481	CDR93769.1	2	2800	11	25	hypothetical protein
8592	CDR94485.1	2	2800	11	25	hypothetical protein
8484	CDR94720.1	2	2800	11	25	hypothetical protein
8482	CDR95838.1	2	2800	11	25	hypothetical protein
8483	CDR95875.1	2	2800	11	25	hypothetical protein
8477	CDR95876.1	2	2800	11	25	hypothetical protein
8476	CDR95992.1	2	2800	11	25	hypothetical protein
8478	CDR97066.1	2	2800	11	25	hypothetical protein
8480	CDR97278.1	2	2800	11	25	hypothetical protein
8479	CDR97307.1	2	2800	11	25	hypothetical protein
8380	CDR71559.1	2	2783	10	26	hypothetical protein%2C conserved
8381	CDR71578.1	2	2783	10	26
8391	CDR71579.1	2	2783	10	26	hypothetical protein%2C conserved
8384	CDR71598.1	2	2783	10	26	hypothetical protein%2C conserved
8284	CDR71632.1	2	2783	10	26
8383	CDR71671.1	2	2783	10	26	hypothetical protein%2C conserved
8382	CDR71742.1	2	2783	10	26
8392	CDR71916.1	2	2783	10	26	hypothetical protein%2C conserved
8385	CDR96098.1	2	2783	10	26	hypothetical protein	ves1b
8149	CDR97485.1	2	2783	10	26	homolog of Uncharacterized protein PF11_0207%2C P.falciparum	ves1b
8332	CDR71513.1	2	2785	10	27
8335	CDR71561.1	2	2785	10	27	hypothetical protein%2C conserved
8338	CDR71575.1	2	2785	10	27	hypothetical protein%2C conserved
8336	CDR71590.1	2	2785	10	27	hypothetical protein%2C conserved
8341	CDR71594.1	2	2785	10	27	hypothetical protein%2C conserved
8333	CDR71651.1	2	2785	10	27	hypothetical protein%2C conserved
8395	CDR71754.1	2	2785	10	27
8339	CDR71859.1	2	2785	10	27	hypothetical protein%2C conserved
8334	CDR94845.1	2	2785	10	27	hypothetical protein	ves1b
8337	CDR96099.1	2	2785	10	27	hypothetical protein	ves1b
677	BOVATA_002550	1	166	9	28	hypothetical protein, conserved
680	BOVATA_023000	1	166	9	28	hypothetical protein, conserved
681	BOVATA_024420	1	166	9	28	hypothetical protein, conserved
678	BOVATA_024620	1	166	9	28	hypothetical protein, conserved
683	BOVATA_025230	1	166	9	28	hypothetical protein, conserved
4370	CDR93863.1	2	166	9	28	hypothetical protein	ves2
679	CDR93916.1	2	166	9	28	hypothetical protein	ves2
8527	CDR96696.1	2	166	9	28	hypothetical protein	ves2
682	CDR98078.1	2	166	9	28	hypothetical protein	ves2
2931	BOVATA_014730	1	911	9	29	hypothetical protein, conserved
8426	BOVATA_014860	1	911	9	29	hypothetical protein, conserved
2943	BOVATA_046210	1	911	9	29	hypothetical protein, conserved
2932	BOVATA_046580	1	911	9	29	hypothetical protein, conserved
2933	BOVATA_047450	1	911	9	29	hypothetical protein, conserved
2934	BOVATA_049230	1	911	9	29	hypothetical protein, conserved
8360	CDR71650.1	2	911	9	29	hypothetical protein%2C conserved
8428	CDR71740.1	2	911	9	29	hypothetical protein%2C conserved
8427	CDR71741.1	2	911	9	29	hypothetical protein%2C conserved
4898	BOVATA_026650	1	2661	9	30	hypothetical protein
7525	BOVATA_042740	1	2661	9	30	non-structural poly pp1ab, putative
4899	BOVATA_042760	1	2661	9	30	hypothetical protein
7526	BOVATA_044550	1	2661	9	30	histidine kinase, putative
7528	BOVATA_044590	1	2661	9	30	WD repeat-containing protein, putative
7527	BOVATA_044720	1	2661	9	30	WD G-beta repeat domain containing protein, putative
7534	BOVATA_044830	1	2661	9	30	hypothetical protein
7530	BOVATA_044900	1	2661	9	30	Aspartate tyrosine aromatic aminotransferase, putative
7529	BOVATA_047550	1	2661	9	30	glucosamine-fructose-6-phosphate isomerizing protein, putative
8631	CDR94957.1	2	2845	9	31	hypothetical protein	ves2
8638	CDR94976.1	2	2845	9	31	hypothetical protein	ves2
8632	CDR95036.1	2	2845	9	31	hypothetical protein	ves2
8635	CDR95275.1	2	2845	9	31	hypothetical protein	ves2
8637	CDR96267.1	2	2845	9	31	hypothetical protein	ves2
8633	CDR96303.1	2	2845	9	31	hypothetical protein	ves2
8634	CDR96358.1	2	2845	9	31	hypothetical protein	ves2
8636	CDR97953.1	2	2845	9	31	hypothetical protein	ves2
8639	CDR97955.1	2	2845	9	31	hypothetical protein	ves2
8628	CDR94915.1	2	2856	9	32	hypothetical protein	ves2
8654	CDR95141.1	2	2856	9	32	hypothetical protein	ves2
8656	CDR95179.1	2	2856	9	32	hypothetical protein	ves2
452	CDR95213.1	2	2856	9	32	hypothetical protein	ves2
8657	CDR96269.1	2	2856	9	32	hypothetical protein	ves2
8669	CDR96832.1	2	2856	9	32	hypothetical protein	ves2
8655	CDR97340.1	2	2856	9	32	hypothetical protein	ves2
8668	CDR97877.1	2	2856	9	32	hypothetical protein	ves2
8629	CDR97894.1	2	2856	9	32	hypothetical protein	ves2
3817	BBOV_IV008850	3	1239	8	33	hypothetical+protein
3818	BBOV_IV008860	3	1239	8	33	hypothetical+protein
3813	BOVATA_020110	1	1239	8	33	erythrocyte membrane protein
3814	BOVATA_020130	1	1239	8	33	erythrocyte membrane protein
3819	BOVATA_020150	1	1239	8	33	erythrocyte membrane protein, putative
3820	CDR94318.1	2	1239	8	33	hypothetical protein%2C conserved
3816	CDR94321.1	2	1239	8	33	hypothetical protein
3815	CDR94323.1	2	1239	8	33	hypothetical protein
6951	BBOV_I005040	3	2440	8	34	conserved+hypothetical+protein
6952	BBOV_I005070	3	2440	8	34	conserved+hypothetical+protein
6950	BBOV_II000930	3	2440	8	34	hypothetical+protein
6953	BBOV_II004180	3	2440	8	34	conserved+hypothetical+protein
6946	BOVATA_039470	1	2440	8	34	major facilitator superfamily MFS-1
6947	BOVATA_039670	1	2440	8	34	major facilitator superfamily MFS-1
6949	CDR98038.1	2	2440	8	34	hypothetical protein
6948	CDR98060.1	2	2440	8	34	-Solute carrier family 22 member 2
8045	CDR71370.1	2	2757	8	35	hypothetical protein%2C conserved
8355	CDR71527.1	2	2757	8	35
8048	CDR71606.1	2	2757	8	35	hypothetical protein%2C conserved
8047	CDR71751.1	2	2757	8	35	hypothetical protein%2C conserved
7855	CDR71792.1	2	2757	8	35	hypothetical protein%2C conserved
8450	CDR71793.1	2	2757	8	35
8046	CDR71943.1	2	2757	8	35	hypothetical protein%2C conserved
8358	CDR71987.1	2	2757	8	35	hypothetical protein%2C conserved
8135	CDR71391.1	2	2765	8	36
8138	CDR71484.1	2	2765	8	36	hypothetical protein%2C conserved
8136	CDR71625.1	2	2765	8	36
8178	CDR71683.1	2	2765	8	36	hypothetical protein%2C conserved
8140	CDR71796.1	2	2765	8	36
8182	CDR71830.1	2	2765	8	36	hypothetical protein%2C conserved
8180	CDR71864.1	2	2765	8	36	hypothetical protein%2C conserved
8137	CDR71871.1	2	2765	8	36	hypothetical protein%2C conserved
8502	CDR93709.1	2	2805	8	37	hypothetical protein	ves2
8503	CDR94099.1	2	2805	8	37	hypothetical protein	ves2
8504	CDR94163.1	2	2805	8	37	hypothetical protein	ves2
8509	CDR94347.1	2	2805	8	37	hypothetical protein	ves2
8508	CDR94509.1	2	2805	8	37	hypothetical protein	ves2
8506	CDR95001.1	2	2805	8	37	hypothetical protein	ves2
8505	CDR97635.1	2	2805	8	37	hypothetical protein	ves2
8507	CDR97669.1	2	2805	8	37	hypothetical protein	ves2
9032	BBOV_II000720	3	2955	8	38	hypothetical+protein
9033	BBOV_III005580	3	2955	8	38	hypothetical+protein
9030	BBOV_III005620	3	2955	8	38	hypothetical+protein
9031	BBOV_III005800	3	2955	8	38	hypothetical+protein
9028	BBOV_III006470	3	2955	8	38	hypothetical+protein
9029	BBOV_III006490	3	2955	8	38	hypothetical+protein
9027	BBOV_III006510	3	2955	8	38	hypothetical+protein
9026	BBOV_III006530	3	2955	8	38	hypothetical+protein
368	BOVATA_000990	1	67	7	39	hypothetical protein, conserved
369	BOVATA_001930	1	67	7	39	hypothetical protein, conserved
371	BOVATA_005990	1	67	7	39	hypothetical protein, conserved
2771	BOVATA_013730	1	67	7	39	hypothetical protein, conserved
370	BOVATA_014080	1	67	7	39	hypothetical protein, conserved
1436	BOVATA_020630	1	67	7	39	hypothetical protein, conserved
2826	CDR94467.1	2	67	7	39	hypothetical protein	ves2
1211	BOVATA_005210	1	327	7	40	testis-specific zinc finger topi, putative
1212	BOVATA_044730	1	327	7	40	glutamate-ammonia-ligase adenylyltransferase, putative
1216	BOVATA_044760	1	327	7	40	testis-specific zinc finger topi, putative
1214	BOVATA_044800	1	327	7	40	testis-specific zinc finger topi, putative
1217	BOVATA_044860	1	327	7	40	testis-specific zinc finger topi, putative
1213	BOVATA_044890	1	327	7	40	restriction endonuclease, putative
1215	BOVATA_047530	1	327	7	40	restriction endonuclease, putative
3926	BBOV_IV008310	3	1281	7	41	choline%2Fethanolamine+kinase%2C+putative
3925	BBOV_IV008320	3	1281	7	41	choline%2Fethanolamine+kinase%2C+putative
3920	BOVATA_020740	1	1281	7	41	choline ethanolamine
3922	BOVATA_020750	1	1281	7	41	choline ethanolamine
3923	BOVATA_020760	1	1281	7	41	choline ethanolamine
3924	CDR94262.1	2	1281	7	41	hypothetical protein
3921	CDR94263.1	2	1281	7	41	hypothetical protein
2164	BOVATA_014410	1	2013	7	42	peptide chain release factor 3, putative
2878	BOVATA_024200	1	2013	7	42	translation initiation factor IF-2, putative
2877	BOVATA_032050	1	2013	7	42	group 1 glycosyl transferase, putative
5832	BOVATA_034510	1	2013	7	42	thiosulfate sulfurtransferase rhodanese-like domain-containing protein 2, putative
2874	BOVATA_034530	1	2013	7	42	relaxase mobilization protein, putative
2875	BOVATA_034590	1	2013	7	42	relaxase mobilization protein, putative
2876	BOVATA_034990	1	2013	7	42	hypothetical protein
2957	BOVATA_015020	1	2671	7	43	G-type lectin S-receptor-like serine threonine- kinase RLK1, putative
7561	BOVATA_043090	1	2671	7	43	ferric-rhodotorulic acid transporter, putative
7564	BOVATA_043360	1	2671	7	43	zinc finger RNA-binding protein 2, putative
7563	BOVATA_043740	1	2671	7	43	ribosome-associated GTPase, putative
7562	BOVATA_043750	1	2671	7	43	ribosome-associated GTPase, putative
2958	BOVATA_043890	1	2671	7	43	DNA-binding protein, putative
7575	BOVATA_044620	1	2671	7	43	CASP8-associated 2, putative
7696	BOVATA_045210	1	2695	7	44	hypothetical protein, conserved
7698	BOVATA_045950	1	2695	7	44	hypothetical protein, conserved
7798	BOVATA_045960	1	2695	7	44	hypothetical protein, conserved
7697	BOVATA_048600	1	2695	7	44	hypothetical protein, conserved
7699	BOVATA_049850	1	2695	7	44	hypothetical protein, conserved
7992	BOVATA_050170	1	2695	7	44	hypothetical protein, conserved
7993	BOVATA_050180	1	2695	7	44	hypothetical protein, conserved
8386	BOVATA_047820	1	2780	7	45	hypothetical protein, conserved
8369	CDR71541.1	2	2780	7	45	hypothetical protein%2C conserved
8370	CDR71542.1	2	2780	7	45	hypothetical protein%2C conserved
7695	CDR71562.1	2	2780	7	45	hypothetical protein%2C conserved
8371	CDR71611.1	2	2780	7	45
8372	CDR71735.1	2	2780	7	45
8449	CDR71736.1	2	2780	7	45
8991	BBOV_I001380	3	2949	7	46	membrane+protein%2C+putative
8995	BBOV_II000070	3	2949	7	46	membrane+protein%2C+putative
8996	BBOV_II007770	3	2949	7	46	membrane+protein%2C+putative
8994	BBOV_III000060	3	2949	7	46	membrane+protein%2C+putative
8990	BBOV_III011920	3	2949	7	46	membrane+protein%2C+putative
8993	BBOV_IV000100	3	2949	7	46	membrane+protein%2C+putative
8992	BBOV_IV012100	3	2949	7	46	hypothetical+protein
1753	BBOV_III003640	3	488	6	47	conserved+hypothetical+protein
1754	BBOV_III003670	3	488	6	47	hypothetical+protein
1749	BOVATA_007770	1	488	6	47	COPII-coated vesicle component Sec13
1750	BOVATA_007830	1	488	6	47	COPII-coated vesicle component Sec13
1752	CDR97241.1	2	488	6	47	hypothetical protein
1751	CDR97248.1	2	488	6	47	Protein transport protein SEC13
1939	BBOV_III002820	3	548	6	48	tubulin+alpha+chain%2C+putative
1940	BBOV_IV004290	3	548	6	48	tubulin+alpha+chain
1937	BOVATA_008950	1	548	6	48	tubulin alpha chain
1942	BOVATA_012960	1	548	6	48	tubulin alpha chain
1941	CDR95936.1	2	548	6	48	TUBULIN protein%2Cputative
1938	CDR96548.1	2	548	6	48	Tubulin%2C putative
2201	BBOV_III001510	3	649	6	49	DNA+topoisomerase+family+protein
2203	BBOV_III001520	3	649	6	49	splicing+factor%2C+CC1-like+family+protein
2199	BOVATA_010490	1	649	6	49	DNA topoisomerase family protein
2200	CDR96379.1	2	649	6	49	DNA topoisomerase family protein%2C putative
2202	CDR96380.1	2	649	6	49	splicing factor%2C CC1-like family protein%2C putative
2204	CDR96381.1	2	649	6	49	hypothetical protein%2C conserved
3239	BOVATA_016840	1	1022	6	50	hypothetical protein, conserved
3244	BOVATA_027350	1	1022	6	50	hypothetical protein, conserved
3242	CDR71443.1	2	1022	6	50	hypothetical protein%2C conserved
3240	CDR94648.1	2	1022	6	50	hypothetical protein
3241	CDR94665.1	2	1022	6	50	hypothetical protein
3243	CDR94667.1	2	1022	6	50	hypothetical protein
3334	BBOV_III010250	3	1059	6	51	eukaryotic+translation+initiation+factor+4A%2C+putative
3333	BBOV_IV010990	3	1059	6	51	eukaryotic+initiation+factor+4A-3+%28eIF4A-3%29+%2C+putative
3331	BOVATA_017410	1	1059	6	51	hypothetical protein
3336	BOVATA_024440	1	1059	6	51	eukaryotic initiation factor 4A
3335	CDR93880.1	2	1059	6	51	eukaryotic translation initiation factor 4A%2C putative
3332	CDR94576.1	2	1059	6	51	eukaryotic initiation factor 4A-3 (eIF4A-3) %2C putative
3424	BBOV_IV010620	3	1091	6	52	elongation+factor+1-alpha
3425	BBOV_IV010630	3	1091	6	52	elongation+factor+1-alpha
3421	BOVATA_017780	1	1091	6	52	elongation factor 1-alpha
3426	BOVATA_017800	1	1091	6	52	elongation factor 1-alpha
3423	CDR94534.1	2	1091	6	52	ELONGATION FACTOR 1-ALPHA (EF-1-ALPHA) protein%2C putative
3422	CDR94535.1	2	1091	6	52	TRANSLATION elongation factor%2C putative
4848	BOVATA_026340	1	1638	6	53	adenosine kinase
4851	BOVATA_026350	1	1638	6	53	sugar kinase
4852	BOVATA_026380	1	1638	6	53	adenosine kinase
4853	CDR93716.1	2	1638	6	53	Ribokinase-like superfamily protein%2C putative
4850	CDR93718.1	2	1638	6	53	Ribokinase like superfamily protein%2C putative
4849	CDR93719.1	2	1638	6	53	Ribokinase like superfamily protein%2C putative
5071	BBOV_I001790	3	1715	6	54	conserved+hypothetical+protein
5072	BBOV_I001830	3	1715	6	54	conserved+hypothetical+protein
5068	BOVATA_027550	1	1715	6	54	translation initiation factor eIF3 subunit
5069	BOVATA_027600	1	1715	6	54	translation initiation factor eIF3 subunit
5070	CDR95562.1	2	1715	6	54	hypothetical protein
5073	CDR95568.1	2	1715	6	54	hypothetical protein
6744	BOVATA_038390	1	2360	6	55	hypothetical protein, conserved
6745	BOVATA_038450	1	2360	6	55	hypothetical protein, conserved
6746	BOVATA_038480	1	2360	6	55	hypothetical protein, conserved
6749	CDR97568.1	2	2360	6	55	hypothetical protein
6748	CDR97571.1	2	2360	6	55	hypothetical protein
6747	CDR97577.1	2	2360	6	55	hypothetical protein
7625	BOVATA_044230	1	2678	6	56	hypothetical protein, conserved
7629	BOVATA_048410	1	2678	6	56	hypothetical protein, conserved
7626	BOVATA_048420	1	2678	6	56	hypothetical protein, conserved
7628	BOVATA_049680	1	2678	6	56	hypothetical protein, conserved
7627	BOVATA_049840	1	2678	6	56	hypothetical protein, conserved
7630	BOVATA_050100	1	2678	6	56	hypothetical protein, conserved
7899	BOVATA_049040	1	2753	6	57	hypothetical protein, conserved
8000	BOVATA_049270	1	2753	6	57	hypothetical protein, conserved
8001	BOVATA_049280	1	2753	6	57	hypothetical protein
7824	BOVATA_049300	1	2753	6	57	hypothetical protein, conserved
2930	BOVATA_049310	1	2753	6	57	hypothetical protein, conserved
8026	BOVATA_049320	1	2753	6	57	hypothetical protein, conserved
8049	CDR71372.1	2	2758	6	58	hypothetical protein%2C conserved
8051	CDR71497.1	2	2758	6	58	hypothetical protein%2C conserved
8050	CDR71707.1	2	2758	6	58	hypothetical protein%2C conserved
8052	CDR71772.1	2	2758	6	58	hypothetical protein%2C conserved
8489	CDR71895.1	2	2758	6	58	hypothetical protein%2C conserved
8447	CDR94840.1	2	2758	6	58	hypothetical protein
7797	CDR71441.1	2	2772	6	59
8363	CDR71536.1	2	2772	6	59
7796	CDR71638.1	2	2772	6	59	hypothetical protein%2C conserved
8247	CDR71717.1	2	2772	6	59	hypothetical protein%2C conserved
8248	CDR71803.1	2	2772	6	59	hypothetical protein%2C conserved
8249	CDR71981.1	2	2772	6	59	hypothetical protein%2C conserved
2128	CDR95068.1	2	2847	6	60	hypothetical protein	ves2
8642	CDR95098.1	2	2847	6	60	hypothetical protein	ves2
8643	CDR95262.1	2	2847	6	60	hypothetical protein	ves2
8673	CDR95518.1	2	2847	6	60	hypothetical protein	ves2
2129	CDR95633.1	2	2847	6	60	hypothetical protein	ves2
8712	CDR96177.1	2	2847	6	60	Probable serine/threonine-protein kinase kinX	ves2
9044	BBOV_II000710	3	2954	6	61	hypothetical+protein
9024	BBOV_III005600	3	2954	6	61	Spherical+Body+Protein+2+truncated+copy+1+%28SBP2%29
9025	BBOV_III005830	3	2954	6	61	Spherical+Body+Protein+2+truncated+copy+4+%28SBP2%29
9022	BBOV_III006480	3	2954	6	61	Spherical+Body+Protein+2+truncated+copy+8+%28SBP2%29
9023	BBOV_III006500	3	2954	6	61	Spherical+Body+Protein+2+truncated+copy+9+%28SBP2%29
9021	BBOV_III006540	3	2954	6	61	Spherical+Body+Protein+2+truncated+copy+11+%28SBP2%29
9038	BBOV_III005630	3	2956	6	62	Spherical+Body+Protein+2+truncated+copy+2+%28SBP2%29
9036	BBOV_III005790	3	2956	6	62	Spherical+Body+Protein+2+truncated+copy+3+%28SBP2%29
9037	BBOV_III005840	3	2956	6	62	Spherical+Body+Protein+2+truncated+copy+5+%28SBP2%29
9035	BBOV_III006460	3	2956	6	62	Spherical+Body+Protein+2+truncated+copy+7+%28SBP2%29
9034	BBOV_III006520	3	2956	6	62	Spherical+Body+Protein+2+truncated+copy+10+%28SBP2%29
9043	BBOV_IV007150	3	2956	6	62	membrane+protein%2C+putative
9095	BBOV_I001120	3	2974	6	63	SmORF	SmORF
9098	BBOV_I001130	3	2974	6	63	SmORF	SmORF
9165	BBOV_I001160	3	2974	6	63	SmORF	SmORF
9097	BBOV_I001170	3	2974	6	63	SmORF	SmORF
9118	BBOV_II001390	3	2974	6	63	SmORF	SmORF
9094	BBOV_II006810	3	2974	6	63	SmORF	SmORF
661	BOVATA_002490	1	163	5	64	Probable serine threonine- kinase kinX, putative
663	BOVATA_010010	1	163	5	64	Probable serine threonine- kinase kinX, putative
664	BOVATA_010670	1	163	5	64	Probable serine threonine- kinase kinX, putative
662	BOVATA_023640	1	163	5	64	Probable serine threonine- kinase kinX, putative
665	CDR98019.1	2	163	5	64	hypothetical protein	ves2
809	BOVATA_003340	1	213	5	65	hypothetical protein, conserved
813	BOVATA_007790	1	213	5	65	hypothetical protein, conserved
812	BOVATA_023910	1	213	5	65	hypothetical protein, conserved
811	BOVATA_024180	1	213	5	65	hypothetical protein, conserved
810	BOVATA_036840	1	213	5	65	hypothetical protein, conserved
3186	BOVATA_016500	1	214	5	66	hypothetical protein, conserved
8593	CDR94493.1	2	214	5	66	hypothetical protein	ves2
6315	CDR97801.1	2	214	5	66	hypothetical protein	ves2
8867	CDR97834.1	2	214	5	66	hypothetical protein	ves2
814	CDR97880.1	2	214	5	66	hypothetical protein	ves2
1883	BOVATA_008580	1	225	5	67	Spectrin repeat superfamily Extracellular matrix-binding protein, putative
7858	BOVATA_046880	1	225	5	67	hypothetical protein, conserved
7988	BOVATA_048340	1	225	5	67	methyl-accepting chemotaxis sensory transducer, putative
849	BOVATA_048590	1	225	5	67	hypothetical protein, conserved
7991	CDR96553.1	2	225	5	67	hypothetical protein	ves1b
1604	BBOV_III004460	3	433	5	68	PP-loop+family+protein
1605	BBOV_III004480	3	433	5	68	conserved+hypothetical+protein
1606	BBOV_III004500	3	433	5	68	conserved+hypothetical+protein
1602	BOVATA_006850	1	433	5	68	PP-loop family protein
1603	CDR97143.1	2	433	5	68	Cytoplasmic tRNA 2-thiolation protein 1
2266	BBOV_IV006160	3	675	5	69	peptide+chain+release+factor+1%2C+putative
2268	BBOV_IV006180	3	675	5	69	Ufm1-conjugating+enzyme+1%2C+putative
2264	BOVATA_010920	1	675	5	69	peptide chain release factor
2267	CDR95685.1	2	675	5	69	Ufm1-conjugating enzyme 1%2C putative
2265	CDR95687.1	2	675	5	69	peptide chain release factor 1%2C putative
5665	BBOV_IV005940	3	691	5	70	exosome+complex+exonuclease+rrp41%2C+putative
2306	BOVATA_011140	1	691	5	70	exosome complex exonuclease
2307	BOVATA_031020	1	691	5	70	exosome complex exonuclease rrp41
2309	CDR95175.1	2	691	5	70	Exosome complex component SKI6
2308	CDR95720.1	2	691	5	70	Exosome complex component ski6
2719	BBOV_III011550	3	843	5	71	translation+initiation+factor+eIF-1A%2C+putative
2717	BBOV_III011560	3	843	5	71	PCI+domain+containing+protein
2715	BOVATA_013430	1	843	5	71	26s proteasome subunit
2718	CDR95986.1	2	843	5	71	translation initiation factor eIF-1A%2C putative
2716	CDR95987.1	2	843	5	71	PCI domain containing protein%2C putative
2911	BOVATA_014590	1	908	5	72	Spectrin repeat superfamily Extracellular matrix-binding protein, putative
2914	BOVATA_014670	1	908	5	72	hypothetical protein, conserved
2951	BOVATA_014950	1	908	5	72	hypothetical protein, conserved
2913	BOVATA_046350	1	908	5	72	hypothetical protein, conserved
2915	BOVATA_047070	1	908	5	72	hypothetical protein, conserved
2935	BOVATA_014760	1	912	5	73	hypothetical protein, conserved
2939	BOVATA_014820	1	912	5	73	hypothetical protein, conserved
2891	BOVATA_044380	1	912	5	73	hypothetical protein, conserved
2936	BOVATA_046180	1	912	5	73	hypothetical protein, conserved
2929	BOVATA_049660	1	912	5	73	hypothetical protein, conserved
3045	BOVATA_015590	1	949	5	74	haloacid dehalogenase-like family hydrolase, putative
3050	BOVATA_015610	1	949	5	74	metallo-beta-lactamase, putative
3047	BOVATA_015630	1	949	5	74	metallo-beta-lactamase, putative
3049	BOVATA_015660	1	949	5	74	metallo-beta-lactamase, putative
3048	BOVATA_015680	1	949	5	74	metallo-beta-lactamase, putative
3466	BBOV_IV010440	3	1104	5	75	cytochrome+c+oxidase+subunit+2%2C+putative
3464	BBOV_IV010450	3	1104	5	75	ribosomal+protein+L17%2C+putative
3462	BOVATA_018040	1	1104	5	75	ribosomal protein L17
3465	BOVATA_018050	1	1104	5	75	cytochrome c oxidase subunit
3463	CDR94516.1	2	1104	5	75	ribosomal protein L17%2C putative
3477	BBOV_IV010400	3	1107	5	76	conserved+hypothetical+protein
3475	BBOV_IV010410	3	1107	5	76	coatamer+beta+subunit%2C+putative
3473	BOVATA_018080	1	1107	5	76	Coatomer subunit beta-1
3476	CDR94510.1	2	1107	5	76	hypothetical protein%2C conserved
3474	CDR94511.1	2	1107	5	76	coatamer beta subunit%2C putative
4146	BBOV_I003050	3	1366	5	77	conserved+hypothetical+protein
4143	BOVATA_021810	1	1366	5	77	N-methyl-aspartate receptor
4145	BOVATA_028860	1	1366	5	77	conserved transmembrane protein
4144	CDR94161.1	2	1366	5	77	hypothetical protein
4147	CDR95420.1	2	1366	5	77	hypothetical protein%2C conserved
8544	BBOV_II006680	3	1437	5	78	conserved+hypothetical+protein
4325	BBOV_II006690	3	1437	5	78	sodium%2Fhydrogen+exchanger+1
4322	BOVATA_022750	1	1437	5	78	sodium hydrogen exchanger
4324	BOVATA_022760	1	1437	5	78	Na+ H+ exchanger
4323	CDR94034.1	2	1437	5	78	sodium/hydrogen exchanger 1%2C putative
4469	BBOV_II007360	3	1490	5	79	Thioredoxin-like+protein+2
4470	BBOV_II007430	3	1490	5	79	thioredoxin-like+protein+2
4466	BOVATA_023480	1	1490	5	79	Thioredoxin 2
4467	BOVATA_023510	1	1490	5	79	glutaredoxin 3-like
4468	CDR93959.1	2	1490	5	79	hypothetical protein
4575	BBOV_III010130	3	1533	5	80	pyruvate+kinase+family+protein
4571	BOVATA_024250	1	1533	5	80	pyruvate kinase
4573	BOVATA_030160	1	1533	5	80	pyruvate kinase
4572	CDR93891.1	2	1533	5	80	hypothetical protein
4574	CDR95270.1	2	1533	5	80	hypothetical protein
5321	BBOV_I002760	3	1813	5	81	conserved+hypothetical+protein
5323	BBOV_I002770	3	1813	5	81	zinc+knuckle+domain+containing+protein
5319	BOVATA_029060	1	1813	5	81	zinc knuckle domain containing protein
5320	CDR95394.1	2	1813	5	81	hypothetical protein%2C conserved
5322	CDR95395.1	2	1813	5	81	zinc knuckle domain containing protein%2C putative
5966	BBOV_II001620	3	2064	5	82	rpn2_yeast+26S+proteasome+regulatory+subunit+rpn2%2C+putative
5965	BBOV_II001630	3	2064	5	82	kelch+repeat+domain+containing%2FSerine%2Fthreonine+protein+phosphatase+protein+%2C+putative
5962	BOVATA_032910	1	2064	5	82	serine threonine phosphatase
5963	CDR94992.1	2	2064	5	82	rpn2_yeast 26S proteasome regulatory subunit rpn2%2C putative
5964	CDR94993.1	2	2064	5	82	kelch repeat domain containing/Serine/threonine protein phosphatase protein %2C putative
6014	BBOV_II001210	3	2082	5	83	hypothetical+protein
6016	BBOV_II001220	3	2082	5	83	triosephosphate+isomerase+protein%2C+putative
6012	BOVATA_033200	1	2082	5	83	triose-phosphate isomerase TPI-I
6015	CDR94974.1	2	2082	5	83	triosephosphate isomerase protein%2C putative
6013	CDR94975.1	2	2082	5	83	hypothetical protein%2C conserved
6022	BBOV_II001250	3	2084	5	84	vesicle-associated+membrane+protein%2C+putative
6024	BBOV_II001260	3	2084	5	84	DNA-directed+RNA+polymerase+subunit+I%2C+putative
6020	BOVATA_033220	1	2084	5	84	vesicle-associated membrane protein
6023	CDR94970.1	2	2084	5	84	DNA-directed RNA polymerase subunit I%2C putative
6021	CDR94971.1	2	2084	5	84	vesicle-associated membrane protein%2C putative
6064	BBOV_II001100	3	2099	5	85	dimethyladenosine+transferase+protein%2C+putative
6063	BBOV_II001110	3	2099	5	85	HEAT+repeat+containing+protein
6060	BOVATA_033470	1	2099	5	85	dimethyladenosine transferase
6062	CDR94937.1	2	2099	5	85	dimethyladenosine transferase protein%2C putative
6061	CDR94938.1	2	2099	5	85	HEAT repeat containing protein%2C putative
6132	BOVATA_034120	1	2124	5	86	Adenine phosphoribosyltransferase
6134	BOVATA_036580	1	2124	5	86	Adenine phosphoribosyltransferase
6133	BOVATA_040900	1	2124	5	86	Adenine phosphoribosyltransferase
6135	CDR94861.1	2	2124	5	86	Adenine phosphoribosyltransferase
6136	CDR97913.1	2	2124	5	86	#NAME?
6846	BBOV_I004580	3	2400	5	87	GTP-binding+protein+engA%2C+putative
6843	BOVATA_038910	1	2400	5	87	ribosome-associated GTPase
6845	CDR71771.1	2	2400	5	87	hypothetical protein%2C conserved
6844	CDR97518.1	2	2400	5	87	#NAME?
6847	CDR97519.1	2	2400	5	87	hypothetical protein%2C conserved
6894	BBOV_I004920	3	2417	5	88	DEAD%2FDEAH+box+helicase+and+helicase+conserved+C-terminal+domain+containing+protein
6895	BBOV_I004930	3	2417	5	88	regulator+of+chromosome+condensation+%28RCC1%29+domain+containing+protein
6891	BOVATA_039190	1	2417	5	88	DEAD DEAH box helicase domain-containing protein
6892	CDR98093.1	2	2417	5	88	regulator of chromosome condensation (RCC1)%2C domain containing protein%2C putative
6893	CDR98094.1	2	2417	5	88	DEAD/DEAH box helicase and helicase conserved C-terminal domain containing protein%2C putative
8886	BBOV_IV001540	3	2439	5	89	phospholipid%2Fglycerol+acyltransferase+protein%2C+putative
6942	BOVATA_039460	1	2439	5	89	hypothetical protein
6943	BOVATA_039730	1	2439	5	89	hypothetical protein
6945	CDR98032.1	2	2439	5	89	#NAME?
6944	CDR98062.1	2	2439	5	89	#NAME?
6957	BBOV_I005050	3	2441	5	90	ubiquitin+conjugating+enzyme%2C+putative
6958	BBOV_I005060	3	2441	5	90	ubiquitin+conjugating+enzyme%2C+putative
6954	BOVATA_039480	1	2441	5	90	ubiquitin-conjugating enzyme subfamily protein
6955	CDR98039.1	2	2441	5	90	#NAME?
6956	CDR98059.1	2	2441	5	90	#NAME?
6984	BBOV_I005030	3	2452	5	91	conserved+hypothetical+protein
6985	BBOV_I005080	3	2452	5	91	conserved+hypothetical+protein
6982	BOVATA_039680	1	2452	5	91	GINS complex subunit Psf3
6983	CDR98037.1	2	2452	5	91	hypothetical protein
6986	CDR98061.1	2	2452	5	91	hypothetical protein
7479	BBOV_III000560	3	2649	5	92	nonclathrin+coat+protein+zeta2-cop-related+protein%2C+putative
7478	BBOV_III000570	3	2649	5	92	conserved+hypothetical+protein
7475	BOVATA_042520	1	2649	5	92	AP2 domain transcription factor AP2IV-1
7477	CDR96288.1	2	2649	5	92	nonclathrin coat protein zeta2-cop-related protein%2C putative
7476	CDR96289.1	2	2649	5	92	hypothetical protein%2C conserved
7635	BOVATA_044470	1	2686	5	93	hypothetical protein, conserved
7659	BOVATA_044480	1	2686	5	93	hypothetical protein, conserved
7661	BOVATA_048430	1	2686	5	93	hypothetical protein, conserved
7634	BOVATA_049920	1	2686	5	93	hypothetical protein, conserved
7660	BOVATA_050010	1	2686	5	93	hypothetical protein, conserved
7687	BOVATA_045160	1	2693	5	94	hypothetical protein, conserved
7688	BOVATA_045360	1	2693	5	94	hypothetical protein, conserved
7841	BOVATA_047850	1	2693	5	94	hypothetical protein, conserved
7689	BOVATA_048490	1	2693	5	94	hypothetical protein, conserved
7989	CDR71686.1	2	2693	5	94	hypothetical protein%2C conserved
7712	BOVATA_045370	1	2699	5	95	hypothetical protein, conserved
7710	BOVATA_048020	1	2699	5	95	hypothetical protein, conserved
7713	BOVATA_049780	1	2699	5	95	hypothetical protein, conserved
8030	BOVATA_050130	1	2699	5	95	hypothetical protein, conserved
7714	BOVATA_050250	1	2699	5	95	hypothetical protein, conserved
7758	BBOV_III000940	3	2714	5	96	conserved+hypothetical+protein
7756	BBOV_III000950	3	2714	5	96	sec63+domain+containing+protein
7754	BOVATA_045640	1	2714	5	96	sec63 domain-containing DEAD DEAH box
7757	CDR96329.1	2	2714	5	96	hypothetical protein%2C conserved
7755	CDR96330.1	2	2714	5	96	U5 small nuclear ribonucleoprotein
7871	BOVATA_047380	1	2744	5	97	hypothetical protein, conserved
7717	BOVATA_047390	1	2744	5	97	hypothetical protein, conserved
7910	BOVATA_047730	1	2744	5	97	hypothetical protein, conserved
7908	BOVATA_047770	1	2744	5	97	hypothetical protein, conserved
7909	BOVATA_049540	1	2744	5	97	hypothetical protein, conserved
8255	CDR71448.1	2	2773	5	98	hypothetical protein%2C conserved
8302	CDR71492.1	2	2773	5	98
8256	CDR71633.1	2	2773	5	98	hypothetical protein%2C conserved
8258	CDR96941.1	2	2773	5	98	hypothetical protein	ves1b
8257	CDR97493.1	2	2773	5	98	hypothetical protein	ves1b
8330	CDR71512.1	2	2798	5	99	hypothetical protein%2C conserved
8359	CDR71778.1	2	2798	5	99	hypothetical protein%2C conserved
8331	CDR71842.1	2	2798	5	99	hypothetical protein%2C conserved
8454	CDR71926.1	2	2798	5	99	hypothetical protein%2C conserved
8455	CDR71944.1	2	2798	5	99
8537	CDR93987.1	2	2816	5	100	hypothetical protein
8538	CDR94009.1	2	2816	5	100	hypothetical protein
8539	CDR94660.1	2	2816	5	100	hypothetical protein
8541	CDR96083.1	2	2816	5	100	hypothetical protein
8605	CDR96984.1	2	2816	5	100	hypothetical protein
8552	CDR94136.1	2	2819	5	101	hypothetical protein
8553	CDR95038.1	2	2819	5	101	hypothetical protein
8554	CDR95074.1	2	2819	5	101	hypothetical protein
8444	CDR95274.1	2	2819	5	101	hypothetical protein
8555	CDR97952.1	2	2819	5	101	hypothetical protein
8878	CDR97968.1	2	2941	5	102	hypothetical protein
8882	CDR97975.1	2	2941	5	102	hypothetical protein
8881	CDR97977.1	2	2941	5	102	hypothetical protein
8879	CDR97979.1	2	2941	5	102	hypothetical protein
8880	CDR97981.1	2	2941	5	102	hypothetical protein
9106	BBOV_I001180	3	2976	5	103	SmORF	SmORF
9107	BBOV_I003890	3	2976	5	103	SmORF	SmORF
9104	BBOV_II004150	3	2976	5	103	SmORF	SmORF
9171	BBOV_IV006390	3	2976	5	103	SmORF	SmORF
9105	BBOV_IV007970	3	2976	5	103	SmORF	SmORF
159	BBOV_III009930	3	2	4	104	ubiquinol+cytochrome+c+oxidoreductase%2C+putative
156	BOVATA_000050	1	2	4	104	ubiquinol-cytochrome C iron-sulfur subunit
157	BOVATA_048250	1	2	4	104	ubiquinol-cytochrome C iron-sulfur subunit
158	CDR97470.1	2	2	4	104	ubiquinol cytochrome c oxidoreductase%2C putative
431	BBOV_III009000	3	84	4	105	conserved+hypothetical+protein
428	BOVATA_001260	1	84	4	105	pentatricopeptide repeat domain containing protein
430	CDR97350.1	2	84	4	105	MIP18 family protein
429	CDR97351.1	2	84	4	105	pentatricopeptide repeat domain containing protein%2C putative
490	BBOV_III008800	3	99	4	106	vacuolar+protein+sorting-associated+protein+26+family+protein
487	BOVATA_001480	1	99	4	106	vacuolar sorting-associated protein 26
489	CDR97324.1	2	99	4	106	vacuolar protein sorting-associated protein 26 family protein%2C putative
488	CDR97325.1	2	99	4	106	hypothetical protein%2C conserved
692	BBOV_III007940	3	169	4	107	conserved+hypothetical+protein
690	BOVATA_002610	1	169	4	107	malic enzyme, putative
693	BOVATA_002620	1	169	4	107	Chromosome complete related, putative
691	CDR96767.1	2	169	4	107	hypothetical protein%2C conserved
729	BOVATA_002840	1	184	4	108	hypothetical protein, conserved
730	BOVATA_006160	1	184	4	108	hypothetical protein, conserved
732	CDR97144.1	2	184	4	108	hypothetical protein	ves2
731	CDR98010.1	2	184	4	108	hypothetical protein	ves2
872	BBOV_III006910	3	231	4	109	conserved+hypothetical+protein
871	BBOV_III007120	3	231	4	109	hypothetical+protein
869	BOVATA_003560	1	231	4	109	hypothetical protein, conserved
870	CDR96794.1	2	231	4	109	hypothetical protein
902	BBOV_III007010	3	243	4	110	hypothetical+protein
900	BOVATA_003730	1	243	4	110	ribosomal protein L46, putative
903	BOVATA_003740	1	243	4	110	short-chain dehydrogenase, putative
901	CDR96807.1	2	243	4	110	SHORT-CHAIN DEHYDROGENASES/REDUCTASE FAMILY MEMBER protein%2C putative
1136	BBOV_III003080	3	306	4	111	conserved+hypothetical+protein
1134	BBOV_III006050	3	306	4	111	conserved+hypothetical+protein
1133	BOVATA_004780	1	306	4	111	PCI domain-containing protein
1135	CDR96907.1	2	306	4	111	UNCHARACTERIZED PROTEASOME COMPONENT REGION PCI-CONTAINING%2C putative
1192	BBOV_III006290	3	324	4	112	N2227-like+family+protein
8798	BBOV_III006300	3	324	4	112	ribosomal+protein+L9%2C+N-terminal+domain+containing+protein
1190	BOVATA_005150	1	324	4	112	N2227-like family protein, putative
1191	CDR96948.1	2	324	4	112	N2227-like family protein%2C putative
1195	BBOV_III006320	3	325	4	113	PWI+domain+containing+protein
1193	BOVATA_005180	1	325	4	113	pwi domain-containing protein
1194	CDR96949.1	2	325	4	113	hypothetical protein
1196	CDR96955.1	2	325	4	113	hypothetical protein
1473	BOVATA_006140	1	386	4	114	WD G-beta repeat containing protein
1474	BOVATA_006210	1	386	4	114	WD G-beta repeat containing protein
1476	CDR97058.1	2	386	4	114	LisH domain/WD40 REPEAT PROTEIN%2C putative
1475	CDR97070.1	2	386	4	114	hypothetical protein
1477	BOVATA_006150	1	387	4	115	DNA replication factor CDT1 like family member, putative
1478	BOVATA_006200	1	387	4	115	DNA replication factor CDT1 like family member, putative
1480	CDR97059.1	2	387	4	115	hypothetical protein
1479	CDR97069.1	2	387	4	115	hypothetical protein
1601	BBOV_III004530	3	432	4	116	conserved+hypothetical+protein
1598	BOVATA_006830	1	432	4	116	tubulin-tyrosine ligase family protein
1600	CDR97139.1	2	432	4	116	tubulin-tyrosine ligase family protein%2C putative
1599	CDR97140.1	2	432	4	116	hypothetical protein%2C conserved
1610	BOVATA_006870	1	434	4	117	P2X purinoceptor 4-like isoform 2, putative
5690	BOVATA_031160	1	434	4	117	cellulosome anchoring cohesin region containing protein, putative
5691	BOVATA_031710	1	434	4	117	hypothetical protein, conserved
1611	BOVATA_033370	1	434	4	117	hypothetical protein, conserved
1771	BBOV_III003570	3	494	4	118	ribosomal+protein+L24e%2C+putative
1768	BOVATA_007900	1	494	4	118	NUDIX family protein
1769	CDR97254.1	2	494	4	118	hydrolase%2C NUDIX family protein%2C putative
1770	CDR97255.1	2	494	4	118	ribosomal protein L24e%2C putative
1865	BBOV_III002980	3	529	4	119	conserved+hypothetical+protein
1863	BOVATA_008480	1	529	4	119	BT1 folate biopterin transporter family related protein
1866	BOVATA_008490	1	529	4	119	BT1 folate biopterin transporter family related protein
1864	CDR96591.1	2	529	4	119	hypothetical protein%2C conserved
1892	BBOV_III003210	3	537	4	120	protein+kinase+domain+containing+protein
1890	BOVATA_008630	1	537	4	120	CAMK CAMKL kinase
1893	BOVATA_008640	1	537	4	120	cytoplasmic tRNA 2-thiolation 2 isoform X2
1891	CDR96572.1	2	537	4	120	protein kinase domain containing protein%2C putative
2274	BBOV_IV006110	3	677	4	121	hypothetical+protein
2271	BOVATA_010940	1	677	4	121	Pre-mRNA-processing ATP-dependent RNA helicase prp5
2273	CDR95692.1	2	677	4	121	Pre-mRNA-processing ATP-dependent RNA helicase prp5
2272	CDR95693.1	2	677	4	121	hypothetical protein%2C conserved
2375	BBOV_IV005540	3	717	4	122	RabGAP%2FTBC+domain-containing+protein%2C+putative
[truncated: 7,177 more rows]
