# Supplementary material for: Whole-genome assembly of Babesia ovata and comparative genomics between closely related pathogens
Source: BMC Genomics. 2017 Oct 27;18:832. doi: 10.1186/s12864-017-4230-4 (PMC5660447; doi:10.1186/s12864-017-4230-4)
Supplement: Supplementary file 4 — List of contig ID aligned with B. bigemina genome. (TXT 1 kb) [file 12864_2017_4230_MOESM4_ESM.txt]

contig ID aligned with B. bigemina genome
--------------------
BOVATA_02_v07
BOVATA_03_v07
BOVATA_06_v07
BOVATA_13_v07
BOVATA_01_v07
BOVATA_16_v07
BOVATA_17_v07
BOVATA_04_v07
BOVATA_05_v07
BOVATA_MT_v07
BOVATA_79_v07
BOVATA_72_v07
BOVATA_36_v07
BOVATA_25_v07
BOVATA_31_v07
BOVATA_07_v07
BOVATA_19_v07
BOVATA_09_v07
BOVATA_14_v07
BOVATA_33_v07
BOVATA_11_v07
BOVATA_59_v07
BOVATA_20_v07
BOVATA_34_v07
BOVATA_37_v07
BOVATA_08_v07
BOVATA_60_v07
BOVATA_28_v07
BOVATA_18_v07
BOVATA_32_v07
BOVATA_44_v07
BOVATA_24_v07
BOVATA_12_v07
BOVATA_56_v07
BOVATA_26_v07
BOVATA_66_v07
BOVATA_53_v07
BOVATA_10_v07
BOVATA_15_v07
BOVATA_21_v07
BOVATA_22_v07
BOVATA_23_v07
BOVATA_27_v07
BOVATA_29_v07
BOVATA_30_v07
BOVATA_35_v07
BOVATA_39_v07
BOVATA_40_v07
BOVATA_38_v07
BOVATA_41_v07
BOVATA_42_v07
BOVATA_43_v07
BOVATA_AP_v07
BOVATA_45_v07
BOVATA_47_v07
BOVATA_46_v07
BOVATA_48_v07
BOVATA_49_v07
BOVATA_50_v07
BOVATA_51_v07
BOVATA_55_v07
BOVATA_54_v07
BOVATA_57_v07
BOVATA_52_v07
BOVATA_58_v07
BOVATA_61_v07
BOVATA_62_v07
BOVATA_63_v07
BOVATA_64_v07
BOVATA_65_v07
BOVATA_67_v07
BOVATA_68_v07
BOVATA_69_v07
BOVATA_71_v07
BOVATA_70_v07
BOVATA_73_v07
BOVATA_74_v07
BOVATA_75_v07
BOVATA_77_v07
BOVATA_76_v07
BOVATA_78_v07
BOVATA_80_v07
BOVATA_81_v07
BOVATA_82_v07
BOVATA_83_v07
BOVATA_84_v07
BOVATA_85_v07
BOVATA_86_v07
BOVATA_87_v07
BOVATA_88_v07
BOVATA_89_v07
--------------------
